# Supplementary material for: Integrative genomic analyses for identification and prioritization of long non-coding RNAs associated with autism
Source: PLoS One. 2017 May 31;12(5):e0178532. doi: 10.1371/journal.pone.0178532 (PMC5451068; doi:10.1371/journal.pone.0178532)
Supplement: S1 Table — The table contains the ASD log2 fold change values and resulting q-values for all genes in the network along with the WGCNA module assignment scores. (CSV) [file pone.0178532.s006.csv]

Ensembl_ID	gene_symbol	Log2FC_DE	Log2FC_Qvalue	lncRNA	ASD score	ModuleColor	GS.Months_Age (correlation to developmental time)	MM.black	MM.blue	MM.yellow	MM.pink	MM.tan	MM.turquoise	MM.purple	MM.cyan	MM.lightgreen	MM.orange	MM.royalblue	MM.darkred	MM.lightcyan	MM.darkgreen	MM.steelblue	MM.saddlebrown	MM.green	MM.brown	MM.paleturquoise	MM.salmon	MM.skyblue	MM.white	MM.magenta	MM.grey60	MM.darkorange	MM.darkturquoise	MM.darkgrey	MM.grey	MM.violet	MM.lightyellow	MM.red	MM.midnightblue	MM.greenyellow
ENSG00000118194	TNNT2	-1.5087	0.0097	FALSE	NA	black	0.9094	0.7252	0.6688	-0.5707	-0.5918	0.5118	-0.5131	0.4099	-0.3246	-0.265	0.4327	-0.3253	-0.3354	-0.2459	0.3828	0.2679	0.3631	0.3077	0.329	-0.159	-0.2515	-0.2272	-0.1912	0.2048	-0.0901	0.0878	0.1405	0.0451	0.1045	0.0525	0.0708	-0.1309	-0.0947	-0.0544
ENSG00000120341	SEC16B	-1.462	0.0075	FALSE	NA	black	0.871	0.8342	0.7672	-0.6609	-0.6261	0.6224	-0.6334	0.3889	-0.1692	-0.2591	0.5142	-0.2413	-0.3824	-0.2134	0.5053	0.2905	0.4363	0.5232	0.509	-0.2343	-0.2963	-0.0786	-0.1924	0.168	0.0545	0.1158	0.2054	0.1326	0.2454	0.2172	0.2131	-0.229	-0.0602	-0.1613
ENSG00000254154	SEC16B	-0.1823	0.8459	TRUE	NA	black	0.8564	0.8441	0.762	-0.6694	-0.6172	0.6258	-0.643	0.3681	-0.1292	-0.266	0.5076	-0.2179	-0.3993	-0.2048	0.5125	0.2848	0.4222	0.5487	0.5357	-0.256	-0.3002	-0.0329	-0.191	0.1481	0.0925	0.1069	0.1977	0.1514	0.2712	0.232	0.231	-0.2413	-0.0572	-0.182
ENSG00000138639	ARHGAP24	-0.799	0.0999	FALSE	5	black	0.853	0.8693	0.8636	-0.7938	-0.7769	0.6564	-0.6893	0.5284	-0.2569	-0.3781	0.5448	-0.4598	-0.4698	-0.2809	0.5135	0.2678	0.4264	0.3291	0.5514	-0.2159	-0.4257	-0.0539	-0.314	0.3015	0.0453	0.136	0.1211	-0.007	0.1393	0.2547	-0.0331	-0.1881	-0.2058	-0.0034
ENSG00000205037	AC134312.1	-1.6784	0.0389	TRUE	NA	black	0.8438	0.7419	0.7811	-0.7229	-0.6406	0.6964	-0.5662	0.5378	-0.3852	-0.3372	0.3717	-0.4149	-0.2865	-0.3575	0.4138	0.4584	0.4185	0.221	0.2881	-0.3514	-0.2051	-0.2154	-0.0925	0.1007	-0.1936	0.2524	0.2524	0.0821	-0.0028	0.2054	0.0052	-0.027	-0.139	0.0021
ENSG00000137474	MYO7A	-0.2038	0.8212	FALSE	NA	black	0.8437	0.8229	0.7758	-0.7273	-0.5971	0.7074	-0.6116	0.4402	-0.1635	-0.3119	0.4187	-0.2656	-0.3599	-0.2881	0.4846	0.4221	0.4148	0.3898	0.4677	-0.3981	-0.2138	0.0015	-0.0918	0.0589	0.0287	0.179	0.2448	0.159	0.1196	0.2886	0.141	-0.1125	-0.0954	-0.1149
ENSG00000256422	RP11-886D15.1	-1.3988	0.0605	TRUE	NA	black	0.8352	0.6235	0.6746	-0.5063	-0.6258	0.4541	-0.4867	0.4593	-0.3913	-0.1963	0.4997	-0.4126	-0.2745	-0.2028	0.3785	0.1934	0.4224	0.222	0.2993	0.0026	-0.3147	-0.3274	-0.2618	0.3469	-0.131	0.1142	0.1406	-0.0778	0.0577	0.1302	-0.0248	-0.1399	-0.1284	0.0389
ENSG00000135636	DYSF	0.9377	0.1417	FALSE	NA	black	0.832	0.874	0.7658	-0.7359	-0.674	0.6291	-0.6499	0.4232	-0.2088	-0.3169	0.4579	-0.3544	-0.4235	-0.2354	0.482	0.3002	0.3972	0.2826	0.4748	-0.3047	-0.3364	-0.0512	-0.2148	0.138	0.0119	0.0953	0.1615	0.0292	0.0718	0.1998	-0.0091	-0.1828	-0.239	-0.0958
ENSG00000226380	AC058791.1	-0.551	0.3349	TRUE	NA	black	0.8314	0.7506	0.7103	-0.6318	-0.6429	0.5258	-0.5405	0.4338	-0.3104	-0.3606	0.4148	-0.34	-0.3789	-0.327	0.338	0.267	0.3372	0.4557	0.3883	-0.2037	-0.2535	-0.1662	-0.248	0.1789	-0.0408	0.1153	0.1041	0.1516	0.253	0.2303	0.1688	-0.1255	0.016	-0.0615
ENSG00000197580	BCO2	0.2778	0.7022	FALSE	NA	black	0.8301	0.7895	0.6992	-0.7183	-0.686	0.5127	-0.5944	0.4026	-0.3072	-0.4735	0.4004	-0.3639	-0.514	-0.3488	0.3316	0.2217	0.2272	0.4851	0.4268	-0.261	-0.305	-0.0493	-0.3126	0.1487	-0.021	0.0655	-0.0141	0.2097	0.3512	0.1844	0.1672	-0.1363	0.0164	-0.0856
ENSG00000123329	ARHGAP9	-0.3932	0.6621	FALSE	NA	black	0.83	0.8156	0.7679	-0.6576	-0.6426	0.6248	-0.6392	0.4042	-0.2019	-0.2073	0.5223	-0.2971	-0.3586	-0.1749	0.5265	0.2919	0.4705	0.3866	0.4736	-0.2151	-0.3218	-0.1015	-0.1873	0.1732	-0.0163	0.0945	0.2311	0.0405	0.1421	0.2568	0.0973	-0.227	-0.1718	-0.1373
ENSG00000232406	RP11-234K24.3	-0.8575	0.147	TRUE	NA	black	0.8289	0.8564	0.694	-0.6569	-0.6304	0.5428	-0.6624	0.2719	-0.1723	-0.262	0.5014	-0.2188	-0.4649	-0.1498	0.4838	0.1977	0.3735	0.5681	0.5104	-0.2247	-0.3304	-0.1006	-0.2451	0.1018	0.0241	-0.0144	0.1313	0.1637	0.3542	0.1416	0.2329	-0.3047	-0.0848	-0.2633
ENSG00000235194	PPP1R3E	0.4994	0.4138	FALSE	NA	black	0.8245	0.8857	0.8325	-0.7233	-0.6478	0.7103	-0.7255	0.3846	-0.1193	-0.2266	0.5757	-0.2116	-0.3872	-0.1675	0.6035	0.3142	0.5081	0.6084	0.597	-0.2615	-0.33	-0.0385	-0.1701	0.1627	0.0802	0.168	0.2875	0.1669	0.3075	0.2783	0.269	-0.2999	-0.0716	-0.2176
ENSG00000009950	MLXIPL	-0.3818	0.6195	FALSE	NA	black	0.8225	0.8968	0.7923	-0.7484	-0.6696	0.6825	-0.7419	0.3289	-0.1179	-0.2246	0.5541	-0.2626	-0.4444	-0.1172	0.6086	0.2824	0.4828	0.4725	0.5801	-0.299	-0.3708	-0.0524	-0.1917	0.0984	0.0532	0.0505	0.2374	0.0886	0.2271	0.2184	0.1274	-0.3171	-0.2253	-0.252
ENSG00000103184	SEC14L5	-0.2852	0.7015	FALSE	NA	black	0.8214	0.9308	0.8447	-0.8555	-0.7624	0.7061	-0.7579	0.4443	-0.2168	-0.3939	0.4914	-0.4134	-0.5033	-0.2596	0.5377	0.3087	0.3978	0.3502	0.5513	-0.348	-0.4079	-0.0201	-0.2554	0.13	-0.0016	0.1177	0.1476	0.0644	0.1851	0.2727	-0.009	-0.2283	-0.2593	-0.1352
ENSG00000160886	LY6K	-0.6018	0.3836	FALSE	NA	black	0.8175	0.8643	0.8804	-0.8192	-0.762	0.7291	-0.7552	0.479	-0.2148	-0.3082	0.5684	-0.4291	-0.4257	-0.2195	0.5866	0.3144	0.5016	0.3322	0.566	-0.2652	-0.4169	-0.0718	-0.2451	0.206	-0.0046	0.1787	0.225	0.0009	0.13	0.316	-0.0238	-0.2425	-0.2705	-0.1087
ENSG00000187715	KBTBD12	-0.7703	0.1567	FALSE	NA	black	0.8164	0.8366	0.7634	-0.6906	-0.65	0.6035	-0.5951	0.4433	-0.1692	-0.3631	0.4598	-0.3036	-0.4239	-0.2979	0.4332	0.2847	0.3506	0.4711	0.5339	-0.2527	-0.2942	-0.0154	-0.2395	0.2066	0.1058	0.1466	0.1165	0.1313	0.2484	0.2963	0.1472	-0.1452	-0.0332	-0.0595
ENSG00000204241	RP11-713P17.3	-0.3079	0.6753	TRUE	NA	black	0.8148	0.7574	0.728	-0.657	-0.609	0.6253	-0.6377	0.3708	-0.217	-0.209	0.522	-0.3095	-0.3676	-0.1434	0.5366	0.3007	0.4509	0.3159	0.4388	-0.2222	-0.3088	-0.1708	-0.1451	0.1483	-0.0658	0.0894	0.2184	0.0332	0.1422	0.103	0.0417	-0.2173	-0.2012	-0.1518
ENSG00000153495	C13orf16	-1.686	0.0065	FALSE	NA	black	0.812	0.86	0.7922	-0.7035	-0.7657	0.5789	-0.7339	0.3786	-0.2375	-0.2123	0.6448	-0.4308	-0.4733	-0.0895	0.5756	0.1488	0.5035	0.2947	0.5574	-0.1052	-0.4884	-0.2136	-0.3527	0.2703	0.0267	-0.0054	0.1332	-0.0984	0.1474	0.2233	-0.0697	-0.3349	-0.3364	-0.1411
ENSG00000254561	RP11-196E1.3	-1.1177	0.0607	TRUE	NA	black	0.8065	0.7857	0.7585	-0.6681	-0.6291	0.6387	-0.6692	0.3645	-0.1678	-0.2245	0.5235	-0.2684	-0.3712	-0.1432	0.5514	0.2706	0.4513	0.4764	0.5023	-0.2074	-0.3463	-0.079	-0.1812	0.1728	0.0103	0.1154	0.2275	0.0787	0.2412	0.2089	0.1486	-0.275	-0.144	-0.1744
ENSG00000169499	PLEKHA2	-0.3408	0.5707	FALSE	NA	black	0.8017	0.8736	0.8574	-0.7563	-0.7927	0.6134	-0.7411	0.4624	-0.1356	-0.2786	0.6291	-0.4405	-0.4932	-0.1523	0.5803	0.1601	0.4761	0.3008	0.6613	-0.1344	-0.5219	0.0229	-0.382	0.3436	0.1549	0.0664	0.1181	-0.1049	0.114	0.3897	-0.0924	-0.2999	-0.32	-0.0522
ENSG00000160862	AZGP1	0.0153	0.9883	FALSE	NA	black	0.7963	0.7854	0.6865	-0.5572	-0.6512	0.4644	-0.5522	0.4012	-0.2642	-0.1966	0.5296	-0.3641	-0.3668	-0.1528	0.4288	0.1435	0.417	0.2739	0.4423	-0.0563	-0.367	-0.2309	-0.3156	0.3033	0.0063	0.0241	0.105	-0.0648	0.0636	0.2345	-0.0161	-0.2105	-0.1819	-0.0273
ENSG00000078269	SYNJ2	0.3085	0.6751	FALSE	NA	black	0.7956	0.8311	0.742	-0.8411	-0.6889	0.6412	-0.6066	0.489	-0.3413	-0.5454	0.288	-0.4469	-0.4603	-0.4326	0.3349	0.3721	0.2279	0.267	0.3724	-0.4274	-0.2533	-0.0484	-0.1963	0.0656	-0.1515	0.1965	0.0653	0.1756	0.1326	0.1964	-0.0097	-0.0283	-0.1088	-0.0125
ENSG00000078814	MYH7B	-0.7415	0.1496	FALSE	NA	black	0.7942	0.891	0.7283	-0.7853	-0.6611	0.6449	-0.7617	0.2648	-0.1294	-0.2937	0.4747	-0.2767	-0.5183	-0.1129	0.5728	0.2494	0.3655	0.3959	0.5323	-0.3631	-0.3962	-0.0038	-0.2002	0.0113	0.011	-0.0071	0.1498	0.0997	0.2532	0.1132	0.0593	-0.3254	-0.2992	-0.2891
ENSG00000161249	DMKN	-1.4172	0.0294	FALSE	NA	black	0.7933	0.6402	0.6045	-0.4632	-0.517	0.4463	-0.4639	0.3478	-0.266	-0.1362	0.4484	-0.2553	-0.2516	-0.1422	0.397	0.2129	0.3937	0.3055	0.3093	-0.0721	-0.2486	-0.1917	-0.1733	0.22	-0.0827	0.0659	0.1804	-0.0055	0.0869	0.0327	0.0841	-0.1746	-0.1084	-0.0697
ENSG00000151552	QDPR	0.3136	0.7003	FALSE	NA	black	0.7915	0.8145	0.7019	-0.6623	-0.7302	0.4899	-0.6016	0.4319	-0.3126	-0.305	0.4979	-0.4891	-0.4529	-0.1996	0.4159	0.1614	0.3784	0.1197	0.4299	-0.1295	-0.4087	-0.2505	-0.3428	0.2633	-0.0545	-0.0311	0.0382	-0.1133	-0.0235	0.202	-0.177	-0.1777	-0.309	-0.0013
ENSG00000183111	ARHGEF37	1.0782	0.0523	FALSE	NA	black	0.7889	0.9662	0.7386	-0.8175	-0.7273	0.5845	-0.7769	0.2723	-0.0899	-0.3961	0.4943	-0.3195	-0.6298	-0.1643	0.5187	0.1605	0.2919	0.4248	0.6383	-0.3331	-0.4545	0.0876	-0.3351	0.0761	0.1321	-0.047	0.0187	0.1021	0.3131	0.2419	0.0369	-0.3328	-0.2702	-0.2635
ENSG00000258461	RP11-164J13.1	0.6443	0.3306	FALSE	NA	black	0.7871	0.9522	0.746	-0.7559	-0.745	0.5593	-0.7563	0.298	-0.1558	-0.3117	0.5573	-0.3467	-0.5732	-0.1271	0.5309	0.1366	0.3742	0.4023	0.5987	-0.2314	-0.4644	-0.0595	-0.3589	0.1438	0.0838	-0.0596	0.0532	0.0361	0.264	0.2593	0.026	-0.3421	-0.2735	-0.2308
ENSG00000092529	CAPN3	0.3985	0.5846	FALSE	NA	black	0.7846	0.9537	0.7508	-0.7626	-0.7538	0.5601	-0.7626	0.3011	-0.1571	-0.3137	0.5627	-0.3575	-0.5798	-0.1246	0.535	0.1317	0.3755	0.3921	0.6043	-0.2288	-0.475	-0.0575	-0.3673	0.1503	0.0857	-0.0623	0.0488	0.0266	0.26	0.2653	0.0117	-0.3453	-0.2856	-0.2272
ENSG00000162241	SLC25A45	-0.218	0.7636	FALSE	NA	black	0.7832	0.846	0.8339	-0.6972	-0.6961	0.685	-0.7291	0.4007	-0.1776	-0.1195	0.6298	-0.3363	-0.344	-0.0727	0.644	0.2703	0.6011	0.3637	0.5562	-0.1798	-0.4086	-0.1728	-0.2075	0.2134	0.0127	0.1083	0.3167	-0.0398	0.1006	0.2802	0.0314	-0.3202	-0.2847	-0.1702
ENSG00000181322	NME9	-0.551	0.2978	FALSE	NA	black	0.7823	0.8272	0.6969	-0.589	-0.6596	0.4716	-0.6682	0.2653	-0.0832	-0.1602	0.6239	-0.2477	-0.4832	-0.0333	0.5359	0.0706	0.4372	0.4922	0.6208	-0.0705	-0.4363	-0.0963	-0.3476	0.2481	0.1647	-0.0965	0.1014	0.0157	0.2916	0.2651	0.1271	-0.3743	-0.1693	-0.2215
ENSG00000254081	CTD-3025N20.2	0.4664	0.4946	TRUE	NA	black	0.7815	0.8147	0.5918	-0.59	-0.6019	0.4147	-0.5653	0.2639	-0.2199	-0.3251	0.4055	-0.2656	-0.4689	-0.1952	0.3438	0.1247	0.243	0.4181	0.4188	-0.183	-0.3155	-0.1151	-0.2995	0.125	0.0029	-0.0481	-0.0015	0.1128	0.2641	0.1391	0.1233	-0.2368	-0.0965	-0.174
ENSG00000128335	APOL2	-0.7171	0.1897	FALSE	NA	black	0.7794	0.9257	0.8301	-0.7458	-0.7559	0.6204	-0.8033	0.3354	-0.0284	-0.1976	0.6726	-0.3338	-0.5381	-0.0366	0.6577	0.1303	0.5002	0.3785	0.725	-0.1691	-0.5428	0.0445	-0.3585	0.2484	0.2351	-0.027	0.1407	-0.08	0.1975	0.3532	-0.0282	-0.4111	-0.3712	-0.2094
ENSG00000177301	KCNA2	-1.0735	0.0601	FALSE	NA	black	0.7724	0.8461	0.8763	-0.8829	-0.7912	0.7244	-0.718	0.5485	-0.2947	-0.4436	0.4766	-0.5018	-0.4859	-0.3368	0.5003	0.3506	0.3878	0.2798	0.5051	-0.3449	-0.3908	-0.0385	-0.2635	0.1892	-0.0447	0.1973	0.1316	0.0541	0.1387	0.3439	-0.0643	-0.1237	-0.2125	-0.0089
ENSG00000168297	PXK	0.5961	0.3988	FALSE	NA	black	0.7715	0.8648	0.7599	-0.7161	-0.7277	0.5407	-0.5483	0.5374	-0.304	-0.448	0.4224	-0.4546	-0.4625	-0.3681	0.3521	0.2375	0.2994	0.284	0.4573	-0.2089	-0.3397	-0.0951	-0.3344	0.306	0.0254	0.0943	0.0129	0.0267	0.1005	0.3075	-0.0275	-0.0652	-0.0954	0.0978
ENSG00000253645	CTD-2544N14.3	0	NA	TRUE	NA	black	0.7698	0.8225	0.8484	-0.7124	-0.7779	0.5834	-0.6675	0.5252	-0.1837	-0.2907	0.6002	-0.4703	-0.4358	-0.2031	0.5211	0.1665	0.466	0.2597	0.6089	-0.085	-0.4909	-0.0066	-0.3832	0.4173	0.1345	0.1168	0.1114	-0.1319	0.0624	0.3979	-0.1155	-0.2323	-0.2703	0.0524
ENSG00000127838	PNKD	-0.669	0.1694	FALSE	NA	black	0.7677	0.8459	0.8566	-0.6896	-0.688	0.7181	-0.7714	0.3933	-0.0897	-0.0311	0.6924	-0.3073	-0.3254	0.0092	0.728	0.2626	0.6698	0.3374	0.6173	-0.1535	-0.451	-0.1246	-0.1926	0.2416	0.0766	0.1021	0.3651	-0.1093	0.0514	0.3319	-0.0012	-0.3742	-0.3651	-0.1826
ENSG00000157617	C2CD2	0.2265	0.7522	FALSE	NA	black	0.7675	0.8461	0.74	-0.7331	-0.5399	0.6891	-0.6569	0.3321	-0.0024	-0.3163	0.409	-0.146	-0.3889	-0.2243	0.5126	0.3444	0.355	0.5408	0.5832	-0.3884	-0.2505	0.1724	-0.0992	0.0524	0.1361	0.2201	0.229	0.2242	0.2868	0.2386	0.2359	-0.2181	-0.0648	-0.2035
ENSG00000175267	VWA3A	-0.2815	0.6973	FALSE	NA	black	0.7668	0.697	0.5681	-0.5402	-0.4637	0.4697	-0.4964	0.2383	-0.1256	-0.3017	0.3283	-0.0969	-0.3641	-0.2324	0.3324	0.2407	0.2408	0.6288	0.4005	-0.2709	-0.1649	-0.0094	-0.1376	0.0227	0.0486	0.0597	0.1111	0.3055	0.3844	0.1339	0.3743	-0.1851	0.1181	-0.2253
ENSG00000148660	CAMK2G	-0.6732	0.1155	FALSE	NA	black	0.7657	0.8275	0.8122	-0.7813	-0.6434	0.7528	-0.7246	0.4077	-0.1644	-0.2322	0.4997	-0.3041	-0.3394	-0.1741	0.5951	0.3771	0.5065	0.3943	0.5269	-0.3371	-0.3045	-0.0739	-0.1014	0.0972	-0.0797	0.2146	0.3265	0.1078	0.1255	0.2472	0.0902	-0.2348	-0.2058	-0.1739
ENSG00000184254	ALDH1A3	-0.6325	0.374	FALSE	NA	black	0.7644	0.7774	0.6835	-0.655	-0.6456	0.468	-0.5403	0.4106	-0.153	-0.3506	0.4407	-0.3585	-0.481	-0.2536	0.3724	0.1746	0.281	0.2483	0.5008	-0.2035	-0.3495	0.1348	-0.3233	0.241	0.148	0.0086	-0.0029	-0.0039	0.1099	0.2594	-0.0415	-0.1374	-0.1742	0.0057
ENSG00000234111	RP11-364P22.1	-1.7271	0.0376	TRUE	NA	black	0.7631	0.6867	0.735	-0.5637	-0.6807	0.5217	-0.5809	0.4411	-0.3463	-0.1321	0.5843	-0.4416	-0.2902	-0.1295	0.4823	0.1933	0.5296	0.1973	0.3805	-0.0174	-0.379	-0.3302	-0.2782	0.3155	-0.1041	0.093	0.2034	-0.1336	0.0263	0.2282	-0.0785	-0.2157	-0.2454	-0.0295
ENSG00000224924	LINC00320	1.8165	0.0011	TRUE	NA	black	0.7628	0.9067	0.7613	-0.7461	-0.8521	0.4678	-0.7766	0.3379	-0.2187	-0.3138	0.6461	-0.5031	-0.639	-0.0828	0.5247	-0.0147	0.3758	0.2607	0.6389	-0.0626	-0.6184	-0.1273	-0.5322	0.3251	0.104	-0.1237	-0.0563	-0.1366	0.2122	0.3107	-0.1681	-0.3853	-0.3936	-0.1317
ENSG00000186481	ANKRD20A5P	-0.3056	0.7017	FALSE	NA	black	0.7613	0.6416	0.5501	-0.6195	-0.5655	0.4016	-0.4782	0.3152	-0.2847	-0.4897	0.2324	-0.3002	-0.4558	-0.3707	0.1839	0.2049	0.0933	0.4458	0.3019	-0.2875	-0.2082	-0.021	-0.2541	0.0322	-0.065	0.0471	-0.0665	0.2678	0.3567	0.1466	0.1872	-0.0825	0.0765	-0.1045
ENSG00000186417	GLDN	1.0697	0.178	FALSE	NA	black	0.7591	0.9252	0.7327	-0.7965	-0.7391	0.5617	-0.71	0.355	-0.1996	-0.4196	0.4531	-0.4044	-0.572	-0.2277	0.4519	0.1796	0.285	0.3024	0.5403	-0.2939	-0.4314	-0.0182	-0.3408	0.1355	0.0418	0.0008	0.0061	0.041	0.2107	0.2167	-0.0551	-0.2441	-0.2728	-0.1405
ENSG00000182230	FAM153B	-0.842	0.1818	FALSE	NA	black	0.7589	0.7467	0.6771	-0.6106	-0.615	0.4905	-0.5603	0.3564	-0.2044	-0.3252	0.4472	-0.2613	-0.4163	-0.24	0.3835	0.1836	0.3107	0.5658	0.472	-0.1643	-0.3012	-0.0645	-0.2763	0.203	0.0474	0.0589	0.0743	0.1752	0.3458	0.2177	0.2373	-0.2058	0.0441	-0.1141
ENSG00000122367	LDB3	0.7976	0.2785	FALSE	NA	black	0.7588	0.9504	0.691	-0.7714	-0.7079	0.5294	-0.7335	0.2526	-0.1213	-0.3781	0.4662	-0.3162	-0.6138	-0.1575	0.4737	0.1321	0.2691	0.396	0.5847	-0.3045	-0.4376	0.0263	-0.3446	0.0723	0.0996	-0.0843	-0.0064	0.0888	0.3008	0.2292	0.0279	-0.3186	-0.2615	-0.2502
ENSG00000114626	ABTB1	-0.8501	0.2298	FALSE	NA	black	0.7545	0.7974	0.829	-0.6979	-0.6433	0.7343	-0.7307	0.3977	-0.1561	-0.0617	0.6232	-0.2865	-0.2923	-0.0334	0.6987	0.3297	0.6425	0.3645	0.5216	-0.2255	-0.3738	-0.1728	-0.1134	0.1718	-0.0161	0.1235	0.3957	-0.0111	0.0819	0.2323	0.0722	-0.3105	-0.2729	-0.1859
ENSG00000246393	AC008105.1	0	NA	NA	NA	black	0.7525	0.81	0.7623	-0.6384	-0.6066	0.6364	-0.6664	0.3392	-0.1211	-0.1799	0.558	-0.2011	-0.3542	-0.1246	0.5679	0.2628	0.4823	0.5819	0.5522	-0.1936	-0.323	-0.0724	-0.1747	0.168	0.0559	0.1186	0.2627	0.1295	0.3089	0.2576	0.2472	-0.3003	-0.0689	-0.2189
ENSG00000183760	AC011443.1	-0.3784	0.6819	FALSE	NA	black	0.7524	0.7912	0.6592	-0.6775	-0.5779	0.5812	-0.5926	0.333	-0.1984	-0.2949	0.3744	-0.2725	-0.3847	-0.2059	0.4412	0.2905	0.3253	0.3349	0.4	-0.3273	-0.2722	-0.0563	-0.1517	0.0458	-0.0444	0.0704	0.1523	0.112	0.1483	0.1517	0.0803	-0.1732	-0.1663	-0.1499
ENSG00000178860	MSC	-1.9284	0	FALSE	NA	black	0.7514	0.8002	0.8549	-0.7516	-0.7338	0.7141	-0.7628	0.4396	-0.1917	-0.1594	0.6272	-0.4341	-0.363	-0.07	0.6692	0.2693	0.582	0.1995	0.5473	-0.1843	-0.4796	-0.119	-0.2248	0.2452	-0.004	0.1486	0.2893	-0.1472	0.0186	0.2479	-0.1456	-0.3096	-0.4257	-0.1135
ENSG00000139192	TAPBPL	0.7392	0.2444	FALSE	NA	black	0.7491	0.9041	0.8246	-0.7227	-0.7385	0.6404	-0.8185	0.3063	-0.0175	-0.1082	0.7155	-0.3152	-0.48	0.0385	0.7167	0.1241	0.5737	0.4028	0.7333	-0.1302	-0.5466	-0.0108	-0.3287	0.2517	0.1893	-0.02	0.2148	-0.0937	0.1922	0.3569	-0.0057	-0.4524	-0.3832	-0.2445
ENSG00000204161	C10orf128	1.1302	0.0786	FALSE	NA	black	0.7484	0.9133	0.6691	-0.6551	-0.7222	0.4314	-0.7016	0.2386	-0.0932	-0.256	0.5847	-0.3372	-0.5876	-0.0577	0.4903	0.0017	0.3388	0.3597	0.6372	-0.1036	-0.5092	-0.015	-0.4493	0.2188	0.1774	-0.1486	-0.0353	-0.0462	0.2557	0.3512	-0.0266	-0.3758	-0.2958	-0.2107
ENSG00000241287	XXbac-BPG254F23.6	0	NA	NA	NA	black	0.7484	0.7809	0.7898	-0.5973	-0.6728	0.5894	-0.6332	0.4342	-0.1884	-0.1093	0.6078	-0.3505	-0.2953	-0.1103	0.5479	0.2169	0.5683	0.33	0.5256	-0.0751	-0.3848	-0.1686	-0.2547	0.2954	0.026	0.1144	0.2631	-0.0819	0.0701	0.3851	0.014	-0.265	-0.2196	-0.0778
ENSG00000251160	RP11-399D2.1	0	NA	NA	NA	black	0.7481	0.8402	0.7621	-0.7892	-0.6823	0.6205	-0.6164	0.4588	-0.1996	-0.4929	0.3694	-0.3612	-0.4834	-0.3766	0.3771	0.3003	0.2604	0.4397	0.5076	-0.3614	-0.2995	0.0602	-0.257	0.1297	0.0625	0.1678	0.049	0.1902	0.2648	0.3016	0.1054	-0.0986	-0.0353	-0.0365
ENSG00000081479	LRP2	1.1268	0.0605	FALSE	4	black	0.7474	0.7571	0.5849	-0.6365	-0.5324	0.4939	-0.423	0.4205	-0.2974	-0.4748	0.2007	-0.3135	-0.3764	-0.4292	0.2021	0.3394	0.1489	0.2571	0.2652	-0.3733	-0.128	-0.0751	-0.1513	0.0395	-0.0726	0.1397	0.018	0.1898	0.1084	0.116	0.0675	0.047	0.0073	0.0142
ENSG00000231389	HLA-DPA1	0	NA	FALSE	NA	black	0.7466	0.8496	0.7884	-0.6744	-0.7321	0.5859	-0.7432	0.3445	-0.0805	-0.1664	0.6359	-0.3692	-0.4557	-0.0497	0.5998	0.1215	0.5021	0.3133	0.659	-0.113	-0.5089	-0.0101	-0.3524	0.2512	0.1522	0.0148	0.1558	-0.1065	0.1216	0.5335	-0.0602	-0.3674	-0.3491	-0.1715
ENSG00000158865	SLC5A11	0.7836	0.2403	FALSE	NA	black	0.7464	0.9173	0.6776	-0.7606	-0.6815	0.5387	-0.6977	0.2748	-0.1561	-0.3751	0.427	-0.3228	-0.5616	-0.1849	0.4483	0.1782	0.276	0.3557	0.5205	-0.3278	-0.3893	-0.0118	-0.2975	0.0436	0.0406	-0.0531	0.0209	0.0946	0.2454	0.1787	0.0195	-0.2705	-0.2536	-0.2216
ENSG00000150656	CNDP1	0.3625	0.7207	FALSE	NA	black	0.7455	0.909	0.7724	-0.8095	-0.8073	0.5609	-0.7556	0.3776	-0.2416	-0.3689	0.5385	-0.4883	-0.5848	-0.1712	0.504	0.1325	0.3575	0.235	0.5591	-0.2228	-0.5146	-0.0895	-0.4053	0.1997	0.0225	-0.0341	0.0097	-0.0533	0.175	0.2564	-0.1459	-0.2895	-0.3664	-0.121
ENSG00000256050	RP11-982M15.6	0.4363	0.5536	TRUE	NA	black	0.7451	0.8365	0.73	-0.7314	-0.6876	0.5869	-0.6442	0.3991	-0.2593	-0.325	0.4481	-0.3958	-0.4406	-0.2229	0.4504	0.2539	0.3625	0.2668	0.4406	-0.274	-0.3551	-0.1264	-0.2516	0.1377	-0.0406	0.0627	0.1097	0.0264	0.1298	0.2282	-0.0352	-0.188	-0.2453	-0.0903
ENSG00000159445	THEM4	-0.3387	0.4928	FALSE	NA	black	0.7428	0.8928	0.8061	-0.6844	-0.7023	0.5875	-0.7075	0.3619	-0.0787	-0.2146	0.6416	-0.2708	-0.4683	-0.1125	0.582	0.1552	0.4813	0.5283	0.6667	-0.1358	-0.4419	-0.0325	-0.3339	0.2823	0.2185	0.0454	0.1534	0.0291	0.2883	0.3242	0.143	-0.343	-0.1472	-0.1708
ENSG00000223534	HLA-DQB1-AS1	0	NA	TRUE	NA	black	0.7404	0.7487	0.7612	-0.5628	-0.6484	0.5593	-0.5945	0.4304	-0.2096	-0.1038	0.5865	-0.3417	-0.2721	-0.1207	0.5137	0.2141	0.5538	0.3272	0.4864	-0.058	-0.3561	-0.2014	-0.246	0.2955	0.0031	0.1133	0.2568	-0.0721	0.0661	0.3563	0.029	-0.2422	-0.1842	-0.0646
ENSG00000147459	DOCK5	1.1954	0.0427	FALSE	NA	black	0.7398	0.8998	0.6471	-0.7277	-0.6765	0.466	-0.6057	0.325	-0.1879	-0.4778	0.3599	-0.3492	-0.5871	-0.2949	0.3211	0.1529	0.1727	0.3581	0.5025	-0.3035	-0.3504	0.0217	-0.3509	0.1046	0.0963	-0.0431	-0.0835	0.129	0.2752	0.2288	0.0297	-0.1741	-0.1337	-0.1143
ENSG00000114841	DNAH1	-0.5106	0.3246	FALSE	NA	black	0.7379	0.7572	0.5891	-0.6165	-0.4163	0.5859	-0.5481	0.1985	-0.0451	-0.3143	0.2831	0.0083	-0.364	-0.245	0.3863	0.3575	0.2468	0.7425	0.4283	-0.452	-0.0899	0.0967	-0.0179	-0.1427	0.0563	0.1133	0.2009	0.4474	0.4537	0.1446	0.505	-0.1811	0.167	-0.3316
ENSG00000180777	ANKRD30B	-0.8047	0.2473	FALSE	NA	black	0.7369	0.559	0.479	-0.4684	-0.4774	0.311	-0.3206	0.3485	-0.3344	-0.4485	0.1955	-0.2614	-0.3493	-0.4099	0.0797	0.1916	0.0764	0.4466	0.2161	-0.1802	-0.1119	-0.1202	-0.233	0.1251	-0.0679	0.0832	-0.0708	0.2648	0.3011	0.1384	0.2408	0.0095	0.2232	0.0081
ENSG00000149218	ENDOD1	0.1437	0.8459	FALSE	NA	black	0.7355	0.9052	0.8233	-0.8344	-0.7734	0.6438	-0.7065	0.4807	-0.1657	-0.4007	0.4963	-0.4759	-0.5042	-0.2617	0.4943	0.2456	0.3796	0.2221	0.604	-0.284	-0.4336	0.0616	-0.3239	0.2242	0.0683	0.1154	0.0846	-0.0305	0.0709	0.407	-0.1428	-0.1836	-0.3045	-0.0193
ENSG00000233360	Z83844.1	0	NA	TRUE	NA	black	0.7353	0.8171	0.7887	-0.6815	-0.5877	0.7015	-0.6112	0.4345	-0.1196	-0.1844	0.4838	-0.2451	-0.3081	-0.1929	0.5525	0.3905	0.5097	0.3527	0.493	-0.3297	-0.2556	-0.0487	-0.0922	0.1174	0.0846	0.1516	0.3119	0.0578	0.0688	0.3252	0.1029	-0.1628	-0.1643	-0.1101
ENSG00000235663	C6orf26-AS1	0	NA	TRUE	NA	black	0.7342	0.812	0.71	-0.5926	-0.5502	0.5921	-0.6658	0.2556	-0.0331	-0.1299	0.5698	-0.1013	-0.3905	-0.0529	0.5857	0.2207	0.4732	0.5849	0.5664	-0.199	-0.326	-0.0574	-0.1679	0.1327	0.1845	0.0433	0.2424	0.1282	0.3152	0.1093	0.2851	-0.3512	-0.0897	-0.2764
ENSG00000251458	RP11-844P9.1	0.2837	0.8181	TRUE	NA	black	0.733	0.7498	0.6873	-0.619	-0.564	0.5677	-0.575	0.3353	-0.1456	-0.2479	0.4398	-0.1979	-0.351	-0.1944	0.4493	0.2629	0.3787	0.567	0.4769	-0.2442	-0.2545	-0.0326	-0.1713	0.1172	0.0478	0.0987	0.1908	0.1969	0.2985	0.2262	0.2687	-0.2091	0.0125	-0.1656
ENSG00000256894	RP11-283G6.3	0	NA	TRUE	NA	black	0.7323	0.7669	0.7009	-0.7369	-0.6454	0.5904	-0.6216	0.3851	-0.2146	-0.3737	0.3675	-0.3719	-0.4421	-0.2593	0.4133	0.2852	0.298	0.2582	0.4241	-0.3488	-0.3146	-0.0033	-0.2096	0.0612	-0.0304	0.0881	0.0945	0.0801	0.1405	0.2307	-0.0254	-0.1438	-0.2156	-0.0944
ENSG00000108381	ASPA	1.3829	0.0676	FALSE	NA	black	0.7319	0.954	0.7015	-0.7664	-0.7931	0.4563	-0.7865	0.2328	-0.102	-0.3618	0.5729	-0.3943	-0.7037	-0.0779	0.5054	-0.0192	0.2782	0.3583	0.6822	-0.1712	-0.5816	0.0257	-0.4988	0.1958	0.181	-0.178	-0.1009	-0.0247	0.3177	0.2937	-0.077	-0.4097	-0.3543	-0.237
ENSG00000100181	AC005301.5	1.0882	0.0589	FALSE	NA	black	0.7311	0.8665	0.5818	-0.6528	-0.5856	0.4473	-0.5983	0.2132	-0.1095	-0.3852	0.3556	-0.2173	-0.5385	-0.2094	0.3505	0.1422	0.1848	0.4439	0.4883	-0.3059	-0.3123	0.0425	-0.2841	0.0172	0.1097	-0.069	-0.0307	0.1764	0.321	0.2063	0.1413	-0.2416	-0.1101	-0.2369
ENSG00000124222	STX16	0.4539	0.3921	FALSE	NA	black	0.7298	0.8768	0.7288	-0.6886	-0.5975	0.5874	-0.6043	0.3597	-0.0227	-0.3561	0.4448	-0.1858	-0.4706	-0.2466	0.4608	0.2519	0.3223	0.5713	0.6081	-0.3081	-0.2965	0.1195	-0.2231	0.1435	0.242	0.0661	0.1	0.1921	0.3105	0.2525	0.2391	-0.1977	-0.0103	-0.1364
ENSG00000010282	HHATL	0.0791	0.9298	FALSE	NA	black	0.7297	0.9215	0.7553	-0.7694	-0.8001	0.5346	-0.8441	0.2345	-0.0946	-0.2122	0.6667	-0.4009	-0.6183	0.0355	0.6376	0.0125	0.4432	0.3268	0.6998	-0.1416	-0.6198	-0.0576	-0.4493	0.2039	0.1434	-0.1541	0.0475	-0.1005	0.2487	0.2937	-0.1074	-0.4806	-0.4577	-0.2788
ENSG00000167549	CORO6	-1.3375	0.0222	FALSE	NA	black	0.7291	0.8435	0.7547	-0.6367	-0.5933	0.6393	-0.7327	0.2488	0.0207	-0.0846	0.6053	-0.1326	-0.3777	0.008	0.6647	0.2057	0.5286	0.5928	0.6526	-0.1938	-0.3914	0.0234	-0.1776	0.1409	0.1509	0.0427	0.2976	0.0793	0.2884	0.273	0.2321	-0.4154	-0.1864	-0.3146
ENSG00000196547	MAN2A2	0.0935	0.8986	FALSE	NA	black	0.7282	0.8057	0.6549	-0.7263	-0.3951	0.74	-0.5536	0.3039	-0.0565	-0.3637	0.219	-0.0163	-0.3128	-0.347	0.4036	0.5524	0.2831	0.6048	0.4023	-0.6379	0.0202	0.1055	0.1308	-0.2188	-0.0007	0.2544	0.3076	0.4852	0.2759	0.1673	0.441	-0.0535	0.1402	-0.2658
ENSG00000237166	AC007163.3	1.3106	0.1823	TRUE	NA	black	0.7279	0.7371	0.6514	-0.6154	-0.6049	0.4981	-0.4521	0.4865	-0.3408	-0.4066	0.3167	-0.4072	-0.3489	-0.3766	0.2628	0.2848	0.2552	0.1965	0.304	-0.2276	-0.2251	-0.1728	-0.223	0.1978	-0.0678	0.152	0.0469	0.0488	0.0594	0.2065	-0.0313	0.0002	-0.069	0.0873
ENSG00000012124	CD22	1.334	0.013	FALSE	NA	black	0.7267	0.9242	0.6092	-0.7184	-0.624	0.4841	-0.6997	0.1459	-0.0463	-0.3633	0.4131	-0.1973	-0.6109	-0.133	0.4387	0.118	0.2166	0.5144	0.5766	-0.3415	-0.373	0.0777	-0.2991	-0.0331	0.1282	-0.1352	-0.0152	0.1916	0.3955	0.1907	0.1593	-0.3396	-0.1763	-0.3509
ENSG00000133460	SLC2A11	-0.1337	0.8582	FALSE	NA	black	0.7265	0.7795	0.7404	-0.6124	-0.5051	0.7083	-0.6816	0.2793	-0.0047	-0.0649	0.5272	-0.0825	-0.2543	-0.0433	0.6418	0.3336	0.5441	0.6207	0.5696	-0.2688	-0.2637	-0.0185	-0.0303	0.0589	0.0572	0.1616	0.4048	0.1759	0.2768	0.3141	0.323	-0.3288	-0.0867	-0.3024
ENSG00000150867	PIP4K2A	1.3489	0.0371	FALSE	NA	black	0.7263	0.8656	0.6969	-0.7552	-0.7039	0.5249	-0.6207	0.3993	-0.2481	-0.4415	0.4035	-0.435	-0.5112	-0.2851	0.3769	0.193	0.2568	0.2267	0.4771	-0.2641	-0.3696	-0.0619	-0.32	0.1805	-0.0103	0.0532	-0.0038	0.0296	0.1188	0.1746	-0.093	-0.1569	-0.2215	-0.0476
ENSG00000189419	RP11-168G16.1	0.1837	0.8129	TRUE	NA	black	0.7248	0.7975	0.7778	-0.6409	-0.6534	0.6068	-0.6937	0.3517	-0.0748	-0.1551	0.6381	-0.2748	-0.3966	-0.0602	0.6149	0.1769	0.5072	0.441	0.6209	-0.1045	-0.4352	-0.0336	-0.2654	0.2787	0.1474	0.081	0.2045	-0.0289	0.2194	0.2539	0.0805	-0.3426	-0.218	-0.1629
ENSG00000186088	PION	-0.297	0.5797	FALSE	NA	black	0.7243	0.7782	0.7784	-0.6301	-0.6831	0.546	-0.6371	0.4204	-0.1422	-0.2323	0.6092	-0.3131	-0.3964	-0.1495	0.5203	0.1362	0.4476	0.504	0.6081	-0.0465	-0.428	-0.0525	-0.342	0.3727	0.1454	0.1396	0.1362	0.0186	0.2751	0.3199	0.1269	-0.2789	-0.0728	-0.0548
ENSG00000171798	KNDC1	-1.033	0.0697	FALSE	NA	black	0.7208	0.8373	0.8505	-0.8475	-0.6171	0.8504	-0.8015	0.37	-0.0578	-0.2101	0.5038	-0.2493	-0.3418	-0.1157	0.6961	0.4268	0.5342	0.4133	0.5814	-0.4371	-0.3376	0.0518	-0.0347	0.0188	0.0157	0.2671	0.3955	0.1157	0.1756	0.2357	0.0894	-0.2919	-0.2845	-0.2487
ENSG00000053702	NRIP2	-0.3308	0.6362	FALSE	NA	black	0.7206	0.8841	0.6605	-0.7233	-0.5616	0.6095	-0.7097	0.1926	-0.0433	-0.2853	0.422	-0.1367	-0.4895	-0.1287	0.5143	0.2536	0.3171	0.541	0.5418	-0.3906	-0.2985	0.0806	-0.1533	-0.0588	0.0737	0.0193	0.1522	0.2265	0.3775	0.1711	0.232	-0.3168	-0.1511	-0.3484
ENSG00000149742	SLC22A9	-0.4497	0.6	FALSE	4	black	0.7204	0.7676	0.7691	-0.7168	-0.7258	0.5859	-0.6909	0.3943	-0.2318	-0.2916	0.5504	-0.4213	-0.4565	-0.1701	0.5108	0.195	0.4161	0.3192	0.5172	-0.1719	-0.4345	-0.1231	-0.3063	0.2164	0.0043	0.0662	0.1168	-0.0157	0.1976	0.2407	-0.0368	-0.2632	-0.2447	-0.1199
ENSG00000245293	RP11-286E11.1	1.5166	0.0566	TRUE	NA	black	0.7192	0.8394	0.6181	-0.6113	-0.6939	0.3786	-0.6364	0.2534	-0.1711	-0.2767	0.5291	-0.3712	-0.5733	-0.08	0.4303	-0.0061	0.2773	0.2574	0.5405	-0.0859	-0.4903	-0.0923	-0.4388	0.2371	0.1227	-0.1528	-0.0768	-0.0746	0.1997	0.2092	-0.0912	-0.3147	-0.2948	-0.1457
ENSG00000134324	LPIN1	0.2575	0.6437	FALSE	NA	black	0.7189	0.6745	0.6068	-0.6003	-0.352	0.6194	-0.3725	0.4067	-0.1482	-0.3913	0.1766	-0.0633	-0.2021	-0.4394	0.263	0.5084	0.2381	0.5701	0.3139	-0.4682	0.0687	0.0387	0.0774	-0.0229	0.0013	0.3688	0.2493	0.4317	0.2387	0.0598	0.4215	0.0758	0.2931	-0.0514
ENSG00000054690	PLEKHH1	1.169	0.0813	FALSE	NA	black	0.718	0.951	0.653	-0.7551	-0.6319	0.5248	-0.6873	0.2155	-0.0465	-0.4153	0.404	-0.1993	-0.6135	-0.2044	0.4255	0.1698	0.2142	0.5421	0.6003	-0.3809	-0.3379	0.1076	-0.2869	-0.0022	0.1711	-0.0677	-0.0077	0.2405	0.3982	0.2297	0.1972	-0.2795	-0.098	-0.2865
ENSG00000225140	RP11-809C18.3	1.6956	0.001	TRUE	NA	black	0.7174	0.8685	0.594	-0.6329	-0.6707	0.3954	-0.73	0.1174	-0.0545	-0.206	0.5708	-0.2897	-0.6173	0.0592	0.5266	-0.0568	0.3047	0.3252	0.6273	-0.1094	-0.544	-0.0402	-0.4202	0.1622	0.1699	-0.2302	-0.0424	-0.0606	0.288	0.1643	-0.0583	-0.4608	-0.3913	-0.3021
ENSG00000162949	CAPN13	0.6022	0.5043	FALSE	NA	black	0.7172	0.8631	0.6596	-0.6968	-0.6346	0.5275	-0.6097	0.3235	-0.2034	-0.3592	0.3913	-0.316	-0.471	-0.233	0.3926	0.2203	0.2793	0.3471	0.4488	-0.3021	-0.3141	-0.0592	-0.2548	0.0716	0.0062	0.0182	0.0533	0.1079	0.2226	0.2144	0.0523	-0.1881	-0.1603	-0.1491
ENSG00000224195	RP11-574K11.5	-1.5424	0.0138	TRUE	NA	black	0.717	0.7625	0.7268	-0.7479	-0.5376	0.7435	-0.7017	0.3138	-0.1001	-0.1802	0.4031	-0.2049	-0.2888	-0.116	0.5867	0.4012	0.4663	0.3821	0.4665	-0.4151	-0.248	-0.0158	0.006	-0.0353	-0.1139	0.2016	0.3747	0.1581	0.1103	0.1928	0.1247	-0.247	-0.2266	-0.2487
ENSG00000117266	CDK18	0.6932	0.2191	FALSE	NA	black	0.7165	0.9582	0.696	-0.7513	-0.6765	0.5502	-0.8011	0.1526	0.0553	-0.2457	0.5546	-0.2047	-0.6301	-0.0058	0.5977	0.0938	0.3555	0.4699	0.7048	-0.3073	-0.4863	0.1176	-0.325	0.0331	0.2573	-0.1691	0.0605	0.0716	0.3253	0.2659	0.0829	-0.4473	-0.3302	-0.3792
ENSG00000225506	RP1-18D14.3	0.5318	0.4517	TRUE	NA	black	0.715	0.6608	0.6035	-0.5913	-0.5462	0.4934	-0.5061	0.3369	-0.2513	-0.3371	0.3173	-0.2786	-0.3544	-0.2782	0.3143	0.2649	0.2562	0.3594	0.3216	-0.2641	-0.2153	-0.0848	-0.1714	0.0528	-0.0765	0.097	0.0966	0.155	0.2186	0.1864	0.1309	-0.1187	-0.0484	-0.1184
ENSG00000183549	ACSM5	0.8739	0.2225	FALSE	NA	black	0.7145	0.6496	0.5831	-0.4474	-0.565	0.3751	-0.524	0.2696	-0.1388	-0.1362	0.5403	-0.2884	-0.3774	-0.0415	0.4256	0.0327	0.3526	0.298	0.4889	0.0378	-0.3939	-0.1207	-0.3232	0.3228	0.1187	-0.0193	0.0554	-0.0883	0.1663	0.3298	-0.0068	-0.2831	-0.1824	-0.0964
ENSG00000259661	AC068831.15	0.3191	0.6358	TRUE	NA	black	0.7139	0.8914	0.6992	-0.7074	-0.5468	0.6436	-0.7386	0.1887	0.0489	-0.2406	0.5025	-0.0677	-0.4736	-0.0894	0.5816	0.2451	0.3793	0.6623	0.6471	-0.3432	-0.3035	0.0965	-0.1396	0.0073	0.1711	0.0592	0.2081	0.2603	0.41	0.1922	0.3324	-0.3713	-0.0728	-0.3798
ENSG00000229645	LINC00341	0	NA	NA	NA	black	0.7133	0.8953	0.5612	-0.6552	-0.521	0.4731	-0.6542	0.0988	0.0803	-0.3156	0.3921	-0.0873	-0.562	-0.0895	0.4474	0.1186	0.2038	0.5458	0.6134	-0.3366	-0.3275	0.1963	-0.2352	-0.0285	0.236	-0.1069	0.0125	0.2076	0.3976	0.1648	0.2127	-0.3469	-0.1393	-0.3582
ENSG00000124920	C11orf9	0.6142	0.4311	FALSE	NA	black	0.7124	0.9494	0.7071	-0.8079	-0.685	0.5914	-0.7554	0.2466	-0.0604	-0.3752	0.4457	-0.2851	-0.5976	-0.1572	0.5037	0.1898	0.2871	0.405	0.6083	-0.3852	-0.4095	0.0912	-0.2834	0.0056	0.1209	-0.0446	0.0448	0.1216	0.2876	0.2596	0.0424	-0.3114	-0.2756	-0.2772
ENSG00000164023	SGMS2	1.9774	0.0048	FALSE	NA	black	0.7124	0.8614	0.6695	-0.6888	-0.7854	0.3885	-0.7455	0.2435	-0.1309	-0.3123	0.603	-0.4395	-0.6683	-0.0317	0.496	-0.0907	0.281	0.2532	0.65	-0.0452	-0.6298	-0.0103	-0.5409	0.3006	0.1784	-0.1818	-0.1288	-0.1361	0.2496	0.266	-0.1712	-0.4176	-0.4046	-0.1691
ENSG00000180229	HERC2P3	0.8259	0.2333	FALSE	NA	black	0.7124	0.7101	0.4713	-0.5602	-0.428	0.4082	-0.4788	0.1469	-0.092	-0.3805	0.2167	-0.0876	-0.4374	-0.2483	0.249	0.2105	0.1203	0.5628	0.3809	-0.372	-0.1355	0.065	-0.1377	-0.1127	0.0569	-0.021	0.0226	0.3548	0.3957	0.0448	0.3308	-0.1631	0.0834	-0.2712
ENSG00000162444	RBP7	0.6798	0.4048	FALSE	NA	black	0.7121	0.869	0.631	-0.6675	-0.707	0.4256	-0.7187	0.1991	-0.1209	-0.2754	0.5425	-0.3509	-0.5926	-0.0413	0.4833	0.0074	0.3007	0.2842	0.568	-0.1356	-0.5128	-0.0275	-0.4171	0.1562	0.1015	-0.1533	-0.0478	-0.0642	0.2284	0.1743	-0.0874	-0.3897	-0.3753	-0.2428
ENSG00000164124	TMEM144	1.189	0.1007	FALSE	NA	black	0.712	0.9159	0.7746	-0.7888	-0.8209	0.5312	-0.7423	0.3921	-0.226	-0.3657	0.5616	-0.501	-0.593	-0.1669	0.4953	0.0903	0.3543	0.2279	0.5917	-0.1708	-0.5426	-0.0723	-0.4513	0.2641	0.0724	-0.0413	-0.0196	-0.09	0.1738	0.3211	-0.1669	-0.2924	-0.3627	-0.0833
ENSG00000238018	AC093110.3	1.9345	0.0198	TRUE	NA	black	0.712	0.9066	0.622	-0.6836	-0.6515	0.4225	-0.6901	0.1696	0.0196	-0.3843	0.4825	-0.2076	-0.6713	-0.1234	0.4293	0.0158	0.1931	0.5495	0.687	-0.2332	-0.4397	0.179	-0.4065	0.1215	0.2954	-0.1435	-0.0982	0.1594	0.4312	0.2312	0.1579	-0.3613	-0.1338	-0.2714
ENSG00000171811	C10orf93	-0.915	0.1072	FALSE	NA	black	0.7118	0.757	0.6737	-0.6157	-0.5175	0.5879	-0.6042	0.2613	-0.0616	-0.1841	0.4665	-0.1295	-0.3499	-0.1097	0.5227	0.2641	0.4035	0.5544	0.4974	-0.2711	-0.2692	0.0077	-0.1283	0.0741	0.1202	0.0797	0.2279	0.1693	0.3199	0.1787	0.2664	-0.272	-0.0572	-0.2518
ENSG00000186891	TNFRSF18	-1.7701	0.0064	FALSE	NA	black	0.7117	0.7428	0.7272	-0.6332	-0.6279	0.6095	-0.6967	0.3107	-0.1573	-0.0443	0.5954	-0.3269	-0.3281	0.0412	0.6489	0.1958	0.5524	0.2117	0.4855	-0.1332	-0.4459	-0.1635	-0.194	0.1999	-0.0159	0.0415	0.2786	-0.1411	0.0609	0.1678	-0.0966	-0.35	-0.4161	-0.1773
ENSG00000139641	ESYT1	-1.1598	0.0572	FALSE	NA	black	0.7117	0.7607	0.7422	-0.6127	-0.4668	0.6841	-0.5555	0.3914	0.0515	-0.1545	0.4284	-0.1046	-0.2382	-0.1799	0.5383	0.3972	0.471	0.4016	0.5181	-0.3475	-0.2086	0.1932	-0.0267	0.0962	0.2508	0.2248	0.3343	0.0856	0.0792	0.2517	0.1796	-0.1662	-0.1228	-0.1179
ENSG00000162413	KLHL21	0.05	0.9456	FALSE	NA	black	0.7116	0.9007	0.8091	-0.7573	-0.6196	0.7353	-0.7972	0.2844	0.0987	-0.1305	0.5921	-0.1759	-0.4217	-0.002	0.7194	0.2741	0.5466	0.4603	0.718	-0.3321	-0.4151	0.1198	-0.1452	0.0875	0.239	0.0602	0.3159	0.0451	0.1876	0.2982	0.1058	-0.3948	-0.3215	-0.2931
ENSG00000232110	RP11-149I23.3	0.4272	0.6124	TRUE	NA	black	0.7105	0.8212	0.6697	-0.5871	-0.566	0.5482	-0.6696	0.22	-0.0215	-0.1809	0.5374	-0.1728	-0.4126	-0.0451	0.5497	0.1403	0.3905	0.5187	0.5964	-0.1484	-0.3871	0.0072	-0.2305	0.159	0.1554	0.0505	0.1582	0.0621	0.3323	0.2407	0.1594	-0.3714	-0.1701	-0.2677
ENSG00000139629	GALNT6	0.5083	0.5806	FALSE	NA	black	0.7103	0.9054	0.65	-0.7425	-0.6431	0.5339	-0.693	0.2357	-0.1057	-0.3667	0.4003	-0.2738	-0.5566	-0.1695	0.4459	0.1796	0.2505	0.3644	0.5264	-0.3515	-0.3725	0.0405	-0.2669	0.0022	0.0611	-0.0516	0.03	0.1129	0.2484	0.1872	0.0368	-0.2814	-0.2519	-0.2607
ENSG00000183696	UPP1	-0.7696	0.244	FALSE	NA	black	0.7101	0.8087	0.7263	-0.5622	-0.5784	0.5801	-0.7355	0.1965	0.0538	-0.0048	0.6833	-0.1071	-0.3633	0.1014	0.6932	0.1037	0.5563	0.6467	0.689	-0.0609	-0.4493	-0.0122	-0.2385	0.2197	0.2092	0.023	0.277	0.0356	0.3738	0.297	0.2584	-0.4946	-0.1746	-0.3348
ENSG00000178401	DNAJC22	0.0234	0.983	FALSE	NA	black	0.71	0.7956	0.6405	-0.6252	-0.4996	0.5945	-0.5918	0.2704	-0.0478	-0.2201	0.3763	-0.148	-0.3403	-0.1541	0.473	0.3033	0.3515	0.4055	0.4614	-0.3419	-0.2336	0.0603	-0.082	-0.0003	0.0482	0.0838	0.2189	0.1367	0.179	0.2054	0.1585	-0.2174	-0.1522	-0.2274
ENSG00000167755	KLK6	0.4066	0.6542	FALSE	NA	black	0.7092	0.9311	0.7516	-0.8074	-0.7864	0.5602	-0.7928	0.2994	-0.1578	-0.3272	0.557	-0.427	-0.6089	-0.1011	0.5478	0.1051	0.361	0.2788	0.6096	-0.2408	-0.534	-0.0319	-0.3976	0.1489	0.0727	-0.0784	0.0202	-0.0427	0.2148	0.2816	-0.1172	-0.3574	-0.3995	-0.2101
ENSG00000259143	CTD-2240H23.2	0	NA	TRUE	NA	black	0.7092	0.8596	0.697	-0.7557	-0.6272	0.5873	-0.596	0.3812	-0.1843	-0.4499	0.3265	-0.3059	-0.4686	-0.3396	0.358	0.3081	0.2483	0.4025	0.4586	-0.4074	-0.2516	0.0313	-0.2062	0.0254	0.0312	0.0968	0.071	0.2015	0.2426	0.2182	0.1102	-0.112	-0.0766	-0.1151
ENSG00000253875	RP11-16P20.3	-0.1552	0.8929	TRUE	NA	black	0.7091	0.8294	0.7372	-0.5911	-0.7316	0.4848	-0.7623	0.2479	-0.0752	-0.0594	0.7694	-0.329	-0.5066	0.1106	0.6673	-0.02	0.5411	0.3604	0.6694	0.0555	-0.6069	-0.1655	-0.4282	0.3447	0.2084	-0.1423	0.1061	-0.198	0.2508	0.2333	-0.0506	-0.5021	-0.3946	-0.2371
ENSG00000084453	SLCO1A2	1.7069	0.0075	FALSE	NA	black	0.7072	0.9344	0.7512	-0.8047	-0.8139	0.5207	-0.8142	0.2809	-0.0915	-0.3585	0.6064	-0.4324	-0.6745	-0.0753	0.5603	0.0138	0.3294	0.33	0.7071	-0.1701	-0.6096	0.0449	-0.4831	0.2339	0.1855	-0.1068	-0.0571	-0.0652	0.2863	0.2787	-0.122	-0.4064	-0.394	-0.2
ENSG00000153113	CAST	0.3399	0.6001	FALSE	NA	black	0.706	0.8957	0.8351	-0.7541	-0.755	0.5973	-0.7171	0.435	-0.0301	-0.3054	0.6026	-0.3762	-0.5193	-0.1612	0.5656	0.1367	0.4204	0.3635	0.7265	-0.1586	-0.5139	0.1682	-0.3911	0.3461	0.2933	0.0719	0.078	-0.0677	0.1828	0.4306	-0.0462	-0.2932	-0.2617	-0.053
ENSG00000013523	ANGEL1	0.4472	0.4255	FALSE	NA	black	0.7058	0.841	0.7313	-0.6384	-0.5521	0.6219	-0.6235	0.3199	0.0003	-0.1911	0.4988	-0.1156	-0.3805	-0.1557	0.5218	0.29	0.455	0.5822	0.5948	-0.3171	-0.2481	0.0466	-0.1478	0.076	0.2173	0.0719	0.2424	0.208	0.2559	0.3315	0.3089	-0.2382	-0.0194	-0.2121
ENSG00000163328	GPR155	-0.2517	0.6748	FALSE	NA	black	0.7052	0.8456	0.8222	-0.836	-0.7601	0.6501	-0.7419	0.4334	-0.1416	-0.4137	0.5085	-0.4157	-0.5303	-0.2493	0.5136	0.2262	0.3451	0.3811	0.6277	-0.2731	-0.4433	0.0905	-0.3201	0.2098	0.0782	0.1442	0.0812	0.0619	0.2407	0.4007	-0.0135	-0.235	-0.2026	-0.098
ENSG00000171368	TPPP	-0.482	0.3741	FALSE	NA	black	0.7048	0.8306	0.8744	-0.9002	-0.634	0.8827	-0.7626	0.4613	-0.1404	-0.3191	0.4382	-0.3145	-0.3307	-0.243	0.6303	0.5008	0.481	0.3735	0.5241	-0.4951	-0.282	0.0617	-0.0127	0.0221	-0.0607	0.3509	0.3777	0.1646	0.145	0.2833	0.0713	-0.1801	-0.21	-0.1624
ENSG00000108387	4-Sep	1.1337	0.0697	FALSE	NA	black	0.7045	0.9376	0.7489	-0.7732	-0.7924	0.5441	-0.8806	0.1961	-0.0569	-0.2193	0.674	-0.3728	-0.6431	0.0584	0.6583	-0.002	0.4226	0.3633	0.7286	-0.1444	-0.6334	-0.0233	-0.4404	0.1848	0.1435	-0.1528	0.043	-0.0794	0.292	0.3134	-0.0856	-0.5217	-0.4613	-0.3305
ENSG00000238757	AL031431.1	0	NA	NA	NA	black	0.7044	0.8404	0.8656	-0.824	-0.7724	0.6911	-0.6685	0.5679	-0.2563	-0.3712	0.4992	-0.5042	-0.4194	-0.2981	0.506	0.3252	0.4458	0.2149	0.5269	-0.2854	-0.3906	-0.0509	-0.266	0.2536	0.001	0.1752	0.1739	-0.0221	0.0275	0.3804	-0.1146	-0.1163	-0.2393	0.0413
ENSG00000168484	SFTPC	0.907	0.1452	FALSE	NA	black	0.7041	0.8463	0.7101	-0.6394	-0.7131	0.5119	-0.7866	0.2016	-0.1003	-0.0505	0.6935	-0.3255	-0.4859	0.1212	0.6609	0.0245	0.5204	0.3097	0.6196	-0.0594	-0.5648	-0.1623	-0.3648	0.2104	0.0762	-0.1316	0.1531	-0.143	0.1824	0.2703	-0.0709	-0.4958	-0.4476	-0.2997
ENSG00000089041	P2RX7	1.3539	0.008	FALSE	NA	black	0.704	0.9463	0.7367	-0.8295	-0.7013	0.608	-0.744	0.2954	-0.0559	-0.4346	0.4349	-0.2998	-0.6086	-0.2212	0.48	0.2074	0.263	0.4592	0.6377	-0.3956	-0.3978	0.1459	-0.2974	0.034	0.1497	-0.0004	0.0267	0.1681	0.3316	0.3468	0.0808	-0.2704	-0.1945	-0.2354
ENSG00000172508	CARNS1	0.5116	0.4661	FALSE	NA	black	0.7039	0.9543	0.7146	-0.8182	-0.7199	0.5803	-0.8096	0.2115	-0.056	-0.34	0.5014	-0.3059	-0.6305	-0.0852	0.5564	0.1284	0.3099	0.4059	0.6437	-0.3358	-0.4888	0.0804	-0.3319	0.0326	0.1238	-0.0899	0.0352	0.0732	0.3259	0.26	0.0076	-0.3902	-0.3461	-0.3179
ENSG00000080031	PTPRH	0.6514	0.4242	FALSE	NA	black	0.7036	0.8803	0.817	-0.7851	-0.7304	0.6812	-0.7367	0.4181	-0.1996	-0.2465	0.5522	-0.4082	-0.431	-0.1363	0.5997	0.2615	0.4774	0.2677	0.5422	-0.2584	-0.4432	-0.0807	-0.2504	0.1878	0.0016	0.1003	0.2038	-0.0449	0.1087	0.3129	-0.0779	-0.2656	-0.3355	-0.1177
ENSG00000148218	ALAD	0.691	0.1323	FALSE	NA	black	0.7035	0.9284	0.7074	-0.7328	-0.6285	0.5947	-0.8037	0.1477	0.0909	-0.2275	0.5821	-0.1445	-0.5873	0.0018	0.6355	0.1258	0.3812	0.5764	0.7456	-0.2947	-0.4449	0.139	-0.2641	0.056	0.2585	-0.0818	0.1257	0.1443	0.3904	0.2492	0.1869	-0.4569	-0.2348	-0.4012
ENSG00000196187	TMEM63A	1.0034	0.0847	FALSE	NA	black	0.7034	0.9482	0.6673	-0.765	-0.6371	0.5676	-0.7475	0.1758	0.0029	-0.3381	0.4401	-0.2002	-0.5915	-0.1198	0.5066	0.1713	0.2782	0.4908	0.6257	-0.3873	-0.3856	0.1336	-0.2623	-0.0442	0.1593	-0.0806	0.0552	0.1709	0.3501	0.2679	0.1342	-0.3497	-0.2324	-0.3535
ENSG00000173295	AC068020.1	-0.7003	0.226	FALSE	NA	black	0.7032	0.7994	0.695	-0.6243	-0.5318	0.5886	-0.6233	0.2707	0.0194	-0.1938	0.487	-0.1006	-0.3994	-0.1168	0.5322	0.2447	0.3999	0.5672	0.5904	-0.2763	-0.2876	0.0865	-0.1558	0.1014	0.2274	0.0681	0.2142	0.1697	0.2843	0.2446	0.268	-0.2816	-0.0561	-0.2436
ENSG00000151623	NR3C2	-0.3208	0.5596	FALSE	3	black	0.7032	0.8412	0.8199	-0.7915	-0.7101	0.6693	-0.7174	0.4364	-0.0657	-0.3293	0.522	-0.3805	-0.4525	-0.1894	0.5569	0.234	0.4135	0.3239	0.6522	-0.2511	-0.4422	0.1144	-0.2815	0.2422	0.166	0.1715	0.1418	-0.0123	0.1525	0.3769	-0.0534	-0.2451	-0.2712	-0.0572
ENSG00000120729	MYOT	1.316	0.0371	FALSE	NA	black	0.7027	0.7729	0.6642	-0.5843	-0.7401	0.3604	-0.5471	0.4215	-0.3276	-0.3229	0.5307	-0.4885	-0.4875	-0.1988	0.3449	0.0173	0.3085	0.2148	0.4583	0.0231	-0.4614	-0.2309	-0.4744	0.406	0.0219	-0.0405	-0.0752	-0.1169	0.1358	0.1918	-0.1278	-0.1979	-0.1982	0.0603
ENSG00000253361	RP11-675F6.3	-0.5145	0.6066	TRUE	NA	black	0.702	0.6435	0.598	-0.5155	-0.5526	0.4359	-0.4973	0.3154	-0.2157	-0.2295	0.4312	-0.283	-0.3548	-0.1786	0.3558	0.167	0.3208	0.3585	0.3853	-0.1133	-0.2745	-0.1376	-0.2427	0.1826	-0.0027	0.0354	0.0789	0.0562	0.2021	0.247	0.0956	-0.1754	-0.0642	-0.0982
ENSG00000130653	PNPLA7	-0.3538	0.5856	FALSE	NA	black	0.7019	0.8306	0.5892	-0.6966	-0.4658	0.6023	-0.7334	0.0419	0.0857	-0.2346	0.384	0.0162	-0.505	-0.0235	0.5577	0.233	0.2829	0.7019	0.5791	-0.4549	-0.2773	0.1605	-0.071	-0.188	0.1292	-0.0558	0.1871	0.3483	0.516	0.0635	0.3793	-0.4047	-0.1066	-0.5031
ENSG00000016602	CLCA4	1.431	0.0408	FALSE	NA	black	0.7004	0.8875	0.6563	-0.716	-0.7359	0.4241	-0.6476	0.3184	-0.2066	-0.4294	0.4504	-0.4174	-0.6115	-0.2136	0.3662	0.0511	0.2117	0.2963	0.5375	-0.1868	-0.4606	-0.0363	-0.4471	0.2042	0.0956	-0.0892	-0.1197	0.0132	0.2478	0.2663	-0.0678	-0.2481	-0.2327	-0.0978
ENSG00000204655	MOG	1.3278	0.0686	FALSE	NA	black	0.7002	0.953	0.7907	-0.8049	-0.8268	0.5589	-0.8306	0.3022	-0.1254	-0.2878	0.6447	-0.4302	-0.63	-0.0553	0.6007	0.0556	0.4131	0.3393	0.6908	-0.1716	-0.5942	-0.0238	-0.4545	0.2222	0.1327	-0.0969	0.0253	-0.0729	0.2605	0.3487	-0.0994	-0.4162	-0.3996	-0.2219
ENSG00000232018	AL132709.8	0	NA	NA	NA	black	0.7002	0.6881	0.6182	-0.5593	-0.6485	0.3717	-0.5539	0.306	-0.2284	-0.3437	0.4857	-0.3328	-0.494	-0.1945	0.3402	0.036	0.2489	0.474	0.4688	-0.0342	-0.4033	-0.1014	-0.4063	0.2709	0.0924	-0.0304	-0.0652	0.0743	0.4085	0.1604	0.1202	-0.2509	-0.0238	-0.1055
ENSG00000197430	OPALIN	1.0792	0.1648	FALSE	NA	black	0.7002	0.9157	0.7669	-0.8159	-0.8458	0.5222	-0.8057	0.3254	-0.198	-0.3585	0.593	-0.503	-0.6554	-0.1079	0.531	0.0428	0.3471	0.2391	0.6295	-0.1766	-0.598	-0.0541	-0.4849	0.2229	0.082	-0.0997	-0.0443	-0.094	0.2206	0.3226	-0.1837	-0.3679	-0.4259	-0.1668
ENSG00000239604	AC024597.1	0	NA	NA	NA	black	0.7001	0.7747	0.7397	-0.5948	-0.5903	0.5927	-0.6189	0.3632	-0.1179	-0.1863	0.5401	-0.2128	-0.3067	-0.1409	0.5207	0.2167	0.4607	0.5679	0.5442	-0.1095	-0.3333	-0.0697	-0.211	0.2534	0.0701	0.1852	0.2338	0.0879	0.2971	0.2914	0.222	-0.2804	-0.0377	-0.1422
ENSG00000188385	JAKMIP3	0.4913	0.2689	FALSE	NA	black	0.6989	0.7017	0.6014	-0.6833	-0.3431	0.6975	-0.4714	0.3267	-0.1339	-0.4267	0.1252	-0.0301	-0.2322	-0.413	0.3165	0.5487	0.1928	0.6114	0.2889	-0.5778	0.0492	0.1044	0.1497	-0.1747	-0.1129	0.3771	0.2798	0.4936	0.3366	0.0295	0.4429	0.0029	0.2199	-0.1949
ENSG00000136867	SLC31A2	0.9588	0.166	FALSE	NA	black	0.6981	0.9076	0.7125	-0.7502	-0.7198	0.5381	-0.6925	0.3371	-0.1755	-0.3553	0.4788	-0.3901	-0.5409	-0.1832	0.459	0.1553	0.3193	0.2837	0.5463	-0.2516	-0.4286	-0.0423	-0.3431	0.1471	0.052	-0.0111	0.0238	0.01	0.1896	0.2862	-0.0629	-0.2537	-0.2813	-0.1381
ENSG00000203684	C1orf148	-1.1295	0.1154	TRUE	NA	black	0.6977	0.7821	0.7285	-0.7019	-0.582	0.6831	-0.6849	0.3133	-0.1457	-0.2168	0.4808	-0.2429	-0.352	-0.1281	0.5721	0.3203	0.4457	0.422	0.4752	-0.3082	-0.3088	-0.0634	-0.1038	0.0503	-0.0311	0.1407	0.2733	0.108	0.2195	0.1385	0.1224	-0.2714	-0.1939	-0.2365
ENSG00000236239	RP4-758J18.9	0	NA	NA	NA	black	0.6952	0.9448	0.6965	-0.8121	-0.7662	0.5122	-0.8262	0.1886	-0.0736	-0.3543	0.5354	-0.3609	-0.6947	-0.0568	0.5417	0.0361	0.2813	0.3548	0.6622	-0.2696	-0.5604	0.0611	-0.4245	0.0792	0.1376	-0.1651	-0.0467	0.015	0.3259	0.248	-0.0668	-0.4288	-0.3994	-0.3169
ENSG00000203586	AL391244.1	0	NA	NA	NA	black	0.6951	0.9448	0.6965	-0.8122	-0.7662	0.5123	-0.8262	0.1887	-0.0737	-0.3544	0.5353	-0.3611	-0.6948	-0.0569	0.5417	0.0362	0.2812	0.3546	0.6621	-0.2697	-0.5605	0.0611	-0.4245	0.0792	0.1375	-0.165	-0.0467	0.0149	0.3259	0.2481	-0.067	-0.4286	-0.3995	-0.3168
ENSG00000234373	SNX18P7	0	NA	FALSE	NA	black	0.6951	0.6079	0.542	-0.564	-0.454	0.4792	-0.4128	0.3352	-0.2489	-0.375	0.2001	-0.2222	-0.3066	-0.3453	0.2308	0.3296	0.1794	0.3716	0.2477	-0.3389	-0.1016	-0.0567	-0.0833	-0.0094	-0.0874	0.1338	0.0964	0.2465	0.2221	0.0681	0.1896	-0.0174	0.06	-0.0831
ENSG00000237476	XXbac-B135H6.15	-1.2272	0.0836	TRUE	NA	black	0.6936	0.82	0.678	-0.6338	-0.6702	0.5071	-0.7811	0.1497	-0.0132	-0.0759	0.6653	-0.2594	-0.5107	0.1162	0.651	0.0297	0.4802	0.3861	0.6605	-0.1045	-0.5319	-0.0544	-0.3405	0.145	0.1439	-0.1481	0.1343	-0.0703	0.2441	0.234	0.006	-0.5002	-0.3962	-0.3569
ENSG00000167123	CERCAM	0.2725	0.7222	FALSE	NA	black	0.6935	0.8193	0.4844	-0.5839	-0.3657	0.5062	-0.6263	-0.012	0.1275	-0.231	0.2913	0.1044	-0.4397	-0.0569	0.4461	0.2067	0.1969	0.6872	0.5158	-0.4298	-0.194	0.1933	-0.0535	-0.2187	0.1535	-0.027	0.1458	0.3591	0.4783	0.0764	0.4208	-0.3636	-0.0402	-0.5074
ENSG00000229164	TRAC	0	NA	NA	NA	black	0.6931	0.731	0.6416	-0.5322	-0.6012	0.4421	-0.5389	0.3363	-0.1137	-0.1921	0.5137	-0.3174	-0.3902	-0.1101	0.4411	0.1101	0.3804	0.2402	0.512	-0.0656	-0.377	-0.0397	-0.3018	0.2846	0.1395	-0.025	0.076	-0.1006	0.0551	0.2718	-0.0562	-0.2322	-0.2324	-0.0569
ENSG00000180834	MAP6D1	0.2262	0.756	FALSE	NA	black	0.6918	0.8577	0.7571	-0.7482	-0.6431	0.6641	-0.7185	0.3461	-0.1172	-0.2369	0.4977	-0.3042	-0.3846	-0.1306	0.5654	0.2745	0.4428	0.3499	0.5476	-0.2865	-0.3665	-0.0072	-0.1854	0.1133	0.002	0.1705	0.2257	0.0339	0.1605	0.2286	0.0125	-0.2762	-0.2768	-0.1793
ENSG00000169562	GJB1	0.0002	0.9998	FALSE	NA	black	0.6912	0.9196	0.7087	-0.7628	-0.763	0.5119	-0.7857	0.2438	-0.1335	-0.2839	0.5656	-0.3963	-0.6099	-0.0468	0.5473	0.0533	0.3515	0.2761	0.609	-0.2015	-0.5481	-0.0358	-0.4124	0.1442	0.0863	-0.1242	0.0046	-0.0624	0.229	0.2656	-0.1167	-0.3967	-0.419	-0.2454
ENSG00000258399	MEG8	-0.4363	0.6212	TRUE	NA	black	0.691	0.7496	0.6542	-0.6166	-0.6568	0.433	-0.6001	0.3027	-0.1868	-0.3392	0.49	-0.3063	-0.4956	-0.1908	0.3837	0.0825	0.2801	0.5222	0.5121	-0.1133	-0.3898	-0.0587	-0.3761	0.2174	0.0973	-0.0103	-0.0169	0.117	0.4233	0.2598	0.1602	-0.2683	-0.0363	-0.1437
ENSG00000218672	AC008060.7	0.2968	0.796	TRUE	NA	black	0.6903	0.7757	0.5887	-0.6398	-0.5386	0.5047	-0.5688	0.2483	-0.1597	-0.3083	0.3195	-0.2207	-0.4066	-0.2034	0.3663	0.249	0.2675	0.3714	0.3824	-0.3454	-0.2358	-0.0465	-0.1601	-0.0371	-0.0266	0.0082	0.1077	0.1632	0.2128	0.0991	0.1247	-0.1932	-0.1407	-0.2186
ENSG00000234423	AC019118.2	-1.433	0.0968	TRUE	NA	black	0.6895	0.6913	0.6595	-0.6546	-0.6197	0.507	-0.5512	0.3739	-0.2676	-0.3751	0.3664	-0.3415	-0.4071	-0.2842	0.3398	0.2312	0.2656	0.4179	0.3838	-0.2449	-0.285	-0.0565	-0.251	0.1172	-0.0398	0.0963	0.0597	0.1557	0.3019	0.2532	0.1219	-0.1381	-0.0286	-0.0884
ENSG00000156049	GNA14	0.285	0.7435	FALSE	6	black	0.689	0.8825	0.705	-0.6715	-0.7486	0.4476	-0.7921	0.1977	0.0344	-0.1719	0.6899	-0.3421	-0.6188	0.0856	0.6164	-0.0877	0.4107	0.3354	0.7807	-0.0292	-0.6444	0.0567	-0.4935	0.306	0.301	-0.1817	-0.0081	-0.1555	0.2526	0.3463	-0.1118	-0.5102	-0.4407	-0.243
ENSG00000054392	HHAT	-0.2538	0.747	FALSE	NA	black	0.6882	0.6966	0.6214	-0.5154	-0.5412	0.4108	-0.4243	0.3915	-0.069	-0.2669	0.4192	-0.2646	-0.3957	-0.2262	0.3376	0.1649	0.2946	0.2228	0.4654	-0.1585	-0.3003	0.0678	-0.2881	0.2646	0.3279	0.0013	0.0095	-0.0548	0.0617	0.2255	-0.0127	-0.1034	-0.1328	0.0425
ENSG00000259070	RP11-566K8.2	0.6573	0.4264	TRUE	NA	black	0.6868	0.9111	0.6339	-0.7396	-0.6123	0.5318	-0.6653	0.2163	-0.0634	-0.3831	0.3764	-0.227	-0.5629	-0.1878	0.4245	0.1886	0.2235	0.4469	0.5511	-0.3876	-0.3324	0.097	-0.2546	-0.0237	0.1202	-0.055	0.0179	0.1834	0.3321	0.2506	0.1189	-0.2598	-0.1708	-0.2682
ENSG00000073417	PDE8A	1.3882	0.0527	FALSE	NA	black	0.6865	0.9528	0.6841	-0.744	-0.6677	0.5078	-0.7391	0.2003	0.0792	-0.3655	0.502	-0.2102	-0.645	-0.1106	0.506	0.0644	0.2508	0.5321	0.7383	-0.2786	-0.4681	0.2535	-0.3764	0.1111	0.3305	-0.0887	-0.0328	0.1224	0.3949	0.3122	0.1212	-0.3789	-0.1995	-0.2795
ENSG00000174332	GLIS1	-0.8339	0.3019	FALSE	4	black	0.6853	0.7257	0.6921	-0.6539	-0.5009	0.6901	-0.6441	0.2741	-0.0539	-0.1186	0.4368	-0.1649	-0.2782	-0.0697	0.5861	0.3646	0.4875	0.3922	0.4651	-0.3568	-0.2464	-0.012	-0.0076	-0.0275	0.0002	0.1086	0.3563	0.1105	0.1317	0.1503	0.1417	-0.2612	-0.2225	-0.2687
ENSG00000136960	ENPP2	0.8593	0.2902	FALSE	NA	black	0.6842	0.9281	0.8256	-0.849	-0.8195	0.6231	-0.7991	0.396	-0.1451	-0.3494	0.5795	-0.4758	-0.579	-0.1453	0.5759	0.1464	0.402	0.2553	0.6513	-0.2381	-0.5538	0.0409	-0.3999	0.2246	0.1164	0.0153	0.0535	-0.0798	0.1745	0.3651	-0.1585	-0.3185	-0.4015	-0.1213
ENSG00000086205	FOLH1	1.23	0.0881	FALSE	5	black	0.684	0.8841	0.6779	-0.7019	-0.7079	0.465	-0.6439	0.3319	-0.1655	-0.371	0.4697	-0.3836	-0.568	-0.1895	0.4136	0.0959	0.2662	0.2516	0.5334	-0.2066	-0.4501	-0.0229	-0.3966	0.1982	0.1527	-0.0613	-0.0553	-0.0303	0.1837	0.2393	-0.083	-0.2454	-0.276	-0.0987
ENSG00000171502	COL24A1	-0.7484	0.2372	FALSE	NA	black	0.6836	0.7999	0.5795	-0.6796	-0.6022	0.4177	-0.6017	0.1999	-0.0952	-0.4433	0.3497	-0.2265	-0.5871	-0.2337	0.3184	0.0999	0.135	0.557	0.5282	-0.2947	-0.328	0.0991	-0.3343	0.0315	0.1409	-0.0786	-0.0891	0.2483	0.4668	0.2398	0.2092	-0.2494	-0.0187	-0.2459
ENSG00000138642	HERC6	-0.5108	0.5036	FALSE	NA	black	0.6834	0.8295	0.8287	-0.6556	-0.7782	0.5566	-0.7237	0.4152	-0.1006	-0.1293	0.7402	-0.4327	-0.4588	-0.026	0.6274	0.0682	0.5688	0.2655	0.7004	0.0059	-0.5692	-0.1159	-0.4292	0.4183	0.2256	-0.001	0.1332	-0.2114	0.0873	0.4294	-0.1302	-0.3624	-0.364	-0.0656
ENSG00000180739	S1PR5	0.8248	0.2928	FALSE	NA	black	0.683	0.9216	0.6394	-0.765	-0.7421	0.4491	-0.8036	0.1401	-0.0628	-0.3322	0.5268	-0.3522	-0.7039	-0.0166	0.5171	-0.0191	0.2493	0.3083	0.6444	-0.2313	-0.5709	0.047	-0.4446	0.0792	0.1462	-0.2179	-0.0899	-0.0184	0.3134	0.2151	-0.1019	-0.4468	-0.4337	-0.3255
ENSG00000223403	AL132709.7	-1.556	0.0133	TRUE	NA	black	0.683	0.7437	0.5675	-0.5551	-0.4804	0.4687	-0.5841	0.141	-0.0349	-0.2023	0.4349	-0.0582	-0.4173	-0.0667	0.4622	0.1426	0.3003	0.6774	0.5066	-0.223	-0.2789	0.0115	-0.1865	0.0428	0.1237	-0.0358	0.1215	0.2431	0.4721	0.0988	0.3609	-0.3298	0.0108	-0.3217
ENSG00000123095	BHLHE41	0.5185	0.2353	FALSE	NA	black	0.6822	0.9237	0.8153	-0.7874	-0.8206	0.5766	-0.8292	0.3372	-0.0354	-0.266	0.6655	-0.4394	-0.6044	-0.0287	0.6335	0.0364	0.4382	0.301	0.7709	-0.1249	-0.6327	0.0704	-0.4601	0.3099	0.2344	-0.0604	0.0414	-0.1407	0.2004	0.4652	-0.1578	-0.4268	-0.4439	-0.1543
ENSG00000231270	RP13-347D8.1	0	NA	FALSE	NA	black	0.6803	0.8252	0.8546	-0.8504	-0.766	0.6972	-0.6908	0.5398	-0.248	-0.4272	0.4711	-0.4982	-0.4605	-0.3151	0.4924	0.3114	0.3702	0.2442	0.5337	-0.3085	-0.4105	0.0101	-0.2771	0.2314	0.0131	0.2237	0.1216	0.0121	0.1278	0.3985	-0.1083	-0.1277	-0.2304	0.0213
ENSG00000126882	FAM78A	-0.8431	0.2259	FALSE	NA	black	0.6796	0.8274	0.7461	-0.7225	-0.5434	0.7151	-0.6702	0.3245	0.0228	-0.2048	0.4569	-0.1707	-0.3842	-0.1278	0.5894	0.3696	0.4475	0.3977	0.5707	-0.4053	-0.2703	0.1289	-0.0542	0.0189	0.1298	0.0999	0.2867	0.121	0.1486	0.3021	0.1214	-0.2284	-0.2001	-0.2146
ENSG00000240707	RP13-137A17.6	-1.7673	0.0032	TRUE	NA	black	0.6793	0.6386	0.6767	-0.7453	-0.5917	0.6232	-0.5193	0.4872	-0.319	-0.4425	0.2164	-0.4191	-0.3428	-0.3834	0.3156	0.4078	0.2351	0.1412	0.2633	-0.4259	-0.2096	-0.0426	-0.1043	0.0279	-0.1546	0.2272	0.1261	0.1143	0.0374	0.2048	-0.0687	0.0326	-0.1479	0.039
ENSG00000242337	TFP1	0.2327	0.8092	FALSE	NA	black	0.6784	0.9216	0.7608	-0.8152	-0.7258	0.6168	-0.7188	0.3697	-0.15	-0.3821	0.4683	-0.3863	-0.5367	-0.2129	0.4965	0.2223	0.3386	0.3132	0.5724	-0.3322	-0.4172	0.0245	-0.3009	0.117	0.077	0.0397	0.0677	0.0458	0.1953	0.2921	-0.0419	-0.2361	-0.2774	-0.1378
ENSG00000080822	CLDND1	1.3934	0.0161	FALSE	NA	black	0.6782	0.8765	0.742	-0.6569	-0.8361	0.4072	-0.6858	0.3907	-0.1846	-0.2714	0.6508	-0.5278	-0.5799	-0.0838	0.4857	-0.0605	0.3862	0.1573	0.6385	0.0341	-0.6305	-0.1015	-0.5759	0.4398	0.1974	-0.1198	-0.0874	-0.2584	0.0942	0.3893	-0.2576	-0.3362	-0.4194	0.0002
ENSG00000105499	PLA2G4C	-0.2288	0.709	FALSE	NA	black	0.6778	0.9002	0.7563	-0.7147	-0.7077	0.5888	-0.7644	0.2812	-0.0365	-0.2037	0.6212	-0.3236	-0.4853	-0.0244	0.6183	0.1061	0.463	0.4067	0.6978	-0.1471	-0.504	-0.002	-0.338	0.2204	0.1559	0.012	0.1409	-0.0421	0.2505	0.336	-0.0077	-0.4025	-0.3206	-0.2248
ENSG00000136541	ERMN	1.5469	0.05	FALSE	4	black	0.6772	0.917	0.7704	-0.8179	-0.8644	0.5076	-0.827	0.3132	-0.1652	-0.342	0.6308	-0.5149	-0.6803	-0.0656	0.5604	-0.0064	0.3567	0.234	0.6767	-0.1376	-0.6514	-0.0323	-0.5257	0.2648	0.1296	-0.1297	-0.0639	-0.133	0.2324	0.3257	-0.2148	-0.4063	-0.4625	-0.1657
ENSG00000139292	LGR5	1.6855	0.0092	FALSE	NA	black	0.6769	0.8329	0.7769	-0.746	-0.6923	0.6255	-0.6043	0.5116	-0.2426	-0.3849	0.417	-0.4297	-0.3869	-0.3124	0.4246	0.2982	0.3559	0.2441	0.4624	-0.2679	-0.341	-0.0432	-0.2437	0.2219	-0.0089	0.1919	0.1239	0.0076	0.0713	0.3114	-0.0658	-0.1042	-0.1874	0.0375
ENSG00000164309	CMYA5	0.4774	0.4322	FALSE	NA	black	0.676	0.8988	0.7052	-0.7359	-0.7108	0.4968	-0.7368	0.2361	-0.0029	-0.3365	0.5549	-0.2839	-0.6357	-0.0965	0.5157	0.0402	0.2959	0.5118	0.7251	-0.2009	-0.4974	0.1277	-0.4179	0.1835	0.2702	-0.0998	-0.033	0.0818	0.4117	0.3266	0.085	-0.3746	-0.1992	-0.2396
ENSG00000237943	RP11-5N23.2	-0.0021	0.9984	TRUE	NA	black	0.6748	0.905	0.8076	-0.7042	-0.8082	0.5342	-0.7629	0.3695	-0.1363	-0.203	0.7011	-0.4295	-0.5393	-0.042	0.6046	0.0471	0.4914	0.302	0.6696	-0.0518	-0.5908	-0.1109	-0.4607	0.3499	0.1852	-0.0575	0.067	-0.1656	0.184	0.3726	-0.112	-0.3892	-0.3706	-0.127
ENSG00000255020	AF131216.5	-0.2841	0.7031	TRUE	NA	black	0.6743	0.8408	0.7831	-0.6142	-0.7444	0.5399	-0.7838	0.2837	-0.0523	0.003	0.8012	-0.3541	-0.4403	0.1355	0.7191	0.0119	0.6256	0.3251	0.7187	0.0516	-0.6062	-0.1404	-0.4022	0.3726	0.1828	-0.074	0.2005	-0.2301	0.1531	0.3857	-0.0863	-0.5052	-0.4371	-0.2176
ENSG00000172548	NIPAL4	0.6354	0.4017	FALSE	NA	black	0.6743	0.8848	0.622	-0.7061	-0.6196	0.4973	-0.6185	0.2685	-0.1326	-0.3851	0.3672	-0.2848	-0.5258	-0.2151	0.3817	0.1796	0.2226	0.3431	0.4889	-0.3274	-0.3306	0.0218	-0.2736	0.0384	0.0702	-0.0331	-0.0018	0.1129	0.2403	0.21	0.0372	-0.2123	-0.1915	-0.1816
ENSG00000249180	CTC-506B8.1	0	NA	TRUE	NA	black	0.6741	0.8078	0.7596	-0.6935	-0.6176	0.6005	-0.5643	0.4658	-0.0446	-0.334	0.4292	-0.298	-0.4083	-0.2737	0.4463	0.272	0.3446	0.3321	0.5857	-0.2846	-0.3204	0.2027	-0.232	0.2274	0.2414	0.1527	0.12	0.0461	0.1217	0.4044	0.0303	-0.1137	-0.1219	0.0114
ENSG00000167723	TRPV3	0.8661	0.1735	FALSE	NA	black	0.6728	0.9513	0.65	-0.7212	-0.6554	0.4808	-0.7533	0.125	0.099	-0.3077	0.525	-0.1785	-0.662	-0.0401	0.5262	0.0277	0.2734	0.5746	0.7591	-0.2657	-0.4739	0.1885	-0.3797	0.0723	0.3293	-0.1752	-0.0262	0.132	0.4509	0.2927	0.1495	-0.4338	-0.2172	-0.3563
ENSG00000091513	TF	0.6336	0.4393	FALSE	NA	black	0.6723	0.9476	0.784	-0.8324	-0.8024	0.5895	-0.8374	0.2907	-0.0936	-0.3175	0.6003	-0.4111	-0.626	-0.0694	0.6015	0.0864	0.385	0.3407	0.6883	-0.2325	-0.5777	0.0397	-0.4165	0.1716	0.142	-0.0608	0.0328	-0.0412	0.2738	0.3332	-0.0949	-0.4054	-0.4047	-0.2331
ENSG00000259604	RP11-66B24.1	0.7365	0.4465	TRUE	NA	black	0.6722	0.5751	0.3679	-0.3923	-0.3436	0.2962	-0.2713	0.2316	-0.2581	-0.3075	0.1569	-0.1327	-0.293	-0.2791	0.1267	0.2255	0.0993	0.3426	0.1553	-0.2402	-0.0256	-0.1625	-0.0863	0.0005	-0.1226	-0.0076	0.0164	0.2549	0.1631	0.0159	0.2281	0.0087	0.1517	-0.0726
ENSG00000185418	TARSL2	0.6023	0.3816	FALSE	NA	black	0.6719	0.7571	0.5949	-0.6174	-0.4963	0.4876	-0.4256	0.3951	-0.1426	-0.4812	0.2576	-0.2249	-0.4085	-0.3868	0.255	0.2655	0.136	0.3909	0.4124	-0.2992	-0.1788	0.0721	-0.1871	0.1701	0.13	0.1752	-0.0111	0.197	0.2237	0.0869	0.1473	-0.016	0.0789	0.0274
ENSG00000228408	RP1-111D6.3	1.5272	0.0995	TRUE	NA	black	0.6719	0.7431	0.7256	-0.6093	-0.7078	0.4785	-0.6268	0.3858	-0.1458	-0.234	0.5756	-0.4038	-0.4386	-0.1179	0.4744	0.0668	0.409	0.326	0.5968	-0.0317	-0.4802	-0.0473	-0.4019	0.3467	0.1604	0.0307	0.0616	-0.0821	0.172	0.4328	-0.0497	-0.2819	-0.2137	-0.0445
ENSG00000258547	RP11-909M7.3	0	NA	NA	NA	black	0.6708	0.6061	0.5233	-0.5138	-0.3995	0.4783	-0.4173	0.2668	-0.1882	-0.3105	0.2376	-0.0961	-0.2727	-0.2783	0.2808	0.3049	0.2103	0.5844	0.2749	-0.3094	-0.0871	-0.0387	-0.0589	-0.0229	-0.0555	0.1384	0.1411	0.3346	0.374	0.0697	0.3796	-0.0892	0.1758	-0.1643
ENSG00000128487	SPECC1	0.0133	0.9836	FALSE	NA	black	0.6697	0.942	0.7347	-0.7339	-0.6315	0.5954	-0.758	0.2178	0.1118	-0.2645	0.5464	-0.1533	-0.5772	-0.0691	0.5896	0.1519	0.3634	0.5372	0.744	-0.316	-0.4287	0.1871	-0.2801	0.091	0.3636	-0.047	0.1005	0.119	0.3509	0.3269	0.1625	-0.3908	-0.213	-0.3115
ENSG00000132702	HAPLN2	0.5932	0.4093	FALSE	NA	black	0.6685	0.9224	0.6709	-0.7235	-0.6812	0.5231	-0.8354	0.1057	0.0039	-0.1772	0.5889	-0.2268	-0.6038	0.0823	0.6332	0.0277	0.3773	0.4507	0.6767	-0.2217	-0.5446	0.0265	-0.3463	0.0572	0.1511	-0.1695	0.0792	0.0247	0.359	0.2424	0.0473	-0.5202	-0.3881	-0.4142
ENSG00000230461	RP11-478J18.1	1.3806	0.03	TRUE	NA	black	0.6679	0.7868	0.6051	-0.599	-0.6333	0.4098	-0.611	0.2494	-0.1257	-0.2782	0.4924	-0.3297	-0.5098	-0.0926	0.4287	0.0333	0.2674	0.2625	0.5321	-0.1042	-0.4486	-0.0208	-0.372	0.2246	0.1385	-0.0558	-0.0296	-0.0566	0.2058	0.2198	-0.0727	-0.2977	-0.2743	-0.1382
ENSG00000231584	AC013272.3	0.2629	0.6443	FALSE	NA	black	0.6669	0.8899	0.7697	-0.6327	-0.6113	0.644	-0.7969	0.2066	0.0951	0.0087	0.6987	-0.1298	-0.3943	0.1237	0.7523	0.142	0.6012	0.5393	0.7358	-0.1407	-0.4789	0.0106	-0.2179	0.178	0.2484	-0.0024	0.3199	-0.0202	0.2707	0.3711	0.1587	-0.5114	-0.3082	-0.3581
ENSG00000150201	FXYD4	0.0919	0.944	FALSE	NA	black	0.6666	0.7968	0.5709	-0.5657	-0.589	0.4122	-0.6208	0.1836	-0.1034	-0.1711	0.4983	-0.2575	-0.4586	-0.007	0.4695	0.0482	0.3286	0.2991	0.4981	-0.1268	-0.417	-0.0929	-0.3077	0.1416	0.0791	-0.1132	0.047	-0.036	0.1904	0.1646	-0.0102	-0.3437	-0.2916	-0.2236
ENSG00000165959	CLMN	1.0411	0.0608	FALSE	NA	black	0.6665	0.9257	0.6992	-0.7836	-0.7317	0.5044	-0.6963	0.3097	-0.1201	-0.4399	0.442	-0.3764	-0.629	-0.2189	0.414	0.1147	0.2316	0.3521	0.6044	-0.2944	-0.444	0.0864	-0.3973	0.1245	0.1575	-0.0614	-0.0659	0.0723	0.2941	0.3237	-0.0256	-0.2578	-0.2386	-0.1528
ENSG00000154262	ABCA6	1.5686	0.0014	FALSE	NA	black	0.6665	0.7343	0.5783	-0.6051	-0.5495	0.4593	-0.5002	0.3258	-0.1975	-0.341	0.3019	-0.2825	-0.3985	-0.2526	0.3124	0.22	0.2201	0.2728	0.3687	-0.2705	-0.2499	-0.0473	-0.2056	0.0857	-0.0188	0.0383	0.0482	0.0929	0.1429	0.163	0.0339	-0.1129	-0.1219	-0.0806
ENSG00000080819	CPOX	0.3821	0.47	FALSE	NA	black	0.6665	0.8323	0.7098	-0.6071	-0.7327	0.4211	-0.5427	0.468	-0.2128	-0.3113	0.5342	-0.4784	-0.4771	-0.2113	0.3901	0.065	0.3352	0.1279	0.5309	-0.0361	-0.4721	-0.0828	-0.4568	0.4165	0.1763	-0.0094	-0.0566	-0.1939	0.0318	0.3353	-0.2045	-0.1642	-0.2812	0.1079
ENSG00000244607	CCDC13	-0.1722	0.8444	FALSE	NA	black	0.6658	0.9041	0.7131	-0.6905	-0.7305	0.509	-0.8559	0.1303	0.0416	-0.0802	0.7262	-0.2852	-0.5861	0.1749	0.7124	-0.0486	0.4903	0.3859	0.767	-0.0803	-0.6439	-0.0005	-0.4281	0.2042	0.2473	-0.1942	0.0951	-0.1305	0.2838	0.2995	-0.0559	-0.5855	-0.487	-0.3706
ENSG00000130775	C1orf38	0.4835	0.4679	FALSE	NA	black	0.6655	0.7624	0.6248	-0.469	-0.4369	0.5531	-0.5666	0.2315	0.0333	-0.0247	0.4791	-0.0581	-0.2238	-0.0132	0.5368	0.2207	0.4757	0.4557	0.5124	-0.1542	-0.2619	-0.012	-0.0826	0.1248	0.1237	0.1062	0.3138	0.0442	0.1442	0.3177	0.2088	-0.3162	-0.1451	-0.2363
ENSG00000259172	RP11-299G20.2	0.969	0.1639	TRUE	NA	black	0.6645	0.8659	0.657	-0.724	-0.5254	0.617	-0.6598	0.2356	-0.0035	-0.3156	0.3706	-0.1381	-0.4303	-0.1723	0.4831	0.2778	0.2896	0.4863	0.5435	-0.4048	-0.2708	0.1574	-0.1268	-0.0216	0.1183	0.1245	0.1628	0.2102	0.2913	0.1734	0.1862	-0.2592	-0.1357	-0.2675
ENSG00000234198	AC092431.1	0	NA	NA	NA	black	0.6642	0.8887	0.7308	-0.6967	-0.6701	0.5547	-0.6564	0.3463	-0.0257	-0.3011	0.5227	-0.313	-0.5057	-0.1611	0.4912	0.1614	0.3695	0.3521	0.6626	-0.2334	-0.4038	0.0691	-0.3203	0.1985	0.252	0.0117	0.0675	0.0137	0.17	0.3686	-0.0002	-0.2528	-0.2236	-0.1175
ENSG00000105675	ATP4A	-1.0211	0.269	FALSE	NA	black	0.6641	0.6332	0.5827	-0.467	-0.4324	0.5095	-0.4813	0.2727	-0.1525	-0.0997	0.3918	-0.1252	-0.1992	-0.1122	0.4251	0.2688	0.408	0.4471	0.3434	-0.1862	-0.1785	-0.1398	-0.065	0.0721	-0.0496	0.1078	0.2719	0.1297	0.1838	0.1276	0.2403	-0.2005	-0.0394	-0.174
ENSG00000184828	ZBTB7C	-0.6351	0.3373	FALSE	NA	black	0.6635	0.785	0.8124	-0.7887	-0.667	0.7045	-0.6628	0.4697	-0.1492	-0.2724	0.4803	-0.3997	-0.3648	-0.2083	0.55	0.3529	0.4684	0.1963	0.521	-0.3352	-0.3468	0.0146	-0.167	0.1519	0.0478	0.1906	0.2407	-0.0212	0.0087	0.2548	-0.1031	-0.1567	-0.2961	-0.0471
ENSG00000173338	KCNK7	-0.2402	0.7915	FALSE	NA	black	0.6633	0.7101	0.5865	-0.4814	-0.4862	0.4995	-0.6614	0.1073	-0.0189	0.0739	0.5903	-0.0987	-0.3095	0.1664	0.6316	0.111	0.5218	0.4084	0.5052	-0.0869	-0.3766	-0.1528	-0.1461	0.0922	0.0544	-0.0699	0.2876	-0.0261	0.1985	0.0965	0.1313	-0.4587	-0.3027	-0.3638
ENSG00000178425	NT5DC1	0.4682	0.5526	FALSE	NA	black	0.6628	0.7096	0.6444	-0.6246	-0.7674	0.3271	-0.4432	0.5381	-0.3757	-0.4485	0.4092	-0.6162	-0.5115	-0.3351	0.2326	0.0628	0.2109	-0.0063	0.3778	-0.0474	-0.4283	-0.1374	-0.4918	0.4161	0.0059	-0.0803	-0.1776	-0.1785	-0.0669	0.2473	-0.304	-0.0151	-0.2265	0.2391
ENSG00000228727	C6orf26	0	NA	FALSE	NA	black	0.6626	0.7267	0.5733	-0.4593	-0.4033	0.4862	-0.5602	0.1403	0.0547	-0.0899	0.4892	0.0636	-0.3562	-0.0188	0.5074	0.1764	0.3814	0.6855	0.5192	-0.1842	-0.2341	-0.0097	-0.1117	0.0732	0.2534	-0.0039	0.2078	0.2201	0.4009	0.0313	0.4331	-0.3455	0.0415	-0.3262
ENSG00000140479	PCSK6	0.9279	0.1354	FALSE	NA	black	0.6622	0.8606	0.6491	-0.7304	-0.5122	0.6267	-0.6281	0.2596	-0.0226	-0.3385	0.3275	-0.1528	-0.4166	-0.2106	0.456	0.3197	0.2699	0.4321	0.5056	-0.4502	-0.2348	0.1566	-0.0968	-0.0512	0.0971	0.136	0.1624	0.2129	0.2406	0.1673	0.1574	-0.202	-0.1368	-0.2364
ENSG00000250565	ATP6V1E2	-0.0579	0.9394	FALSE	NA	black	0.6621	0.6431	0.6425	-0.4924	-0.4971	0.4945	-0.4127	0.4413	-0.1409	-0.1992	0.4188	-0.2463	-0.2551	-0.2385	0.3552	0.2771	0.3823	0.2864	0.4144	-0.1415	-0.1824	-0.0552	-0.1477	0.2572	0.0935	0.1465	0.1782	0.0334	0.0183	0.3628	0.0831	-0.0573	-0.0159	0.0468
ENSG00000224189	AC009336.23	1.2087	0.1137	TRUE	NA	black	0.661	0.9026	0.6383	-0.7321	-0.6719	0.4796	-0.6742	0.2514	-0.1121	-0.3754	0.4261	-0.3291	-0.5917	-0.1568	0.4265	0.1066	0.2293	0.2997	0.5492	-0.2816	-0.4241	0.0389	-0.3452	0.0941	0.1049	-0.0922	-0.045	0.0412	0.2421	0.2228	-0.0444	-0.2769	-0.2847	-0.1886
ENSG00000101049	SGK2	0.7142	0.2954	FALSE	NA	black	0.6595	0.9349	0.6514	-0.7104	-0.636	0.5173	-0.6999	0.2027	-0.0326	-0.3055	0.4676	-0.2283	-0.5636	-0.1058	0.4881	0.1271	0.2918	0.436	0.6069	-0.2972	-0.3992	0.0586	-0.2986	0.0496	0.16	-0.0884	0.0359	0.1017	0.3102	0.237	0.084	-0.3329	-0.2339	-0.2809
ENSG00000227115	AC109315.1	1.0423	0.1898	TRUE	NA	black	0.6595	0.8309	0.5268	-0.6499	-0.6417	0.3517	-0.6773	0.1055	-0.0828	-0.3532	0.4257	-0.2878	-0.6527	-0.0621	0.3934	-0.0338	0.1434	0.3246	0.5412	-0.2042	-0.4755	0.033	-0.4106	0.0582	0.1297	-0.2112	-0.1472	0.0421	0.341	0.1602	-0.0315	-0.3726	-0.3045	-0.2904
ENSG00000198585	NUDT16	0.6785	0.1904	FALSE	NA	black	0.6594	0.808	0.5617	-0.6513	-0.4822	0.5062	-0.6271	0.1242	0.053	-0.335	0.3944	-0.0828	-0.5524	-0.127	0.4472	0.1769	0.1984	0.5216	0.5766	-0.3617	-0.2762	0.1482	-0.1754	-0.0279	0.2274	-0.0523	0.033	0.2485	0.3984	0.0425	0.231	-0.2925	-0.0766	-0.343
ENSG00000103089	FA2H	0.8975	0.2053	FALSE	NA	black	0.6592	0.9518	0.7379	-0.8103	-0.7407	0.5822	-0.8142	0.2367	-0.0292	-0.3051	0.5492	-0.3349	-0.6211	-0.0583	0.5854	0.1057	0.3524	0.3581	0.6853	-0.2899	-0.5245	0.0895	-0.3608	0.094	0.1663	-0.0861	0.0429	0.0057	0.2702	0.3373	-0.0512	-0.3979	-0.3862	-0.2809
ENSG00000204278	TMEM235	0.8758	0.1902	FALSE	NA	black	0.659	0.933	0.5988	-0.7433	-0.6815	0.4433	-0.7949	0.0645	0.0199	-0.3112	0.4955	-0.2448	-0.7047	0.0083	0.5181	-0.015	0.225	0.4283	0.6702	-0.2794	-0.5256	0.112	-0.4003	-0.0042	0.1907	-0.2468	-0.0748	0.0728	0.4075	0.2187	0.0196	-0.4681	-0.3621	-0.4093
ENSG00000101190	TCFL5	0.9249	0.1167	FALSE	NA	black	0.6587	0.8599	0.6591	-0.5645	-0.6798	0.393	-0.7054	0.1965	0.073	-0.1163	0.6837	-0.2789	-0.5696	0.1087	0.5928	-0.1095	0.4035	0.32	0.7548	0.0369	-0.6191	0.0472	-0.4808	0.3724	0.4015	-0.1894	-0.0145	-0.2062	0.2211	0.3191	-0.0987	-0.4874	-0.4084	-0.1883
ENSG00000154493	C10orf90	0.946	0.1795	FALSE	NA	black	0.6586	0.9418	0.6883	-0.7658	-0.716	0.511	-0.7314	0.2492	-0.0515	-0.3706	0.4885	-0.3348	-0.6266	-0.1293	0.4795	0.0802	0.2753	0.3763	0.6569	-0.2702	-0.4786	0.079	-0.3912	0.1162	0.1965	-0.0999	-0.036	0.0439	0.2981	0.3138	-0.0211	-0.3325	-0.2909	-0.2183
ENSG00000075651	PLD1	1.0267	0.1671	FALSE	NA	black	0.6584	0.8453	0.6344	-0.6994	-0.6225	0.4784	-0.5408	0.3719	-0.1381	-0.4555	0.3176	-0.3419	-0.5135	-0.3114	0.307	0.1961	0.1704	0.2552	0.4792	-0.3178	-0.3109	0.1403	-0.2975	0.1227	0.1274	0.0261	-0.0576	0.0773	0.1555	0.2905	-0.0357	-0.0969	-0.1552	-0.0205
ENSG00000171840	NINJ2	0.629	0.3996	FALSE	NA	black	0.6582	0.9041	0.7555	-0.7213	-0.7397	0.5645	-0.771	0.2983	-0.1027	-0.1749	0.6255	-0.3773	-0.4924	-0.0073	0.6106	0.0945	0.4771	0.2679	0.629	-0.1444	-0.5346	-0.0642	-0.3624	0.2187	0.1059	-0.0347	0.1262	-0.1254	0.144	0.3164	-0.116	-0.3958	-0.4259	-0.1964
ENSG00000164627	KIF6	0.6746	0.2326	FALSE	NA	black	0.6572	0.9069	0.6198	-0.6686	-0.6533	0.4428	-0.7125	0.1524	-0.0043	-0.2948	0.5005	-0.2522	-0.6027	-0.0427	0.4824	0.0036	0.2583	0.4382	0.661	-0.1901	-0.4862	0.074	-0.39	0.1213	0.2222	-0.1484	-0.0382	0.0454	0.3726	0.2978	0.0395	-0.4095	-0.2753	-0.2899
ENSG00000160223	ICOSLG	0.1628	0.8691	FALSE	NA	black	0.6564	0.8992	0.5925	-0.7197	-0.5567	0.5353	-0.715	0.1118	0.0798	-0.3077	0.3706	-0.1384	-0.5613	-0.0782	0.4861	0.1658	0.2322	0.4292	0.5998	-0.4194	-0.3527	0.2142	-0.2023	-0.1119	0.1718	-0.1007	0.0593	0.1647	0.2955	0.2269	0.1087	-0.3513	-0.2763	-0.3795
ENSG00000152910	CNTNAP4	0.736	0.2695	FALSE	3	black	0.6561	0.708	0.6955	-0.7511	-0.6307	0.6119	-0.5349	0.506	-0.3011	-0.4467	0.2837	-0.473	-0.3382	-0.3662	0.3487	0.3566	0.2543	0.1229	0.347	-0.3375	-0.2558	-0.0337	-0.1572	0.1388	-0.1686	0.2456	0.1111	0.0413	-0.0097	0.2265	-0.1422	0	-0.1932	0.0717
ENSG00000232283	RP11-240L7.4	1.2278	0.1506	TRUE	NA	black	0.6553	0.694	0.4364	-0.5225	-0.4227	0.356	-0.4298	0.1634	-0.1265	-0.376	0.1891	-0.1049	-0.408	-0.2583	0.2011	0.1796	0.0886	0.5165	0.3227	-0.3224	-0.1386	0.0267	-0.1652	-0.0743	0.0157	-0.0316	-0.0209	0.3076	0.3562	0.1027	0.2894	-0.1362	0.0813	-0.2151
ENSG00000204982	RP11-255A11.7	0	NA	FALSE	NA	black	0.6549	0.6033	0.5625	-0.4957	-0.4635	0.4585	-0.4073	0.3587	-0.2147	-0.2448	0.3216	-0.2414	-0.2508	-0.2309	0.3113	0.2621	0.3041	0.2978	0.2948	-0.1896	-0.1763	-0.1352	-0.1151	0.1443	-0.0349	0.112	0.1422	0.0803	0.1064	0.0369	0.0913	-0.0771	-0.0373	-0.0153
ENSG00000126860	EVI2A	1.2324	0.1055	FALSE	NA	black	0.6546	0.8789	0.7726	-0.7313	-0.8611	0.4721	-0.7621	0.3777	-0.2153	-0.2762	0.6503	-0.5485	-0.5874	-0.07	0.532	-0.0182	0.4073	0.1678	0.6294	-0.0264	-0.6412	-0.1075	-0.539	0.3654	0.093	-0.0918	-0.0348	-0.2217	0.1335	0.4226	-0.2575	-0.3678	-0.4545	-0.0699
ENSG00000141338	ABCA8	0.9443	0.1818	FALSE	NA	black	0.654	0.8709	0.6941	-0.7704	-0.7235	0.4997	-0.6375	0.3819	-0.1708	-0.4529	0.4092	-0.4357	-0.5817	-0.2649	0.3786	0.1459	0.2208	0.2105	0.5348	-0.2812	-0.4251	0.0994	-0.3808	0.1689	0.1162	-0.0095	-0.0737	0.0039	0.1705	0.2966	-0.1274	-0.1693	-0.2642	-0.0412
ENSG00000165197	FIGF	-0.2304	0.7913	FALSE	NA	black	0.6528	0.6826	0.5014	-0.5062	-0.5427	0.3134	-0.4663	0.23	-0.1606	-0.3175	0.3539	-0.2614	-0.4514	-0.1739	0.2769	0.0482	0.1808	0.3853	0.4162	-0.1169	-0.311	-0.0602	-0.3211	0.1586	0.0661	-0.1103	-0.0665	0.0833	0.2705	0.14	0.0834	-0.2036	-0.0689	-0.1168
ENSG00000247572	CTC-281B15.1	0.1012	0.8887	TRUE	NA	black	0.6525	0.6935	0.6402	-0.5254	-0.4815	0.4978	-0.4556	0.3738	-0.1087	-0.2627	0.4027	-0.1515	-0.3389	-0.2469	0.3708	0.2555	0.2983	0.5066	0.4487	-0.2033	-0.197	0.0303	-0.1671	0.2052	0.1661	0.1343	0.1157	0.1718	0.2963	0.2467	0.2601	-0.11	0.0963	-0.0462
ENSG00000144199	FAHD2B	-0.4357	0.459	FALSE	NA	black	0.6521	0.8155	0.7174	-0.52	-0.5762	0.5647	-0.7562	0.1582	0.0776	0.1077	0.7652	-0.0893	-0.3631	0.1994	0.7523	0.0777	0.6386	0.561	0.6968	-0.0221	-0.4796	-0.1057	-0.2398	0.2225	0.2533	-0.0604	0.3142	-0.0561	0.2887	0.2507	0.199	-0.5529	-0.2803	-0.3774
ENSG00000213937	CLDN9	0.799	0.247	FALSE	NA	black	0.6521	0.8138	0.6499	-0.6463	-0.6302	0.5163	-0.7481	0.1467	-0.014	-0.1194	0.5818	-0.247	-0.5103	0.0921	0.6246	0.0544	0.4199	0.3437	0.6172	-0.1713	-0.5063	-0.0099	-0.2947	0.1084	0.1448	-0.1368	0.1228	-0.0497	0.2164	0.1795	-0.0178	-0.4577	-0.4011	-0.3268
ENSG00000255384	RP11-770J1.4	0.0311	0.9747	TRUE	NA	black	0.652	0.7171	0.6421	-0.535	-0.5703	0.4844	-0.6248	0.2402	-0.107	-0.124	0.5616	-0.2102	-0.3747	-0.021	0.5248	0.1017	0.4181	0.4822	0.527	-0.0405	-0.3865	-0.0999	-0.2529	0.2375	0.0603	0.0113	0.1548	0.0161	0.3171	0.1688	0.1407	-0.3611	-0.1517	-0.2173
ENSG00000131386	GALNTL2	0.8941	0.1089	FALSE	NA	black	0.6512	0.9157	0.7983	-0.771	-0.7639	0.5958	-0.7718	0.3615	-0.0492	-0.2729	0.5892	-0.3975	-0.5274	-0.0912	0.5863	0.1146	0.4247	0.3079	0.7094	-0.1846	-0.5376	0.0784	-0.3782	0.2507	0.1764	0.0159	0.0978	-0.0803	0.1623	0.4556	-0.1047	-0.3514	-0.3684	-0.1403
ENSG00000107331	ABCA2	0.5386	0.3906	FALSE	NA	black	0.65	0.8393	0.6812	-0.8333	-0.4851	0.7749	-0.7256	0.2207	-0.012	-0.3152	0.2998	-0.1128	-0.4008	-0.1697	0.5581	0.4517	0.3218	0.472	0.4875	-0.6226	-0.1881	0.1388	0.0601	-0.2286	-0.0213	0.1719	0.2999	0.3275	0.2772	0.1587	0.2194	-0.2252	-0.1614	-0.3635
ENSG00000221986	MYBPHL	-0.6656	0.4244	FALSE	NA	black	0.6487	0.632	0.6228	-0.4107	-0.5587	0.4162	-0.5267	0.3005	-0.2439	0.0246	0.6204	-0.2643	-0.2381	0.0233	0.502	0.0896	0.5292	0.3526	0.4017	0.0938	-0.3546	-0.3457	-0.2595	0.333	-0.0418	0.0226	0.2207	-0.0941	0.1493	0.156	0.0802	-0.3073	-0.1447	-0.1149
ENSG00000180354	C7orf41	1.7328	0.0092	FALSE	NA	black	0.6484	0.7728	0.7583	-0.7584	-0.8337	0.5133	-0.7265	0.4246	-0.2926	-0.3223	0.5922	-0.6166	-0.515	-0.1144	0.5124	0.0482	0.3922	0.0823	0.552	-0.0556	-0.5948	-0.1636	-0.4636	0.3636	-0.0432	0.03	0.0086	-0.2072	0.0495	0.2663	-0.3233	-0.2886	-0.4475	-0.0012
ENSG00000047365	ARAP2	0.5706	0.4264	FALSE	NA	black	0.6483	0.8428	0.8385	-0.8611	-0.776	0.6716	-0.7416	0.4764	-0.1581	-0.423	0.5	-0.4785	-0.5084	-0.251	0.5219	0.2281	0.3575	0.2697	0.6162	-0.276	-0.4819	0.0864	-0.3341	0.2473	0.0978	0.1963	0.0776	-0.0181	0.1789	0.3675	-0.1274	-0.2109	-0.2891	-0.0193
ENSG00000158315	RHBDL2	1.0168	0.1076	FALSE	NA	black	0.6467	0.9448	0.5937	-0.6967	-0.6641	0.4215	-0.7903	0.0457	0.0706	-0.2671	0.5446	-0.2022	-0.7024	0.0517	0.5406	-0.0603	0.2477	0.4747	0.7224	-0.2128	-0.5442	0.1158	-0.4227	0.0583	0.2704	-0.2604	-0.0759	0.0543	0.4301	0.2416	0.0539	-0.5078	-0.3428	-0.4094
ENSG00000187534	AC007842.1	0	NA	FALSE	NA	black	0.6458	0.7428	0.7392	-0.5537	-0.7652	0.4433	-0.6999	0.3377	-0.1721	-0.0574	0.7799	-0.4815	-0.4549	0.0937	0.632	-0.0612	0.5402	0.1295	0.6062	0.1629	-0.6589	-0.2268	-0.4908	0.488	0.1618	-0.0849	0.062	-0.3685	0.091	0.2664	-0.2732	-0.4354	-0.4976	-0.0735
ENSG00000154945	ANKRD40	1.6838	0.0048	FALSE	NA	black	0.6457	0.9225	0.6759	-0.724	-0.7561	0.4214	-0.7878	0.1698	0.0274	-0.2795	0.638	-0.3315	-0.7149	0.0219	0.5552	-0.0839	0.3183	0.3665	0.771	-0.1293	-0.6108	0.0826	-0.5162	0.2241	0.3307	-0.2309	-0.0951	-0.0577	0.3151	0.2776	-0.0699	-0.4714	-0.3786	-0.2695
ENSG00000169247	SH3TC2	1.1108	0.1544	FALSE	NA	black	0.6454	0.9142	0.6294	-0.7253	-0.6437	0.476	-0.6439	0.2404	-0.0571	-0.4185	0.3917	-0.2676	-0.6034	-0.2076	0.385	0.1244	0.1904	0.4271	0.5849	-0.3271	-0.3717	0.1183	-0.3362	0.0519	0.1863	-0.0819	-0.0611	0.1466	0.3384	0.2798	0.0769	-0.2469	-0.1555	-0.2067
ENSG00000254945	RP11-556O5.3	0	NA	NA	NA	black	0.6446	0.7817	0.6184	-0.5758	-0.4893	0.5268	-0.6429	0.1408	0.1091	-0.1243	0.5023	-0.0391	-0.4383	0.008	0.5623	0.1573	0.3763	0.5607	0.6217	-0.2542	-0.3303	0.1241	-0.17	0.0514	0.2871	-0.0411	0.1803	0.1364	0.3314	0.2084	0.2524	-0.3728	-0.1385	-0.3419
ENSG00000206145	P2RX6P	-1.2655	0.097	FALSE	NA	black	0.6446	0.7002	0.7163	-0.5122	-0.7116	0.4349	-0.6071	0.3844	-0.2773	-0.0454	0.6804	-0.4382	-0.3301	-0.0022	0.524	0.0365	0.5559	0.2284	0.4872	0.1237	-0.4934	-0.3349	-0.4001	0.4277	0.0094	-0.0043	0.1592	-0.2204	0.0853	0.3098	-0.105	-0.3263	-0.2897	-0.0393
ENSG00000164303	ENPP6	0.2551	0.7632	FALSE	NA	black	0.6444	0.8762	0.7583	-0.7374	-0.7205	0.5725	-0.7177	0.3501	-0.0831	-0.2582	0.5566	-0.3667	-0.4981	-0.1124	0.5454	0.1489	0.4076	0.3007	0.6248	-0.2089	-0.4694	0.1172	-0.3376	0.1997	0.1292	0.0185	0.0978	-0.0447	0.1519	0.3922	-0.0671	-0.2999	-0.318	-0.1371
ENSG00000105339	DENND3	0.028	0.98	FALSE	NA	black	0.6432	0.7824	0.664	-0.7084	-0.4662	0.6853	-0.7119	0.1547	0.1045	-0.2517	0.3784	0.0012	-0.4086	-0.117	0.5505	0.3287	0.3316	0.7281	0.5917	-0.4751	-0.2234	0.2417	-0.0243	-0.1559	0.1378	0.1285	0.2726	0.3831	0.4732	0.2838	0.4233	-0.3279	-0.008	-0.4281
ENSG00000227693	GSTM3P1	0	NA	FALSE	NA	black	0.6431	0.7867	0.483	-0.5347	-0.4257	0.4083	-0.5294	0.0848	0.093	-0.2803	0.322	0.0054	-0.4735	-0.1172	0.3563	0.1292	0.1741	0.6499	0.5392	-0.3147	-0.2139	0.1723	-0.182	-0.0558	0.2306	-0.0932	0.0229	0.2974	0.4293	0.1799	0.3592	-0.2708	0.0355	-0.3252
ENSG00000255701	AC090953.1	0	NA	NA	NA	black	0.6427	0.888	0.7803	-0.7608	-0.7739	0.557	-0.744	0.3768	-0.088	-0.31	0.5672	-0.4334	-0.531	-0.1243	0.5367	0.092	0.3881	0.2807	0.6806	-0.1551	-0.5379	0.0655	-0.4087	0.2748	0.1477	0.0184	0.0551	-0.0906	0.1648	0.4345	-0.133	-0.3249	-0.3537	-0.1032
ENSG00000258680	RP11-506K19.1	0	NA	FALSE	NA	black	0.6421	0.8231	0.5837	-0.6354	-0.5495	0.4735	-0.5693	0.2322	-0.0869	-0.3266	0.3539	-0.2008	-0.4666	-0.1879	0.3711	0.1793	0.2298	0.4311	0.4795	-0.3074	-0.2806	0.045	-0.2273	0.0214	0.0911	-0.0237	0.0371	0.1647	0.2942	0.2196	0.1412	-0.2117	-0.1041	-0.2032
ENSG00000099219	ERMP1	0.5317	0.4014	FALSE	NA	black	0.6404	0.8759	0.7704	-0.7845	-0.7477	0.5566	-0.6803	0.4189	-0.032	-0.3929	0.5116	-0.4195	-0.5783	-0.209	0.4827	0.1378	0.3195	0.2359	0.6794	-0.2471	-0.4871	0.2045	-0.3966	0.2551	0.2823	-0.0017	-0.0196	-0.0592	0.118	0.4215	-0.1388	-0.2202	-0.3065	-0.0226
ENSG00000187764	SEMA4D	0.8589	0.1448	FALSE	NA	black	0.6404	0.873	0.6232	-0.736	-0.5316	0.583	-0.6385	0.21	0.0069	-0.3551	0.3503	-0.139	-0.5273	-0.1895	0.4428	0.2802	0.2393	0.4515	0.538	-0.4785	-0.2386	0.1339	-0.1407	-0.0908	0.1781	-0.0193	0.0867	0.2479	0.2838	0.2257	0.1826	-0.217	-0.1208	-0.286
ENSG00000131885	KRT17P1	-1.7194	0.0023	FALSE	NA	black	0.6391	0.7212	0.6415	-0.5075	-0.5795	0.4781	-0.6147	0.244	-0.1299	0.0001	0.6067	-0.2502	-0.3192	0.0637	0.5685	0.1004	0.5148	0.3149	0.495	-0.0274	-0.4044	-0.2064	-0.2497	0.2343	0.0448	-0.036	0.2194	-0.1063	0.1341	0.23	0.0171	-0.3629	-0.2863	-0.1979
ENSG00000012171	SEMA3B	0.5508	0.3354	FALSE	NA	black	0.6391	0.9397	0.6306	-0.7491	-0.6249	0.5344	-0.8422	0.0327	0.1258	-0.2162	0.5278	-0.1451	-0.6473	0.085	0.6247	0.0427	0.3096	0.4957	0.7278	-0.3288	-0.509	0.1919	-0.3032	-0.0491	0.2444	-0.1879	0.0543	0.1031	0.41	0.2562	0.0949	-0.5253	-0.3793	-0.4778
ENSG00000175764	TTLL11	0.5038	0.4465	FALSE	NA	black	0.639	0.6559	0.5006	-0.6785	-0.4287	0.5135	-0.3659	0.3681	-0.3293	-0.5475	0.0421	-0.2458	-0.3785	-0.5087	0.1178	0.4692	0.0458	0.2851	0.1492	-0.588	0.0597	-0.0467	0.0138	-0.1872	-0.2238	0.1296	0.0434	0.4247	0.1239	0.0614	0.1952	0.1655	0.1637	-0.0583
ENSG00000105792	C7orf63	-0.3762	0.5442	FALSE	NA	black	0.6386	0.6412	0.5677	-0.4463	-0.5055	0.3545	-0.423	0.3073	-0.1324	-0.2754	0.4094	-0.1635	-0.3608	-0.2271	0.2855	0.1029	0.2495	0.5943	0.4399	-0.0622	-0.2474	-0.0358	-0.2923	0.2447	0.1736	0.0416	0.0132	0.1792	0.3895	0.2463	0.3076	-0.1732	0.1691	-0.0707
ENSG00000170537	TMC7	0.5758	0.4465	FALSE	NA	black	0.638	0.8822	0.6346	-0.7438	-0.5759	0.555	-0.6152	0.2791	-0.0395	-0.4359	0.3154	-0.2251	-0.5139	-0.2622	0.3799	0.2403	0.192	0.4112	0.5385	-0.4129	-0.2756	0.1717	-0.2098	0.0003	0.1286	0.0589	0.0254	0.2014	0.2635	0.2489	0.1068	-0.1753	-0.119	-0.1727
ENSG00000242861	RP11-285F7.2	1.5463	0.0208	TRUE	NA	black	0.6378	0.9206	0.5666	-0.6928	-0.6043	0.4356	-0.7795	0.0007	0.1382	-0.293	0.485	-0.1102	-0.6919	0.0278	0.5246	-0.0178	0.2005	0.574	0.7189	-0.2861	-0.4819	0.2275	-0.354	-0.0337	0.285	-0.236	-0.0564	0.1582	0.4905	0.2292	0.1659	-0.5034	-0.2627	-0.4795
ENSG00000127324	TSPAN8	1.3528	0.1635	FALSE	NA	black	0.6364	0.7066	0.5876	-0.4492	-0.6482	0.2965	-0.5736	0.2469	-0.1505	-0.0721	0.6253	-0.3445	-0.4153	0.0497	0.4594	-0.0987	0.4122	0.2568	0.5357	0.146	-0.5169	-0.1931	-0.4592	0.3898	0.1155	-0.1429	0.0118	-0.1961	0.1537	0.2444	-0.0839	-0.3816	-0.2921	-0.1023
ENSG00000133805	AMPD3	0.6561	0.1636	FALSE	NA	black	0.6364	0.9335	0.7851	-0.8088	-0.763	0.6001	-0.8212	0.2792	0.036	-0.2858	0.6011	-0.3438	-0.6162	-0.0536	0.6127	0.093	0.3973	0.3864	0.7737	-0.2483	-0.5541	0.1622	-0.3924	0.1686	0.2661	-0.0562	0.0561	-0.0217	0.2571	0.4834	-0.05	-0.4042	-0.3736	-0.2359
ENSG00000168754	FAM178B	0.3637	0.6638	FALSE	NA	black	0.636	0.8641	0.5768	-0.6414	-0.5679	0.4883	-0.7328	0.0668	0.0525	-0.1525	0.4865	-0.1518	-0.5248	0.0706	0.5643	0.0728	0.3317	0.3828	0.5936	-0.2692	-0.4361	0.0595	-0.249	-0.0291	0.1468	-0.1616	0.0947	0.0364	0.252	0.1873	0.0508	-0.4479	-0.3701	-0.4036
ENSG00000259120	C17orf110	0.6931	0.426	FALSE	NA	black	0.6359	0.7659	0.6263	-0.5267	-0.5928	0.4502	-0.5814	0.2769	-0.179	-0.1173	0.5315	-0.2777	-0.3545	-0.0475	0.473	0.115	0.4271	0.3031	0.4506	-0.0713	-0.3694	-0.2027	-0.2722	0.2092	0.0183	-0.0223	0.1431	-0.0579	0.1404	0.1908	0.0194	-0.2954	-0.2306	-0.1554
ENSG00000255478	RP11-867O8.5	0	NA	TRUE	NA	black	0.6347	0.7499	0.6265	-0.4917	-0.5543	0.4693	-0.6139	0.2009	-0.0415	-0.0201	0.607	-0.1925	-0.336	0.0521	0.5524	0.0894	0.512	0.4022	0.5594	-0.0444	-0.3794	-0.1486	-0.2478	0.1942	0.1305	-0.0525	0.2089	-0.0521	0.1709	0.2299	0.0934	-0.3877	-0.2355	-0.2548
ENSG00000172005	MAL	0.7307	0.3144	FALSE	5	black	0.6336	0.919	0.7724	-0.7978	-0.8508	0.5224	-0.873	0.2498	-0.0863	-0.2354	0.6956	-0.4679	-0.6603	0.0437	0.6418	-0.0346	0.4323	0.2626	0.7358	-0.112	-0.686	-0.0221	-0.515	0.2464	0.1711	-0.1604	-0.0015	-0.1645	0.2434	0.3828	-0.2021	-0.4949	-0.5216	-0.2478
ENSG00000251481	AP000688.1	0	NA	NA	NA	black	0.6336	0.886	0.5452	-0.625	-0.6591	0.3098	-0.6858	0.0764	0.0659	-0.3057	0.5265	-0.2328	-0.7112	0.0046	0.4355	-0.1378	0.1836	0.4716	0.7296	-0.118	-0.533	0.1309	-0.5079	0.1648	0.3499	-0.2929	-0.1847	0.0404	0.4356	0.2898	0.0443	-0.4406	-0.2469	-0.2935
ENSG00000224795	AP003039.3	1.3526	0.0185	TRUE	NA	black	0.6335	0.8928	0.6496	-0.6204	-0.7375	0.3834	-0.7674	0.1468	-0.0386	-0.146	0.6856	-0.3236	-0.6156	0.1031	0.5769	-0.1218	0.3873	0.3609	0.7006	-0.0002	-0.6226	-0.0495	-0.512	0.2663	0.2188	-0.2349	-0.0347	-0.134	0.3084	0.3207	-0.067	-0.5188	-0.402	-0.2886
ENSG00000226944	RP1-120G22.11	-0.3248	0.755	TRUE	NA	black	0.6331	0.701	0.6512	-0.4751	-0.5272	0.5173	-0.6213	0.2204	-0.0629	0.0265	0.6085	-0.1616	-0.2718	0.0759	0.5977	0.1278	0.5351	0.441	0.5248	-0.0252	-0.3745	-0.1567	-0.1882	0.2205	0.0712	0.0377	0.2895	-0.0427	0.2164	0.2324	0.1343	-0.3969	-0.2079	-0.2545
ENSG00000125772	GPCPD1	-0.9995	0.0395	FALSE	NA	black	0.6328	0.7872	0.7493	-0.6796	-0.6108	0.5836	-0.5678	0.4467	-0.0582	-0.3322	0.457	-0.2615	-0.4183	-0.2526	0.4571	0.2529	0.3467	0.4067	0.5605	-0.2501	-0.3223	0.1255	-0.2387	0.2524	0.2308	0.1388	0.1044	0.0693	0.1828	0.2778	0.0985	-0.1485	-0.0782	0.0047
ENSG00000139508	SLC46A3	-0.0754	0.9162	FALSE	NA	black	0.6326	0.8686	0.7156	-0.6643	-0.7056	0.4785	-0.712	0.2669	0.0858	-0.2255	0.6239	-0.2889	-0.5647	-0.0272	0.5513	0.0024	0.4009	0.4292	0.7898	-0.0967	-0.5242	0.135	-0.4309	0.289	0.3409	-0.1079	0.0195	-0.0495	0.233	0.4467	0.0063	-0.3953	-0.2736	-0.1674
ENSG00000182257	C22orf26	-0.5741	0.511	FALSE	NA	black	0.6311	0.7549	0.6056	-0.5379	-0.5787	0.447	-0.7343	0.0793	0.0205	-0.0142	0.6379	-0.1705	-0.4614	0.1736	0.6287	-0.0108	0.4426	0.4098	0.6123	-0.0536	-0.5145	-0.0598	-0.3065	0.1473	0.1779	-0.1475	0.1363	-0.0795	0.3297	0.1567	0.0483	-0.5367	-0.3817	-0.3812
ENSG00000065361	ERBB3	1.1017	0.0763	FALSE	NA	black	0.6305	0.9578	0.6806	-0.7637	-0.7079	0.5094	-0.7968	0.1601	0.0621	-0.3136	0.5373	-0.2654	-0.6638	-0.0342	0.5495	0.0278	0.2881	0.4433	0.7422	-0.2643	-0.5304	0.1792	-0.4034	0.0809	0.2702	-0.1467	-0.025	0.0437	0.3615	0.3635	0.015	-0.4368	-0.3364	-0.3282
ENSG00000185904	RP11-178A10.1	-0.7486	0.2244	TRUE	NA	black	0.6294	0.7776	0.6673	-0.6603	-0.6975	0.4576	-0.7008	0.2459	-0.0716	-0.1967	0.6024	-0.3686	-0.5282	-0.0035	0.5384	0.0254	0.3932	0.2715	0.6299	-0.0948	-0.5055	0.0287	-0.39	0.2208	0.106	-0.1005	0.0409	-0.0803	0.1718	0.3322	-0.0959	-0.3645	-0.3364	-0.1924
ENSG00000227544	AC018647.3	1.0763	0.2024	TRUE	NA	black	0.6294	0.9317	0.6899	-0.7253	-0.7846	0.4387	-0.8173	0.1771	-0.036	-0.2591	0.6442	-0.3661	-0.6823	0.0314	0.5718	-0.0792	0.3392	0.3586	0.7257	-0.0978	-0.6356	0.0373	-0.5173	0.2178	0.2166	-0.2081	-0.0703	-0.0943	0.3229	0.338	-0.0937	-0.4961	-0.4213	-0.2889
ENSG00000235865	C9orf31	1.4368	0.0116	TRUE	NA	black	0.6287	0.8749	0.5061	-0.6631	-0.5219	0.4243	-0.6506	0.0361	0.0806	-0.3602	0.3171	-0.0902	-0.6103	-0.1096	0.3775	0.095	0.1271	0.552	0.5833	-0.4014	-0.3129	0.2215	-0.256	-0.1478	0.2174	-0.1791	-0.0482	0.2656	0.4582	0.2233	0.225	-0.343	-0.1406	-0.4181
ENSG00000128833	MYO5C	-0.6168	0.3533	FALSE	NA	black	0.6285	0.7764	0.6223	-0.6536	-0.5589	0.4647	-0.5869	0.2299	0.019	-0.3539	0.403	-0.1416	-0.5225	-0.1926	0.396	0.1434	0.2207	0.5955	0.5862	-0.2945	-0.3086	0.2425	-0.2785	0.0719	0.262	-0.023	0.0084	0.2393	0.4304	0.2203	0.2674	-0.2504	0.0097	-0.2209
ENSG00000233393	AP000688.29	0.8222	0.2894	TRUE	NA	black	0.628	0.8973	0.5611	-0.6298	-0.6734	0.3195	-0.7045	0.0774	0.0709	-0.2827	0.5562	-0.2416	-0.7111	0.0272	0.4624	-0.1457	0.2131	0.4657	0.7483	-0.1029	-0.5541	0.1199	-0.5171	0.1789	0.356	-0.2974	-0.1702	0.0159	0.4289	0.3033	0.029	-0.4608	-0.2736	-0.3008
ENSG00000197818	SLC9A8	-0.3499	0.5388	FALSE	NA	black	0.628	0.7887	0.6439	-0.7285	-0.4002	0.7097	-0.6005	0.2277	0.113	-0.2774	0.2945	0.0026	-0.3541	-0.2048	0.4854	0.4486	0.335	0.5638	0.5405	-0.6015	-0.0836	0.1957	0.0703	-0.1913	0.1791	0.1574	0.2993	0.3861	0.2516	0.2141	0.355	-0.1571	0.0064	-0.3068
ENSG00000135905	DOCK10	0.6389	0.4212	FALSE	NA	black	0.6279	0.8387	0.6981	-0.7998	-0.6794	0.5633	-0.5841	0.4351	-0.1808	-0.53	0.3224	-0.4098	-0.5416	-0.3743	0.3273	0.2677	0.1847	0.2844	0.5024	-0.3935	-0.2978	0.102	-0.2788	0.1042	0.0676	0.0771	-0.0311	0.1473	0.1771	0.3813	-0.0275	-0.0549	-0.1106	-0.0054
ENSG00000021826	CPS1	0.8664	0.2441	FALSE	NA	black	0.6273	0.7839	0.5222	-0.6054	-0.5361	0.367	-0.492	0.2416	-0.0345	-0.4186	0.2903	-0.2311	-0.5237	-0.2425	0.2608	0.0929	0.1023	0.3551	0.5031	-0.2761	-0.2931	0.2068	-0.3174	0.0852	0.2202	-0.0606	-0.1212	0.1369	0.2465	0.2932	0.0654	-0.1531	-0.0815	-0.0971
ENSG00000135951	TSGA10	0.1484	0.8367	FALSE	NA	black	0.6273	0.6672	0.6116	-0.5888	-0.6351	0.3883	-0.4997	0.3754	-0.2716	-0.4396	0.3953	-0.3642	-0.4728	-0.3039	0.2744	0.0916	0.1604	0.428	0.4161	-0.0814	-0.3505	-0.0542	-0.3757	0.2779	0.0214	0.0739	-0.0904	0.1063	0.3728	0.2483	0.0955	-0.14	0.0359	-0.0127
ENSG00000011426	ANLN	1.7065	0.0114	FALSE	NA	black	0.6272	0.7876	0.623	-0.6566	-0.6308	0.4366	-0.5523	0.3437	-0.1877	-0.4005	0.3728	-0.3559	-0.5087	-0.247	0.3286	0.1302	0.1946	0.2256	0.4411	-0.2285	-0.3742	0.0123	-0.348	0.1834	0.1381	0.0208	-0.0695	0.0054	0.2001	0.1815	-0.0642	-0.1613	-0.2022	-0.0356
ENSG00000102524	TNFSF13B	1.7807	0.0161	FALSE	NA	black	0.6268	0.6785	0.7047	-0.5379	-0.703	0.4247	-0.6184	0.3795	-0.1293	-0.1343	0.6308	-0.428	-0.3974	-0.032	0.5013	-0.0015	0.4543	0.1953	0.5842	0.079	-0.5379	-0.0682	-0.4281	0.4129	0.1428	0.0002	0.0641	-0.2265	0.0752	0.418	-0.1616	-0.3163	-0.3278	-0.0141
ENSG00000071991	CDH19	1.1916	0.1476	FALSE	NA	black	0.6266	0.7865	0.6203	-0.6749	-0.6906	0.3982	-0.5472	0.3856	-0.2425	-0.4611	0.3596	-0.4555	-0.5447	-0.2856	0.278	0.0889	0.1564	0.1584	0.4372	-0.1927	-0.4067	-0.0039	-0.4097	0.2196	0.0709	-0.017	-0.1383	-0.0263	0.1475	0.2561	-0.1551	-0.1266	-0.2188	0.0334
ENSG00000132321	IQCA1	0.5738	0.4676	FALSE	NA	black	0.6261	0.7277	0.4848	-0.6226	-0.5681	0.3452	-0.5863	0.118	-0.1157	-0.4011	0.3144	-0.2449	-0.5984	-0.1659	0.2871	0.0492	0.0951	0.4028	0.4746	-0.2735	-0.3277	0.0132	-0.321	-0.03	0.0578	-0.1681	-0.1098	0.2019	0.3704	0.2005	0.0983	-0.269	-0.1142	-0.2927
ENSG00000247157	RP11-434C1.1	0.7057	0.4635	TRUE	NA	black	0.6258	0.6522	0.443	-0.5603	-0.5807	0.2571	-0.6475	0.0044	-0.0937	-0.3128	0.4049	-0.2127	-0.6302	-0.0194	0.3405	-0.0954	0.1015	0.4697	0.4713	-0.1306	-0.4416	0.0235	-0.4038	0.0056	0.0711	-0.2414	-0.153	0.1463	0.5001	0.0896	0.1267	-0.4237	-0.1626	-0.3995
ENSG00000255627	RP11-547L9.1	0	NA	FALSE	NA	black	0.6254	0.6689	0.582	-0.5016	-0.5266	0.3963	-0.4681	0.3035	-0.111	-0.2428	0.4412	-0.2307	-0.3906	-0.167	0.3574	0.1205	0.2847	0.3716	0.4649	-0.1058	-0.298	-0.034	-0.2726	0.2339	0.1756	0.0082	0.0298	0.0421	0.2434	0.1692	0.0953	-0.1799	-0.0536	-0.0708
ENSG00000253981	RP11-556O5.4	-0.3882	0.7059	FALSE	NA	black	0.6252	0.741	0.6256	-0.571	-0.4409	0.5727	-0.5718	0.2149	0.0587	-0.1443	0.4197	-0.028	-0.3306	-0.0872	0.5102	0.2684	0.3809	0.5675	0.5386	-0.3163	-0.2199	0.113	-0.0754	0.0187	0.2059	0.0794	0.254	0.2076	0.2785	0.2111	0.3049	-0.2607	-0.0358	-0.2701
ENSG00000186160	CYP4Z1	-0.8715	0.2493	FALSE	NA	black	0.6229	0.6375	0.5604	-0.5076	-0.5559	0.3619	-0.485	0.2821	-0.2009	-0.296	0.4	-0.2499	-0.3891	-0.2009	0.2941	0.0877	0.2457	0.5024	0.4034	-0.086	-0.2937	-0.0997	-0.3128	0.1947	0.0454	0.0171	0.0001	0.1444	0.3586	0.1897	0.1973	-0.2028	0.0465	-0.1018
ENSG00000170523	KRT83	-0.9382	0.2936	FALSE	NA	black	0.6225	0.6457	0.644	-0.5705	-0.5832	0.5279	-0.596	0.3155	-0.2287	-0.0974	0.4941	-0.3571	-0.2792	-0.0348	0.5059	0.1996	0.4703	0.1118	0.361	-0.1353	-0.3667	-0.2269	-0.1789	0.1568	-0.0898	0.0639	0.2268	-0.1308	-0.0145	0.1038	-0.1388	-0.2637	-0.3828	-0.1145
ENSG00000124251	TP53TG5	0.8454	0.1818	FALSE	NA	black	0.6223	0.8136	0.5216	-0.6373	-0.5197	0.4488	-0.5988	0.1332	-0.0997	-0.2998	0.3336	-0.1624	-0.4884	-0.1243	0.382	0.1574	0.206	0.4309	0.4415	-0.3407	-0.2684	-0.0036	-0.1961	-0.0717	0.0042	-0.0833	0.0472	0.2064	0.2994	0.145	0.1619	-0.2641	-0.1325	-0.3122
ENSG00000138152	BTBD16	1.0506	0.1968	FALSE	NA	black	0.6223	0.8528	0.5539	-0.6002	-0.6203	0.3802	-0.6908	0.0898	-0.0175	-0.212	0.5229	-0.2261	-0.5837	0.0386	0.491	-0.0417	0.2699	0.3846	0.601	-0.1325	-0.4892	0.0105	-0.386	0.1102	0.175	-0.2045	-0.0379	-0.0046	0.3204	0.2152	0.0159	-0.4364	-0.3135	-0.3256
ENSG00000133104	SPG20	0.5772	0.324	FALSE	NA	black	0.6204	0.824	0.6373	-0.5763	-0.7099	0.304	-0.5402	0.3506	-0.0195	-0.3303	0.542	-0.3913	-0.6202	-0.141	0.3699	-0.076	0.242	0.1988	0.6677	-0.0181	-0.5277	0.1134	-0.5497	0.4173	0.4313	-0.2054	-0.1956	-0.1731	0.1253	0.3839	-0.1651	-0.2434	-0.268	0.042
ENSG00000128276	RFPL3	0	NA	FALSE	NA	black	0.6202	0.6422	0.5886	-0.4174	-0.4729	0.4391	-0.4829	0.2674	-0.1685	-0.0525	0.5061	-0.1468	-0.2397	-0.0563	0.4427	0.1579	0.4487	0.4969	0.3954	-0.0323	-0.2522	-0.2476	-0.1706	0.2155	0.0329	0.0479	0.2252	0.0769	0.2958	0.1379	0.248	-0.2552	0.0058	-0.1554
ENSG00000153029	MR1	0.388	0.5311	FALSE	NA	black	0.6198	0.8672	0.7297	-0.685	-0.738	0.4846	-0.7678	0.24	0.0676	-0.1869	0.6637	-0.3454	-0.5871	0.0321	0.5973	-0.0307	0.4224	0.338	0.8047	-0.0813	-0.5984	0.1277	-0.4648	0.2834	0.3387	-0.1237	0.022	-0.1275	0.2354	0.4955	-0.1005	-0.4521	-0.3987	-0.2093
ENSG00000163499	CRYBA2	-1.7975	0.0451	FALSE	NA	black	0.6197	0.6183	0.6372	-0.4785	-0.5544	0.4929	-0.5778	0.2911	-0.1761	0.0249	0.5903	-0.2905	-0.2383	0.0613	0.5702	0.1348	0.5459	0.2059	0.4106	0.0085	-0.391	-0.2448	-0.198	0.2616	-0.0455	0.036	0.2633	-0.168	0.0309	0.1239	-0.0531	-0.3178	-0.3203	-0.1327
ENSG00000231195	IFNA11P	0	NA	FALSE	NA	black	0.6195	0.6342	0.4789	-0.4664	-0.4889	0.3311	-0.438	0.2342	-0.1993	-0.2683	0.324	-0.2447	-0.366	-0.1676	0.2659	0.104	0.1982	0.3144	0.3274	-0.1315	-0.2565	-0.1227	-0.2428	0.1239	0	-0.0223	0.0009	0.0784	0.2204	0.0686	0.0759	-0.1685	-0.0715	-0.1056
ENSG00000125741	OPA3	-0.4491	0.4581	FALSE	NA	black	0.6195	0.7675	0.6691	-0.7268	-0.4328	0.7273	-0.6223	0.2605	0.0019	-0.2673	0.3358	-0.049	-0.3619	-0.1972	0.5216	0.4629	0.3508	0.5277	0.4728	-0.5433	-0.1136	0.1075	0.0796	-0.1432	0.0429	0.15	0.3141	0.3452	0.2677	0.1622	0.3163	-0.168	-0.0066	-0.3055
ENSG00000249313	RP4-543J19.8	0	NA	NA	NA	black	0.6186	0.833	0.6726	-0.58	-0.5065	0.5712	-0.6747	0.1799	0.2253	-0.0532	0.5599	-0.0652	-0.3938	0.0596	0.6378	0.1537	0.4774	0.4449	0.7214	-0.2317	-0.3854	0.2373	-0.1779	0.1074	0.3813	-0.0336	0.2381	0.0084	0.1563	0.3586	0.1319	-0.406	-0.2814	-0.3026
ENSG00000152689	RASGRP3	1.0745	0.0812	FALSE	NA	black	0.6181	0.8951	0.5997	-0.6561	-0.6199	0.4218	-0.6334	0.2063	0.0519	-0.3417	0.4498	-0.2382	-0.5996	-0.1118	0.4257	0.034	0.2115	0.3672	0.6543	-0.2235	-0.4323	0.1982	-0.3757	0.1454	0.2972	-0.1232	-0.0822	0.0327	0.2633	0.2739	0.0057	-0.3012	-0.2352	-0.1844
ENSG00000234084	RP3-388E23.2	-0.7606	0.3529	TRUE	NA	black	0.6172	0.5691	0.4241	-0.4934	-0.4086	0.3187	-0.3518	0.2256	-0.1564	-0.459	0.1358	-0.125	-0.401	-0.3601	0.1019	0.1805	0.0089	0.5643	0.2893	-0.2938	-0.0959	0.0676	-0.1914	-0.0202	0.0524	0.0393	-0.0873	0.3769	0.4267	0.1886	0.3477	-0.0411	0.2527	-0.1167
ENSG00000223396	RPS10P7	1.0804	0.0787	TRUE	NA	black	0.6171	0.8605	0.5436	-0.5791	-0.5743	0.3727	-0.6803	0.0491	0.086	-0.2318	0.4929	-0.1204	-0.6076	0.023	0.4785	-0.0439	0.2224	0.5357	0.6564	-0.1695	-0.4619	0.1354	-0.3675	0.0747	0.2724	-0.217	-0.0516	0.0859	0.4404	0.2061	0.1508	-0.4577	-0.2235	-0.3749
ENSG00000117408	IPO13	-0.151	0.8071	FALSE	NA	black	0.6169	0.8073	0.7531	-0.7419	-0.5579	0.7487	-0.6585	0.3751	-0.0878	-0.1763	0.4474	-0.2575	-0.2864	-0.1399	0.5833	0.4177	0.5134	0.2757	0.4833	-0.4154	-0.2488	-0.0448	-0.0288	0.0083	0.0111	0.1847	0.3486	0.0689	0.0334	0.2895	0.0283	-0.1813	-0.2623	-0.1592
ENSG00000128652	HOXD3	0	NA	FALSE	NA	black	0.6147	0.8575	0.5543	-0.6642	-0.6261	0.3885	-0.632	0.1812	-0.0874	-0.3648	0.3979	-0.2919	-0.6037	-0.1188	0.3785	0.0283	0.1612	0.2978	0.5266	-0.2296	-0.427	0.0511	-0.37	0.0958	0.127	-0.1518	-0.1114	0.0354	0.2804	0.1798	-0.0406	-0.2976	-0.2727	-0.2043
ENSG00000233838	DPH3P1	0	NA	FALSE	NA	black	0.6145	0.7471	0.4597	-0.5149	-0.4147	0.3569	-0.4464	0.154	0.0468	-0.3421	0.2764	-0.0638	-0.4855	-0.1893	0.2761	0.1224	0.1024	0.4808	0.5066	-0.2873	-0.1994	0.1573	-0.2024	0.0379	0.2782	-0.0778	-0.0409	0.2377	0.3461	0.1655	0.2346	-0.1746	0.0347	-0.1929
ENSG00000247049	CTC-338M12.7	0	NA	TRUE	NA	black	0.6145	0.8014	0.5523	-0.6521	-0.4806	0.5265	-0.7043	0.0318	0.0814	-0.1815	0.4626	-0.0632	-0.5297	0.0456	0.5693	0.1504	0.3006	0.4719	0.5775	-0.3668	-0.3413	0.0776	-0.1484	-0.1049	0.1978	-0.1291	0.1229	0.1778	0.3662	0.0433	0.1827	-0.4084	-0.2409	-0.4575
ENSG00000234996	RP11-480I12.7	-0.9875	0.1713	FALSE	NA	black	0.6142	0.7166	0.5748	-0.4775	-0.4317	0.4751	-0.5339	0.1748	0.0952	-0.0679	0.485	-0.0353	-0.3545	-0.0062	0.5038	0.1744	0.4028	0.4542	0.545	-0.2077	-0.2616	0.0339	-0.1387	0.083	0.3085	-0.0548	0.1873	0.0772	0.2035	0.1386	0.2162	-0.2984	-0.1252	-0.255
ENSG00000248233	AL513122.1	0	NA	NA	NA	black	0.6135	0.766	0.4395	-0.6084	-0.4754	0.3504	-0.5211	0.0845	-0.0358	-0.4469	0.1978	-0.1083	-0.5614	-0.2328	0.2208	0.1158	0.0201	0.566	0.4402	-0.3916	-0.213	0.1579	-0.241	-0.1451	0.1212	-0.127	-0.1125	0.351	0.5042	0.1523	0.2821	-0.2072	0.0333	-0.3125
ENSG00000143390	RFX5	-0.1844	0.8076	FALSE	NA	black	0.6127	0.7578	0.7214	-0.5435	-0.5447	0.5389	-0.5099	0.4035	0.0237	-0.1527	0.5614	-0.1656	-0.37	-0.1436	0.5095	0.2318	0.4661	0.4237	0.6004	-0.1687	-0.287	0.0468	-0.2121	0.2857	0.36	0.0262	0.1815	0.0276	0.1281	0.3152	0.163	-0.1768	-0.043	-0.0392
ENSG00000166091	CMTM5	0.5809	0.4537	FALSE	NA	black	0.6127	0.9381	0.7439	-0.7147	-0.7485	0.5414	-0.8724	0.1617	0.0838	-0.1049	0.7157	-0.2972	-0.5909	0.1474	0.7137	-0.0294	0.4865	0.3727	0.8015	-0.1097	-0.6505	0.0789	-0.4285	0.202	0.2796	-0.1589	0.0965	-0.1415	0.2597	0.4281	-0.0819	-0.5689	-0.5046	-0.3458
ENSG00000254680	RP11-265D17.2	-1.2047	0.0723	TRUE	NA	black	0.6124	0.7415	0.737	-0.6314	-0.5322	0.6475	-0.6049	0.3596	0.0002	-0.1834	0.484	-0.155	-0.2923	-0.1374	0.5503	0.2859	0.4617	0.5601	0.5766	-0.2383	-0.2874	0.1426	-0.1194	0.167	0.1524	0.1779	0.2847	0.1364	0.2652	0.2769	0.2414	-0.2426	-0.0473	-0.1415
ENSG00000152104	PTPN14	0.6836	0.3058	FALSE	NA	black	0.6124	0.7345	0.6464	-0.727	-0.553	0.5666	-0.5974	0.2996	0.0323	-0.4055	0.2963	-0.221	-0.4922	-0.2571	0.3866	0.2589	0.1899	0.3961	0.5581	-0.436	-0.277	0.3333	-0.1881	-0.0144	0.2158	0.0782	0.0467	0.2068	0.2572	0.4234	0.1089	-0.1444	-0.104	-0.1507
ENSG00000227495	AC109333.10	0	NA	TRUE	NA	black	0.6119	0.8985	0.5609	-0.6574	-0.6364	0.3834	-0.826	-0.0568	0.1948	-0.177	0.6111	-0.1427	-0.734	0.1807	0.6086	-0.1409	0.2732	0.4921	0.8064	-0.1748	-0.5999	0.2086	-0.4405	0.0479	0.383	-0.3529	-0.071	0.0237	0.4499	0.2371	0.0569	-0.6145	-0.4037	-0.5077
ENSG00000179178	TMEM125	0.3069	0.7183	FALSE	NA	black	0.6117	0.9012	0.767	-0.7407	-0.7548	0.5862	-0.8491	0.2384	-0.0505	-0.1235	0.6855	-0.3626	-0.5178	0.0865	0.6958	0.0508	0.5057	0.3092	0.6906	-0.1217	-0.6102	-0.027	-0.3782	0.2099	0.126	-0.0542	0.1476	-0.1481	0.2265	0.3473	-0.1184	-0.4966	-0.4916	-0.2812
ENSG00000221817	RP11-137L10.6	0.5883	0.3337	TRUE	NA	black	0.6107	0.8318	0.4383	-0.5742	-0.4108	0.3776	-0.4762	0.0942	0.0853	-0.3939	0.2182	-0.0188	-0.5333	-0.2255	0.2507	0.1697	0.0738	0.5285	0.5068	-0.4376	-0.1349	0.1889	-0.1715	-0.1441	0.2422	-0.1339	-0.0581	0.3419	0.3396	0.1333	0.2938	-0.1615	0.0418	-0.2919
ENSG00000187775	DNAH17	0.9008	0.178	FALSE	NA	black	0.61	0.8539	0.5404	-0.6442	-0.5188	0.4825	-0.6387	0.118	-0.0114	-0.2628	0.3738	-0.1497	-0.5095	-0.0613	0.4558	0.1413	0.2289	0.3787	0.5098	-0.336	-0.3297	0.0593	-0.2002	-0.0463	0.1095	-0.0983	0.049	0.1267	0.2801	0.1543	0.0908	-0.3115	-0.2408	-0.317
ENSG00000084636	COL16A1	0.3961	0.4868	FALSE	NA	black	0.6088	0.8941	0.5767	-0.6551	-0.5296	0.4852	-0.7684	-0.0228	0.2362	-0.1646	0.5084	0.0038	-0.6085	0.0988	0.5959	0.0393	0.2999	0.6534	0.7482	-0.3278	-0.4266	0.3051	-0.2587	-0.0815	0.3542	-0.2197	0.0752	0.2	0.486	0.2744	0.279	-0.5208	-0.2257	-0.5252
ENSG00000227719	AC006042.6	-0.9964	0.1735	TRUE	NA	black	0.6082	0.6744	0.6537	-0.5472	-0.4082	0.6517	-0.5541	0.2831	0.0226	-0.1342	0.4022	-0.0393	-0.1916	-0.1255	0.5107	0.3451	0.4433	0.6287	0.4952	-0.2729	-0.1671	0.061	0.0133	0.0491	0.0861	0.2357	0.3569	0.2335	0.2911	0.2509	0.3583	-0.2288	0.0373	-0.2121
ENSG00000256654	RP11-429A20.4	-0.5689	0.5025	TRUE	NA	black	0.608	0.7592	0.498	-0.4804	-0.473	0.3704	-0.6217	0.0102	0.1305	-0.1112	0.4988	-0.011	-0.4809	0.0812	0.49	-0.0103	0.2971	0.6429	0.6252	-0.1304	-0.3664	0.0983	-0.2682	0.0397	0.2502	-0.1848	0.0532	0.1509	0.4453	0.1601	0.2933	-0.4525	-0.1112	-0.4097
ENSG00000254251	RP11-662G23.1	0	NA	TRUE	NA	black	0.6071	0.5356	0.4987	-0.4086	-0.4594	0.3846	-0.4522	0.2419	-0.218	-0.0918	0.4096	-0.2597	-0.2498	-0.0436	0.3773	0.1403	0.3442	0.1767	0.2762	-0.0482	-0.2724	-0.2142	-0.1614	0.1672	-0.0802	0.0266	0.1427	-0.0645	0.0802	0.0674	-0.0285	-0.2043	-0.2106	-0.1083
ENSG00000179066	AC020907.1	1.0794	0.1502	TRUE	NA	black	0.607	0.7582	0.4743	-0.5154	-0.5445	0.3219	-0.6367	0.0279	-0.0093	-0.1428	0.479	-0.1898	-0.5186	0.092	0.4547	-0.0698	0.2589	0.3273	0.5397	-0.1024	-0.4597	-0.0363	-0.3481	0.0726	0.1575	-0.2273	-0.0212	-0.0248	0.2766	0.1375	0.003	-0.4472	-0.3389	-0.343
ENSG00000064687	ABCA7	-0.2113	0.734	FALSE	NA	black	0.607	0.6752	0.5706	-0.6443	-0.3902	0.6274	-0.5609	0.1959	-0.0137	-0.1994	0.2753	-0.0366	-0.3197	-0.1308	0.4785	0.3989	0.3218	0.4716	0.3831	-0.5113	-0.118	0.0977	0.0734	-0.1929	0.0075	0.0383	0.289	0.308	0.2185	0.1195	0.2973	-0.1743	-0.0533	-0.3179
ENSG00000185736	ADARB2	1.0422	0.164	FALSE	NA	black	0.6069	0.799	0.78	-0.7456	-0.5338	0.7841	-0.6901	0.3528	-0.0196	-0.1753	0.4397	-0.1887	-0.2748	-0.1258	0.6237	0.4135	0.4792	0.4031	0.5403	-0.4117	-0.2749	0.1019	-0.0141	0.0212	0.06	0.2807	0.3816	0.115	0.1639	0.3997	0.1163	-0.2367	-0.2182	-0.2073
ENSG00000204323	C17orf109	0.8232	0.2464	FALSE	NA	black	0.6069	0.8553	0.4954	-0.5633	-0.4994	0.3931	-0.6526	0.0116	0.0925	-0.1812	0.4193	-0.0613	-0.5255	0.0396	0.4657	0.0241	0.2387	0.4998	0.5808	-0.2476	-0.376	0.1226	-0.2618	-0.0443	0.2056	-0.197	0.0265	0.1227	0.3781	0.1951	0.1738	-0.4309	-0.2338	-0.4167
ENSG00000174607	UGT8	1.193	0.1446	FALSE	NA	black	0.6056	0.9114	0.7398	-0.7825	-0.7863	0.5093	-0.7402	0.3313	-0.0763	-0.3659	0.5478	-0.4343	-0.6357	-0.1311	0.501	0.0511	0.3099	0.2588	0.6742	-0.2019	-0.555	0.0895	-0.4621	0.2293	0.2228	-0.0832	-0.0611	-0.079	0.2094	0.401	-0.1536	-0.3151	-0.3675	-0.1158
ENSG00000105357	MYH14	0.1738	0.7339	FALSE	NA	black	0.6055	0.9185	0.6315	-0.7697	-0.6676	0.5038	-0.8665	0.0236	0.1687	-0.2356	0.5622	-0.1967	-0.7161	0.1164	0.6395	-0.0229	0.2955	0.4296	0.7857	-0.2997	-0.5852	0.2124	-0.3745	-0.0064	0.3288	-0.2603	-0.0126	0.0332	0.3839	0.2419	-0.0012	-0.5568	-0.4578	-0.4643
ENSG00000005893	LAMP2	1.0844	0.115	FALSE	NA	black	0.6046	0.8485	0.7872	-0.7515	-0.8119	0.5147	-0.684	0.4662	-0.1245	-0.3402	0.5572	-0.5397	-0.531	-0.1667	0.4839	0.0643	0.3693	0.0948	0.6451	-0.112	-0.5769	0.0694	-0.4796	0.3795	0.2128	0.0212	-0.0225	-0.2239	0.0168	0.4741	-0.3021	-0.2472	-0.4303	0.0633
ENSG00000228265	RP5-1125A11.1	-0.0965	0.9239	TRUE	NA	black	0.6041	0.7884	0.6487	-0.5196	-0.6285	0.4239	-0.6786	0.1873	0.0182	-0.0281	0.6827	-0.2281	-0.4474	0.1068	0.5911	-0.0239	0.4838	0.4019	0.6699	0.0199	-0.5055	-0.0586	-0.3755	0.2744	0.2376	-0.1227	0.1133	-0.1087	0.2414	0.3199	0.0328	-0.4556	-0.2948	-0.2518
ENSG00000065802	ASB1	0.198	0.7339	FALSE	NA	black	0.6035	0.7619	0.6607	-0.7343	-0.5191	0.6155	-0.6286	0.2686	0.0007	-0.3215	0.4023	-0.1749	-0.4675	-0.1638	0.4951	0.2905	0.2969	0.3968	0.5325	-0.4239	-0.2801	0.1397	-0.131	0.008	0.2157	0.0965	0.1308	0.1821	0.2752	0.1295	0.1249	-0.2036	-0.1372	-0.1996
ENSG00000231563	RP11-245P10.4	-0.2555	0.8249	TRUE	NA	black	0.6027	0.7389	0.6343	-0.561	-0.4267	0.6322	-0.7045	0.0918	0.1584	0.006	0.5257	0.0322	-0.3027	0.1165	0.6809	0.2195	0.493	0.6314	0.6141	-0.2588	-0.3173	0.1083	-0.0339	-0.0178	0.1738	0.0546	0.3652	0.1495	0.3471	0.1819	0.3152	-0.4594	-0.1843	-0.4411
ENSG00000119321	FKBP15	0.1117	0.8773	FALSE	NA	black	0.6027	0.7911	0.5374	-0.6052	-0.3864	0.5328	-0.4106	0.3009	-0.0446	-0.3965	0.1806	-0.0764	-0.3594	-0.3582	0.2589	0.3903	0.1645	0.4226	0.3813	-0.4957	-0.0134	0.1007	-0.0149	-0.0884	0.1098	0.1148	0.1064	0.3405	0.1686	0.2096	0.2719	0.0146	0.1185	-0.1187
ENSG00000249306	RP11-267A15.1	0.2233	0.8327	TRUE	NA	black	0.6025	0.8549	0.6915	-0.6342	-0.6944	0.4677	-0.7207	0.2247	0.0147	-0.1673	0.642	-0.291	-0.5369	0.027	0.5742	-0.0142	0.4144	0.4244	0.7238	-0.067	-0.5416	0.049	-0.4267	0.2601	0.2695	-0.1086	0.0436	-0.0658	0.2972	0.4198	0.0041	-0.4277	-0.2937	-0.2246
ENSG00000060237	WNK1	0.7495	0.1707	FALSE	NA	black	0.6021	0.7629	0.4736	-0.6985	-0.4334	0.4434	-0.4557	0.2083	-0.0034	-0.5822	0.1191	-0.1254	-0.5758	-0.3936	0.1737	0.2787	-0.0358	0.4184	0.454	-0.5705	-0.0746	0.2623	-0.1345	-0.1543	0.2021	-0.0009	-0.1091	0.425	0.2837	0.1538	0.2273	-0.0091	0.108	-0.1725
ENSG00000204677	FAM153C	-0.5349	0.4749	FALSE	NA	black	0.602	0.7213	0.5126	-0.5321	-0.4866	0.3763	-0.5613	0.0991	0.033	-0.2664	0.4028	-0.068	-0.4966	-0.0784	0.3828	0.0417	0.202	0.683	0.5647	-0.1903	-0.3108	0.1128	-0.2749	0.0609	0.2259	-0.1101	-0.0064	0.2498	0.5163	0.1916	0.3351	-0.336	0.0325	-0.3069
ENSG00000066322	ELOVL1	0.6474	0.3878	FALSE	NA	black	0.6006	0.9436	0.7199	-0.7061	-0.6561	0.5777	-0.8299	0.1418	0.1372	-0.1182	0.6412	-0.1794	-0.5421	0.0967	0.6842	0.0607	0.4628	0.4656	0.7737	-0.213	-0.5339	0.1435	-0.3209	0.1041	0.3049	-0.0916	0.149	-0.0178	0.3067	0.3831	0.0572	-0.5203	-0.3891	-0.3805
ENSG00000188681	MAFIP	-0.315	0.7667	FALSE	NA	black	0.6006	0.7576	0.7143	-0.7027	-0.642	0.6033	-0.7135	0.2882	-0.0889	-0.1493	0.5372	-0.3231	-0.3959	-0.0273	0.5945	0.1909	0.4688	0.2522	0.5464	-0.2263	-0.4326	-0.0252	-0.2259	0.1156	0.027	0.0432	0.2149	-0.0536	0.1095	0.2938	-0.0639	-0.3224	-0.3618	-0.2202
ENSG00000157978	LDLRAP1	0.8294	0.1518	FALSE	NA	black	0.6002	0.9139	0.5812	-0.6649	-0.5632	0.4634	-0.7272	0.0553	0.2007	-0.2287	0.4682	-0.0955	-0.6009	0.0279	0.5328	0.0333	0.2582	0.4852	0.722	-0.303	-0.4443	0.3264	-0.3048	-0.0162	0.3439	-0.181	0.0116	0.0943	0.3578	0.3201	0.1144	-0.447	-0.3012	-0.3984
ENSG00000245146	CTB-131B5.4	0.3694	0.6446	TRUE	NA	black	0.5996	0.7434	0.7546	-0.6788	-0.7477	0.4975	-0.667	0.417	-0.15	-0.2863	0.5968	-0.4522	-0.487	-0.1194	0.5116	0.0487	0.3793	0.2745	0.6231	-0.0324	-0.5443	0.006	-0.4321	0.4073	0.1518	0.0513	0.0249	-0.1227	0.1776	0.3684	-0.123	-0.291	-0.2703	-0.0023
ENSG00000225986	RP3-340N1.5	-0.568	0.5436	TRUE	NA	black	0.5996	0.6109	0.6408	-0.3813	-0.6483	0.3516	-0.5833	0.2963	-0.1635	0.0975	0.7493	-0.3899	-0.2927	0.1561	0.5754	-0.0799	0.5874	0.1366	0.5189	0.2715	-0.5601	-0.2991	-0.4184	0.4905	0.0885	-0.0868	0.1486	-0.3664	0.0132	0.2648	-0.1908	-0.4178	-0.4066	-0.0643
ENSG00000164161	HHIP	0.8134	0.2754	FALSE	NA	black	0.5992	0.8267	0.6805	-0.7743	-0.7326	0.4925	-0.6474	0.3812	-0.2128	-0.466	0.3943	-0.4788	-0.5774	-0.2538	0.3705	0.1262	0.2001	0.1583	0.4964	-0.2616	-0.4531	0.0243	-0.3887	0.1793	0.0581	0.0108	-0.0899	-0.0257	0.1652	0.2782	-0.1874	-0.1759	-0.3037	-0.023
ENSG00000148180	GSN	0.7146	0.1958	FALSE	NA	black	0.5992	0.925	0.6988	-0.7168	-0.6569	0.5537	-0.8163	0.1369	0.1881	-0.1436	0.5992	-0.2066	-0.5753	0.0978	0.666	0.0424	0.4173	0.3733	0.7974	-0.2451	-0.5557	0.2654	-0.3356	0.0899	0.3625	-0.1465	0.1069	-0.0593	0.2306	0.4304	-0.0317	-0.5034	-0.4625	-0.3584
ENSG00000006611	USH1C	1.4518	0.0765	FALSE	NA	black	0.599	0.7988	0.5547	-0.4868	-0.5919	0.3211	-0.6348	0.1028	0.0293	-0.0691	0.6044	-0.1889	-0.5229	0.1216	0.5267	-0.1017	0.3594	0.3566	0.6215	-0.0017	-0.5235	-0.0188	-0.4173	0.2304	0.3115	-0.2563	-0.003	-0.113	0.2505	0.2117	0.0116	-0.4715	-0.3253	-0.2796
ENSG00000170074	FAM153A	-0.5005	0.461	FALSE	NA	black	0.5982	0.6816	0.6723	-0.5627	-0.5852	0.4952	-0.5751	0.3196	-0.1164	-0.2044	0.4911	-0.2479	-0.3431	-0.1268	0.4559	0.143	0.3954	0.5203	0.5195	-0.1008	-0.3528	-0.0318	-0.2598	0.2271	0.0983	0.0684	0.1542	0.0819	0.3091	0.2659	0.1779	-0.2764	-0.0514	-0.1372
ENSG00000182851	GPIHBP1	0	NA	NA	NA	black	0.5979	0.8994	0.5572	-0.6773	-0.6246	0.4098	-0.801	-0.0196	0.1333	-0.1984	0.5291	-0.1622	-0.6786	0.1239	0.569	-0.0689	0.2552	0.424	0.7145	-0.2373	-0.549	0.1926	-0.3848	-0.0118	0.264	-0.2894	-0.0378	0.027	0.3905	0.235	0.0209	-0.5491	-0.4228	-0.4744
ENSG00000206530	WDR52	-0.2638	0.6546	FALSE	NA	black	0.5977	0.6289	0.5368	-0.4542	-0.4642	0.3393	-0.4089	0.2777	0.011	-0.2962	0.3821	-0.1124	-0.4536	-0.2025	0.2958	0.1008	0.1861	0.461	0.4849	-0.1518	-0.2618	0.1205	-0.2775	0.2094	0.3914	-0.0639	-0.0518	0.1313	0.298	0.2627	0.2221	-0.1521	0.0733	-0.0637
ENSG00000235257	AC093415.2	-0.5135	0.29	TRUE	NA	black	0.5971	0.677	0.6804	-0.4818	-0.6157	0.444	-0.6375	0.262	-0.0944	0.0114	0.7356	-0.2669	-0.3384	0.0922	0.6025	0.0035	0.5604	0.4231	0.6014	0.1204	-0.4827	-0.1985	-0.3514	0.3917	0.1509	0.0122	0.1894	-0.1196	0.246	0.2187	0.0677	-0.4241	-0.1978	-0.1759
ENSG00000254876	RP11-23J9.5	-0.2034	0.8483	TRUE	NA	black	0.597	0.6772	0.5563	-0.5709	-0.4092	0.5039	-0.4668	0.2336	-0.0393	-0.3386	0.2774	-0.0351	-0.3635	-0.276	0.3124	0.291	0.195	0.6936	0.4381	-0.3713	-0.0979	0.1347	-0.0922	-0.0406	0.1413	0.1334	0.1139	0.4144	0.4704	0.2219	0.4566	-0.12	0.2299	-0.2199
ENSG00000175785	PRIMA1	0.8607	0.2175	FALSE	NA	black	0.597	0.9062	0.589	-0.6749	-0.5792	0.4623	-0.6634	0.136	0.0681	-0.292	0.4288	-0.159	-0.5912	-0.0705	0.4659	0.0885	0.2336	0.4304	0.6232	-0.3201	-0.3928	0.1675	-0.2962	0.0087	0.2762	-0.1564	-0.011	0.1031	0.3266	0.2301	0.0898	-0.3407	-0.2404	-0.3081
ENSG00000204644	ZFP57	1.1184	0.1976	FALSE	NA	black	0.5968	0.8284	0.4803	-0.5953	-0.5942	0.3035	-0.7083	-0.029	0.068	-0.2346	0.5024	-0.1662	-0.6772	0.0899	0.4697	-0.1293	0.1752	0.4576	0.6483	-0.1481	-0.5145	0.1001	-0.4227	0.045	0.2351	-0.3122	-0.1272	0.0578	0.4411	0.1541	0.0628	-0.5009	-0.2966	-0.4248
ENSG00000168405	CMAHP	0.643	0.4535	TRUE	NA	black	0.5965	0.7697	0.6193	-0.5248	-0.6775	0.3116	-0.6539	0.1886	0.0042	-0.1315	0.6482	-0.2777	-0.5425	0.0587	0.4914	-0.1442	0.3674	0.4427	0.7086	0.0759	-0.5606	0.0119	-0.5126	0.3527	0.2822	-0.197	-0.0421	-0.0889	0.3284	0.3892	0.0262	-0.4547	-0.2361	-0.1932
ENSG00000253877	RP11-946L20.2	1.1874	0.1968	TRUE	NA	black	0.5958	0.736	0.5958	-0.581	-0.6554	0.379	-0.543	0.3418	-0.2617	-0.2998	0.4386	-0.4302	-0.4491	-0.1612	0.3393	0.0568	0.2641	0.1393	0.4034	-0.0788	-0.4125	-0.1536	-0.3809	0.2604	0.0071	-0.0273	-0.0497	-0.1007	0.0894	0.2264	-0.158	-0.1968	-0.2703	-0.0027
ENSG00000166348	USP54	1.006	0.096	FALSE	NA	black	0.5956	0.7803	0.3889	-0.5646	-0.3725	0.3419	-0.3698	0.1478	0.0267	-0.4929	0.0917	-0.0453	-0.5219	-0.354	0.1154	0.2275	-0.0316	0.4461	0.409	-0.506	-0.0304	0.2058	-0.137	-0.182	0.2013	-0.1026	-0.1202	0.3974	0.268	0.1386	0.2749	-0.0093	0.1278	-0.1917
ENSG00000159592	GPBP1L1	0.1833	0.7309	FALSE	NA	black	0.5951	0.759	0.6499	-0.5898	-0.4975	0.4965	-0.4064	0.4396	-0.0185	-0.381	0.3431	-0.1858	-0.3934	-0.3392	0.3177	0.277	0.244	0.3893	0.5087	-0.2922	-0.1875	0.1711	-0.195	0.2207	0.3176	0.1357	0.0436	0.1347	0.1605	0.247	0.1465	-0.0113	0.065	0.0741
ENSG00000143369	ECM1	-1.7597	0.0026	FALSE	NA	black	0.595	0.7319	0.6898	-0.5912	-0.4429	0.6742	-0.6538	0.2332	0.1729	-0.0088	0.4851	-0.0344	-0.2371	0.0247	0.6524	0.3076	0.5272	0.4648	0.6006	-0.3068	-0.2757	0.2316	-0.0067	0.0245	0.1805	0.123	0.4005	0.0739	0.1115	0.3328	0.1959	-0.3386	-0.2287	-0.2876
ENSG00000167034	NKX3-1	-0.2194	0.8227	FALSE	NA	black	0.5944	0.7294	0.6281	-0.5575	-0.6161	0.4187	-0.5985	0.2732	-0.0546	-0.1532	0.5581	-0.3089	-0.4382	-0.0149	0.4892	0.0257	0.3924	0.2525	0.5816	-0.0379	-0.457	-0.0635	-0.3567	0.292	0.1911	-0.068	0.0512	-0.1238	0.1194	0.2015	-0.0757	-0.3233	-0.2979	-0.1
ENSG00000165633	VSTM4	0.563	0.2941	FALSE	NA	black	0.593	0.846	0.6965	-0.7223	-0.5776	0.5902	-0.6671	0.2594	0.161	-0.2577	0.4594	-0.1983	-0.4816	-0.105	0.5297	0.1956	0.3519	0.3674	0.7175	-0.3485	-0.3716	0.3629	-0.2326	0.0764	0.3682	0.0288	0.1226	0.058	0.1819	0.4603	0.034	-0.2831	-0.265	-0.1994
ENSG00000115107	STEAP3	0.7471	0.3189	FALSE	NA	black	0.5929	0.8205	0.6051	-0.6401	-0.4932	0.5494	-0.7082	0.0868	0.2544	-0.1583	0.4506	-0.0581	-0.4747	0.0398	0.5776	0.1252	0.3343	0.4815	0.7258	-0.325	-0.3844	0.3384	-0.1819	-0.026	0.3344	-0.0562	0.1519	0.1065	0.2973	0.4178	0.1395	-0.422	-0.2836	-0.3814
ENSG00000135773	CAPN9	1.3354	0.0505	FALSE	NA	black	0.5928	0.7899	0.488	-0.4841	-0.5897	0.2454	-0.6107	0.0453	0.0355	-0.1527	0.5568	-0.1993	-0.5963	0.084	0.4324	-0.1566	0.2489	0.3685	0.6289	-0.0197	-0.5063	0.006	-0.471	0.1819	0.3236	-0.3076	-0.1184	-0.0621	0.3205	0.2252	0.0089	-0.4528	-0.2913	-0.3029
ENSG00000095397	DFNB31	0.6505	0.2433	FALSE	NA	black	0.5923	0.8668	0.7191	-0.7306	-0.5775	0.6578	-0.7542	0.2057	0.1199	-0.1849	0.5068	-0.144	-0.4824	-0.0102	0.646	0.2255	0.4133	0.4563	0.6747	-0.3756	-0.4039	0.1936	-0.1641	0.0049	0.2799	-0.0173	0.2095	0.0904	0.268	0.3124	0.1138	-0.379	-0.2966	-0.3285
ENSG00000183230	CTNNA3	1.7423	0.0243	FALSE	4	black	0.5919	0.7429	0.6159	-0.6711	-0.6651	0.4192	-0.5148	0.4193	-0.2192	-0.4631	0.3351	-0.4721	-0.5125	-0.3011	0.2744	0.1223	0.1511	0.0918	0.4433	-0.2132	-0.3825	0.0304	-0.3741	0.2302	0.09	0.0298	-0.1234	-0.0402	0.0764	0.2674	-0.201	-0.068	-0.2235	0.0932
ENSG00000259071	RP11-247L20.4	0.3498	0.7072	TRUE	NA	black	0.5915	0.742	0.6441	-0.5217	-0.701	0.3283	-0.6307	0.2656	-0.0576	-0.1322	0.676	-0.3389	-0.5119	0.0423	0.5002	-0.1327	0.4012	0.349	0.667	0.1463	-0.5806	-0.0827	-0.5145	0.4611	0.2595	-0.1492	-0.0275	-0.1789	0.2221	0.3189	-0.0573	-0.4185	-0.2629	-0.0892
ENSG00000243930	RPS12P21	0	NA	FALSE	NA	black	0.5909	0.5351	0.408	-0.444	-0.3852	0.3105	-0.3354	0.2286	-0.189	-0.3604	0.1829	-0.1522	-0.3268	-0.2971	0.1339	0.1855	0.0813	0.4332	0.246	-0.2465	-0.0897	-0.0139	-0.1561	0.0032	-0.0133	0.048	-0.0233	0.2798	0.2919	0.0832	0.2565	-0.0439	0.152	-0.0957
ENSG00000198753	PLXNB3	0.9439	0.0733	FALSE	NA	black	0.5905	0.9259	0.6506	-0.7293	-0.574	0.5904	-0.8278	0.0416	0.2455	-0.1822	0.5217	-0.0714	-0.5794	0.088	0.66	0.0952	0.3523	0.562	0.7875	-0.3537	-0.4684	0.283	-0.2315	-0.0557	0.33	-0.1207	0.1353	0.1228	0.3955	0.3165	0.1561	-0.5193	-0.3398	-0.4848
ENSG00000235246	RP1-5O6.5	0	NA	TRUE	NA	black	0.5904	0.7667	0.739	-0.7134	-0.5352	0.6976	-0.5961	0.3873	0.0085	-0.2595	0.3879	-0.1979	-0.3177	-0.2402	0.4834	0.4015	0.4265	0.4107	0.5564	-0.4309	-0.1899	0.1399	-0.0607	0.0125	0.1447	0.199	0.2879	0.1847	0.116	0.453	0.1626	-0.128	-0.0828	-0.1365
ENSG00000118298	CA14	0.4726	0.5986	FALSE	NA	black	0.5901	0.9043	0.6334	-0.6331	-0.6182	0.452	-0.6858	0.1634	0.0795	-0.2136	0.5445	-0.1881	-0.5714	-0.0109	0.5217	0.0328	0.3251	0.4116	0.6757	-0.2003	-0.4629	0.1218	-0.3645	0.1252	0.3589	-0.1492	0.0027	0.0005	0.2965	0.304	0.0518	-0.3937	-0.2841	-0.2776
ENSG00000184343	SRPK3	0.5289	0.4126	FALSE	NA	black	0.5901	0.9273	0.6302	-0.6951	-0.5784	0.5434	-0.834	0.0028	0.2518	-0.1502	0.5609	-0.0553	-0.6002	0.1341	0.6673	0.0339	0.356	0.5914	0.8025	-0.2927	-0.5001	0.2553	-0.2728	-0.0278	0.3476	-0.1759	0.1101	0.1047	0.4297	0.2865	0.1714	-0.5687	-0.3419	-0.5146
ENSG00000183682	BMP8A	-0.7271	0.4436	FALSE	NA	black	0.59	0.7507	0.7302	-0.6356	-0.4523	0.7559	-0.6862	0.2486	0.0724	-0.012	0.5155	-0.0414	-0.2261	0.0208	0.6998	0.3712	0.5676	0.5358	0.5671	-0.3446	-0.2591	0.0409	0.0352	0.0066	0.1262	0.2118	0.4595	0.1381	0.2288	0.2345	0.2594	-0.3281	-0.1734	-0.3052
ENSG00000203709	C1orf132	-0.7856	0.3747	TRUE	NA	black	0.5899	0.6789	0.4269	-0.6007	-0.4917	0.3347	-0.5674	0.036	-0.0585	-0.3922	0.2454	-0.1414	-0.5679	-0.1459	0.2703	0.0614	0.0436	0.539	0.4312	-0.3302	-0.2826	0.1189	-0.2681	-0.1336	0.0725	-0.1592	-0.1077	0.2998	0.5427	0.1175	0.239	-0.2849	-0.0488	-0.3646
ENSG00000166762	CATSPER2	0.2543	0.7148	FALSE	NA	black	0.5899	0.7203	0.4105	-0.5573	-0.4678	0.299	-0.6279	-0.0802	0.0882	-0.3297	0.344	-0.0054	-0.6346	-0.0223	0.3548	-0.0509	0.0561	0.7448	0.5701	-0.256	-0.3508	0.2004	-0.313	-0.1005	0.2273	-0.2408	-0.1272	0.3391	0.6948	0.0776	0.3798	-0.4377	-0.0049	-0.4853
ENSG00000110031	LPXN	0.4567	0.4464	FALSE	NA	black	0.5892	0.7987	0.7033	-0.5594	-0.6186	0.5011	-0.6299	0.3008	0.0656	-0.1341	0.5893	-0.2202	-0.4142	-0.04	0.5318	0.0853	0.4591	0.4406	0.6944	-0.0888	-0.4218	0.078	-0.3219	0.2692	0.3199	-0.0284	0.136	-0.028	0.1675	0.584	0.0923	-0.3387	-0.189	-0.1377
ENSG00000235790	RP11-73M7.6	0.6597	0.4056	TRUE	NA	black	0.5876	0.7453	0.3874	-0.5178	-0.3969	0.3164	-0.5629	-0.0664	0.1302	-0.3031	0.2925	0.0682	-0.5686	-0.0598	0.327	0.025	0.0596	0.725	0.5407	-0.3185	-0.2496	0.2063	-0.2245	-0.1529	0.2402	-0.2062	-0.0741	0.3713	0.6002	0.1215	0.4216	-0.3631	0.0446	-0.4702
ENSG00000173517	PEAK1	0.3462	0.487	FALSE	NA	black	0.5872	0.7779	0.6493	-0.7616	-0.5649	0.5556	-0.5111	0.3964	-0.021	-0.5567	0.2334	-0.265	-0.5262	-0.4189	0.2736	0.3125	0.1153	0.3912	0.5433	-0.4873	-0.1856	0.3127	-0.1981	0.0202	0.217	0.1042	-0.0323	0.2826	0.2221	0.4127	0.1202	0.0065	0.0393	-0.0227
ENSG00000131069	ACSS2	0.3168	0.6203	FALSE	NA	black	0.5865	0.7116	0.7358	-0.5372	-0.4407	0.7101	-0.5115	0.4321	-0.0511	-0.001	0.4888	-0.1504	-0.0553	-0.106	0.5855	0.4217	0.6321	0.3323	0.4436	-0.2236	-0.1707	-0.1055	0.0388	0.1809	0.0563	0.2965	0.4825	0.0023	-0.0623	0.2406	0.1372	-0.1498	-0.1229	-0.0591
ENSG00000140678	ITGAX	-0.0436	0.9636	FALSE	NA	black	0.5864	0.7429	0.6076	-0.5759	-0.4709	0.5418	-0.5765	0.206	0.0861	-0.2283	0.3818	-0.0712	-0.3858	-0.136	0.4432	0.2215	0.2937	0.5871	0.5778	-0.3051	-0.2406	0.22	-0.1402	0.0067	0.2095	0.0635	0.1554	0.226	0.3431	0.5513	0.2909	-0.2517	-0.0093	-0.2699
ENSG00000239593	RP11-477J21.6	0	NA	TRUE	NA	black	0.5856	0.7634	0.4423	-0.5906	-0.4815	0.3491	-0.5613	0.0464	0	-0.3693	0.2624	-0.1091	-0.5515	-0.1392	0.2869	0.0709	0.0811	0.5243	0.4782	-0.3318	-0.2701	0.1373	-0.2538	-0.1086	0.1389	-0.1539	-0.0793	0.2679	0.4613	0.1487	0.2258	-0.2886	-0.0694	-0.3509
ENSG00000010310	GIPR	0.712	0.2994	FALSE	NA	black	0.5856	0.6901	0.3306	-0.5019	-0.342	0.3016	-0.4518	-0.015	-0.0037	-0.337	0.1459	0.0151	-0.468	-0.1507	0.215	0.1242	0.0184	0.5421	0.3466	-0.3971	-0.1285	0.1083	-0.1278	-0.2317	0.0722	-0.1574	-0.047	0.3695	0.4293	0.0065	0.3342	-0.2195	0.0395	-0.3814
ENSG00000176381	PRR18	0.8097	0.2416	FALSE	NA	black	0.5854	0.9414	0.6848	-0.7884	-0.7352	0.5098	-0.8591	0.1212	0.0887	-0.2672	0.5872	-0.2963	-0.6944	0.0598	0.6171	-0.0265	0.3176	0.3791	0.7798	-0.2363	-0.6161	0.1679	-0.4327	0.0988	0.2804	-0.1903	-0.0236	-0.0313	0.3438	0.3518	-0.0769	-0.5154	-0.4603	-0.3603
ENSG00000112276	BVES	1.039	0.0976	FALSE	NA	black	0.5846	0.8016	0.6303	-0.5794	-0.5276	0.4735	-0.5056	0.3325	0.0686	-0.2942	0.3987	-0.1821	-0.4119	-0.201	0.3834	0.1598	0.2762	0.3839	0.5949	-0.2255	-0.3006	0.1934	-0.2577	0.1968	0.348	0.0619	0.043	0.0602	0.1583	0.3545	0.0912	-0.1643	-0.0853	-0.0402
ENSG00000197355	UAP1L1	0.4234	0.493	FALSE	NA	black	0.5832	0.8814	0.5977	-0.6291	-0.521	0.5186	-0.7843	-0.0119	0.3277	-0.1091	0.5345	-0.0023	-0.5496	0.1459	0.6422	0.03	0.3556	0.609	0.8223	-0.2745	-0.46	0.3429	-0.2421	-0.0299	0.4004	-0.1691	0.13	0.1125	0.4044	0.3812	0.2059	-0.5562	-0.3095	-0.5029
ENSG00000256790	RP11-429A20.3	-1.1253	0.2434	NA	NA	black	0.5831	0.5654	0.4343	-0.4764	-0.3614	0.4004	-0.4228	0.1572	-0.0783	-0.2412	0.221	-0.0786	-0.3033	-0.1545	0.2825	0.2094	0.17	0.4604	0.3089	-0.2968	-0.1379	0.0379	-0.0797	-0.0604	0.0105	0.0199	0.0901	0.2475	0.2879	0.1087	0.2589	-0.1601	0.0148	-0.2033
ENSG00000188266	AGPHD1	-0.3278	0.5782	FALSE	NA	black	0.5817	0.7517	0.7869	-0.5794	-0.7497	0.4952	-0.6553	0.4186	-0.1498	-0.0523	0.7503	-0.4372	-0.3884	0.0072	0.597	0.0431	0.5993	0.2476	0.6402	0.0859	-0.5384	-0.182	-0.4267	0.4634	0.1698	-0.0135	0.1597	-0.2362	0.0738	0.4472	-0.1262	-0.3407	-0.3181	-0.0225
ENSG00000237782	RP1-192P9.1	0	NA	FALSE	NA	black	0.5816	0.8657	0.7387	-0.6987	-0.6753	0.5955	-0.7462	0.2748	0.0152	-0.1336	0.5976	-0.3065	-0.4498	0.014	0.6244	0.1317	0.4894	0.2944	0.6743	-0.1905	-0.4853	0.0423	-0.2909	0.17	0.1837	-0.0053	0.1787	-0.0946	0.1346	0.4154	-0.0757	-0.3777	-0.3997	-0.2091
ENSG00000255953	C11orf39	0	NA	NA	NA	black	0.5816	0.8298	0.4575	-0.5262	-0.5718	0.2612	-0.6781	-0.0464	0.032	-0.1919	0.5145	-0.1216	-0.6379	0.0992	0.4403	-0.1615	0.1922	0.554	0.6215	-0.0729	-0.4917	0.0195	-0.4382	0.0728	0.2099	-0.3152	-0.1198	0.0863	0.5309	0.1798	0.1637	-0.5198	-0.2111	-0.4332
ENSG00000232233	RP11-573D15.2	-0.6854	0.1739	TRUE	NA	black	0.5815	0.7672	0.611	-0.5777	-0.5463	0.4891	-0.7356	0.0713	0.134	-0.032	0.5891	-0.0992	-0.4663	0.1614	0.6441	0.0332	0.4332	0.4972	0.6794	-0.1514	-0.4689	0.0837	-0.2471	0.089	0.2231	-0.1353	0.1745	0.0164	0.3228	0.2041	0.1278	-0.5116	-0.3157	-0.3956
ENSG00000184481	FOXO4	1.5019	0.001	FALSE	NA	black	0.5812	0.8948	0.5755	-0.6438	-0.6397	0.3896	-0.8286	-0.0411	0.2357	-0.1572	0.6286	-0.1472	-0.7343	0.1988	0.6279	-0.1478	0.2957	0.4455	0.8331	-0.1626	-0.6246	0.2099	-0.4482	0.0728	0.4502	-0.3702	-0.0702	-0.0277	0.3992	0.2904	0.0145	-0.6209	-0.4475	-0.486
ENSG00000230701	SHFM3P1	0.2125	0.8293	FALSE	NA	black	0.5809	0.8334	0.6123	-0.6867	-0.5091	0.5969	-0.82	-0.006	0.1967	-0.1024	0.5508	-0.0362	-0.5075	0.1389	0.6781	0.1245	0.409	0.5645	0.7213	-0.3342	-0.405	0.1472	-0.15	-0.0959	0.237	-0.0925	0.2161	0.1718	0.3945	0.2272	0.215	-0.5389	-0.2946	-0.5456
ENSG00000082996	RNF13	0.627	0.3682	FALSE	NA	black	0.5803	0.818	0.7655	-0.6354	-0.8524	0.408	-0.6633	0.4519	-0.1604	-0.2124	0.6973	-0.586	-0.5233	-0.0451	0.5202	-0.0868	0.45	0.0702	0.6681	0.1258	-0.6772	-0.0892	-0.598	0.556	0.2133	-0.0933	-0.0588	-0.3744	-0.0037	0.4878	-0.3623	-0.3231	-0.4681	0.1008
ENSG00000243113	RP11-480I12.9	0	NA	NA	NA	black	0.5802	0.6739	0.5441	-0.4615	-0.3819	0.4799	-0.4895	0.1709	0.1106	-0.0614	0.4279	-0.0134	-0.3054	-0.0291	0.4704	0.2218	0.3914	0.4192	0.5042	-0.2613	-0.1959	0.0573	-0.0803	0.0169	0.2896	-0.0263	0.2149	0.1047	0.1528	0.1453	0.2188	-0.2443	-0.108	-0.2504
ENSG00000100418	PPPDE2	-0.1181	0.8482	FALSE	NA	black	0.5791	0.7221	0.7369	-0.591	-0.4754	0.7076	-0.6163	0.3333	-0.0135	-0.0208	0.5739	-0.1208	-0.1915	-0.0454	0.6413	0.3616	0.6084	0.476	0.5576	-0.2194	-0.2092	-0.0814	0.002	0.1506	0.0475	0.2322	0.4501	0.1107	0.1153	0.2939	0.2294	-0.2563	-0.0672	-0.2098
ENSG00000163113	OTUD7B	0	NA	NA	NA	black	0.5787	0.9107	0.5256	-0.66	-0.5766	0.3632	-0.7073	0.0035	0.1866	-0.3283	0.455	-0.1078	-0.7373	0.0029	0.4576	-0.0638	0.1338	0.4972	0.7387	-0.2851	-0.479	0.2743	-0.4046	0.0066	0.4532	-0.2824	-0.1516	0.1243	0.4782	0.1861	0.1102	-0.4528	-0.2585	-0.4024
ENSG00000141540	TTYH2	0.8478	0.2041	FALSE	NA	black	0.5784	0.9431	0.6819	-0.7098	-0.6351	0.5426	-0.7984	0.1212	0.198	-0.1791	0.5842	-0.1587	-0.5904	0.0658	0.634	0.0468	0.3868	0.4597	0.7979	-0.2639	-0.5115	0.2233	-0.3291	0.0732	0.3882	-0.1398	0.085	0.0202	0.3054	0.385	0.0598	-0.4869	-0.3629	-0.371
ENSG00000061938	TNK2	-0.1845	0.8151	FALSE	NA	black	0.578	0.8356	0.6567	-0.7369	-0.4604	0.7138	-0.8489	0.0105	0.2633	-0.0842	0.513	0.0466	-0.4691	0.1464	0.7566	0.2289	0.4299	0.6403	0.7313	-0.4409	-0.3757	0.2584	-0.0316	-0.1526	0.2524	-0.0002	0.3174	0.2294	0.4416	0.2033	0.2897	-0.5298	-0.2829	-0.5642
ENSG00000233621	RP11-422J8.1	-0.4936	0.5387	TRUE	NA	black	0.5778	0.7332	0.6216	-0.52	-0.6144	0.4375	-0.6889	0.1679	-0.0223	0.0394	0.668	-0.2705	-0.4034	0.1784	0.6294	-0.0128	0.5177	0.2385	0.5958	0.0083	-0.5218	-0.1224	-0.3276	0.2348	0.1248	-0.1601	0.1614	-0.1936	0.088	0.2517	-0.0915	-0.4721	-0.4388	-0.2553
ENSG00000215915	ATAD3C	1.098	0.0182	FALSE	NA	black	0.5775	0.7906	0.4017	-0.5534	-0.4642	0.3218	-0.7249	-0.1837	0.2091	-0.1688	0.4227	0.0239	-0.6343	0.1664	0.4928	-0.0946	0.1525	0.5905	0.6413	-0.2517	-0.4368	0.2163	-0.2905	-0.1511	0.2563	-0.3287	-0.0491	0.1857	0.5355	0.1019	0.2283	-0.5749	-0.2676	-0.6055
ENSG00000177106	EPS8L2	-0.2088	0.791	FALSE	NA	black	0.5774	0.8128	0.5977	-0.5952	-0.4871	0.549	-0.773	0	0.2425	-0.0067	0.5559	-0.0085	-0.4556	0.1985	0.6967	0.0811	0.4312	0.5129	0.716	-0.2476	-0.4418	0.22	-0.1601	-0.0299	0.2649	-0.1285	0.2329	0.0465	0.3324	0.2444	0.1597	-0.5542	-0.3753	-0.5065
ENSG00000224645	RP11-126K1.8	0.4338	0.6732	TRUE	NA	black	0.5768	0.7511	0.6462	-0.5333	-0.6539	0.3662	-0.6261	0.2455	0.0111	-0.164	0.6514	-0.2657	-0.5393	0.0162	0.5171	-0.0667	0.3805	0.3925	0.6782	0.0429	-0.5295	0.0155	-0.4542	0.3835	0.3562	-0.1603	-0.018	-0.1114	0.2819	0.2449	0.0118	-0.4005	-0.2236	-0.1397
ENSG00000177406	RP11-218M22.1	0.1102	0.8704	TRUE	NA	black	0.5762	0.8287	0.6584	-0.5768	-0.6176	0.4711	-0.7408	0.1354	0.1598	-0.0491	0.6765	-0.205	-0.4976	0.1495	0.646	-0.0366	0.4695	0.3467	0.7714	-0.0454	-0.5617	0.1054	-0.3747	0.2384	0.3774	-0.1187	0.099	-0.1565	0.2123	0.3403	-0.0481	-0.5163	-0.4273	-0.2956
ENSG00000105707	HPN	1.0287	0.0447	FALSE	NA	black	0.5753	0.8925	0.5625	-0.6589	-0.6208	0.4215	-0.7812	0.004	0.0889	-0.1566	0.5428	-0.1766	-0.6204	0.1314	0.5758	-0.0477	0.308	0.411	0.6782	-0.2125	-0.528	0.0952	-0.365	0.0043	0.2136	-0.2661	0.0053	0.0075	0.3532	0.2365	0.0223	-0.532	-0.4151	-0.4512
ENSG00000169507	SLC38A11	-0.7618	0.1645	FALSE	NA	black	0.575	0.7496	0.5534	-0.5298	-0.5985	0.2914	-0.5747	0.1644	0.0762	-0.2653	0.5099	-0.1949	-0.5781	-0.048	0.39	-0.1011	0.2102	0.5358	0.6929	-0.0394	-0.4624	0.211	-0.4652	0.2622	0.3654	-0.175	-0.122	0.0543	0.4159	0.3124	0.1322	-0.3608	-0.092	-0.1769
ENSG00000230970	HHATL-AS1	0.7624	0.4854	TRUE	NA	black	0.5743	0.7491	0.6767	-0.6635	-0.6433	0.5592	-0.7266	0.2271	-0.0949	-0.0893	0.5618	-0.3284	-0.415	0.0651	0.6182	0.1175	0.4729	0.2314	0.5403	-0.1812	-0.4872	-0.0765	-0.2646	0.1194	0.0477	-0.0384	0.1858	-0.0984	0.1327	0.3158	-0.1011	-0.3873	-0.4349	-0.2375
ENSG00000108292	MLLT6	0	NA	NA	NA	black	0.574	0.7287	0.5904	-0.6652	-0.3107	0.7148	-0.666	0.073	0.1767	-0.1403	0.3668	0.1351	-0.3308	-0.0128	0.6165	0.391	0.3669	0.6925	0.5555	-0.5257	-0.1285	0.1988	0.1393	-0.2086	0.1554	0.1525	0.3756	0.4101	0.4239	0.0391	0.4594	-0.3238	-0.0031	-0.4734
ENSG00000128645	HOXD1	0.1438	0.8936	FALSE	NA	black	0.5738	0.8347	0.5324	-0.6548	-0.5515	0.4214	-0.5989	0.1614	-0.0282	-0.3459	0.3336	-0.2084	-0.5415	-0.1314	0.3693	0.0992	0.1643	0.3543	0.5088	-0.314	-0.3417	0.1131	-0.2765	0.0042	0.1327	-0.1094	-0.0479	0.1137	0.2808	0.1971	0.0452	-0.2655	-0.2151	-0.2318
ENSG00000254847	RP11-51B23.3	-0.0054	0.9962	TRUE	NA	black	0.5729	0.6463	0.6044	-0.4989	-0.5414	0.441	-0.5267	0.3033	-0.108	-0.1454	0.4873	-0.2729	-0.3018	-0.0797	0.4273	0.1132	0.3902	0.2842	0.4676	-0.0445	-0.3474	-0.0931	-0.2474	0.2529	0.0895	0.0602	0.1318	-0.0592	0.1337	0.1679	0.0038	-0.2517	-0.1837	-0.0805
ENSG00000244062	RP11-404G16.2	1.0238	0.2918	FALSE	NA	black	0.5723	0.7883	0.4248	-0.5984	-0.5171	0.2882	-0.5188	0.097	-0.0456	-0.459	0.2328	-0.1779	-0.6104	-0.2089	0.2134	0.0225	-0.0095	0.4491	0.4679	-0.303	-0.2961	0.1447	-0.3372	-0.0397	0.1561	-0.1722	-0.2015	0.2356	0.4358	0.1561	0.143	-0.2202	-0.0516	-0.2463
ENSG00000064393	HIPK2	1.8365	0.0051	FALSE	NA	black	0.5719	0.8592	0.5477	-0.7008	-0.6457	0.3551	-0.7031	0.0787	0.1047	-0.3876	0.46	-0.2397	-0.7641	-0.0468	0.4194	-0.0677	0.1206	0.3938	0.7228	-0.2716	-0.4969	0.234	-0.4551	0.0538	0.3924	-0.2795	-0.1999	0.0984	0.3894	0.2756	0.0069	-0.3868	-0.2657	-0.3098
ENSG00000067208	EVI5	0.2083	0.7824	FALSE	NA	black	0.5716	0.7408	0.6043	-0.6326	-0.6026	0.3592	-0.4196	0.4258	-0.093	-0.5361	0.3037	-0.3195	-0.5555	-0.3973	0.1914	0.1194	0.0674	0.3273	0.5128	-0.2324	-0.2925	0.2229	-0.388	0.268	0.314	0.0218	-0.1869	0.1193	0.2356	0.3223	0.0373	-0.0163	0.0472	0.1143
ENSG00000214402	LCNL1	1.0124	0.0987	FALSE	NA	black	0.5716	0.8394	0.4325	-0.6156	-0.4989	0.3395	-0.7357	-0.1577	0.2064	-0.2594	0.3991	0.0092	-0.6895	0.0934	0.4648	-0.0782	0.1184	0.6606	0.6828	-0.3077	-0.4306	0.2506	-0.3161	-0.165	0.2924	-0.3264	-0.0848	0.2508	0.6065	0.1045	0.2686	-0.5511	-0.2162	-0.5967
ENSG00000064651	SLC12A2	0.7666	0.322	FALSE	NA	black	0.5716	0.8118	0.6145	-0.763	-0.6471	0.4475	-0.5473	0.3605	-0.1317	-0.5544	0.2831	-0.385	-0.5936	-0.3478	0.2651	0.1564	0.0786	0.2294	0.4941	-0.3524	-0.3406	0.1952	-0.3534	0.1223	0.1649	0.0305	-0.1547	0.0978	0.2109	0.2455	-0.0827	-0.0806	-0.1515	0.0029
ENSG00000228133	AC099684.1	-1.3415	0.0517	TRUE	NA	black	0.5708	0.6862	0.5755	-0.6446	-0.5038	0.527	-0.6585	0.1311	-0.0577	-0.2338	0.3786	-0.1329	-0.4272	-0.0852	0.4553	0.2046	0.2863	0.5164	0.4598	-0.335	-0.2862	0.0495	-0.1397	-0.1007	0.0107	0.0118	0.1523	0.2254	0.4349	0.1075	0.2221	-0.3284	-0.1443	-0.3703
ENSG00000129250	KIF1C	1.7506	0.0006	FALSE	NA	black	0.5707	0.8909	0.5666	-0.662	-0.6188	0.4114	-0.8607	-0.0875	0.2472	-0.1315	0.63	-0.1076	-0.7243	0.2384	0.6629	-0.1418	0.3002	0.5096	0.8349	-0.183	-0.6217	0.2426	-0.4148	0.0301	0.4059	-0.3464	-0.0312	0.0179	0.4701	0.254	0.0664	-0.661	-0.4363	-0.549
ENSG00000239257	RPL23AP1	0	NA	FALSE	NA	black	0.5705	0.7688	0.6285	-0.5257	-0.6071	0.4316	-0.7282	0.1099	0.1281	-0.0157	0.6862	-0.1878	-0.4725	0.1836	0.6475	-0.0687	0.465	0.4235	0.7391	0.0242	-0.5601	0.0863	-0.3666	0.256	0.2897	-0.1503	0.1119	-0.1329	0.2864	0.3138	0.0147	-0.5438	-0.3775	-0.3241
ENSG00000101883	RHOXF1	0.0424	0.9777	FALSE	4	black	0.57	0.598	0.4735	-0.3973	-0.3875	0.3813	-0.4931	0.113	0.0651	-0.1126	0.4306	-0.0438	-0.3247	0.0062	0.4261	0.0603	0.2819	0.5229	0.5	-0.0665	-0.2849	0.0801	-0.1796	0.1338	0.202	0.0018	0.0976	0.1011	0.3381	0.1535	0.2365	-0.3192	-0.0467	-0.2428
ENSG00000224101	AC009196.1	0	NA	TRUE	NA	black	0.5698	0.7023	0.598	-0.5977	-0.4652	0.5309	-0.4004	0.4122	-0.1596	-0.4007	0.2155	-0.2347	-0.3058	-0.387	0.2494	0.3673	0.1989	0.2812	0.3232	-0.3939	-0.1069	0.0446	-0.101	0.0355	0.0964	0.2102	0.0867	0.179	0.1209	0.2296	0.1032	0.0422	0.0164	0.0169
ENSG00000225014	KCTD9P1	0	NA	FALSE	NA	black	0.5697	0.563	0.4156	-0.4386	-0.4593	0.2246	-0.3566	0.2157	-0.0696	-0.3352	0.2471	-0.2119	-0.4703	-0.2123	0.1681	0.0459	0.0714	0.2226	0.3542	-0.1867	-0.2608	0.1001	-0.3135	0.092	0.2476	-0.157	-0.1579	0.0539	0.1793	0.1512	0.0232	-0.1039	-0.0897	-0.0542
ENSG00000241238	AP001052.9	0	NA	NA	NA	black	0.5689	0.5845	0.4218	-0.4831	-0.3552	0.3849	-0.4175	0.1243	-0.0657	-0.3182	0.1903	-0.0398	-0.3507	-0.2366	0.2149	0.2314	0.1177	0.5712	0.3208	-0.3582	-0.0741	0.0789	-0.0855	-0.1556	0.0439	0.0226	0.0536	0.3738	0.429	0.0717	0.3761	-0.1317	0.1378	-0.2812
ENSG00000197226	TBC1D9B	0.1255	0.8045	FALSE	NA	black	0.5686	0.725	0.5607	-0.6613	-0.2255	0.7446	-0.5403	0.1478	0.2315	-0.2229	0.1854	0.1648	-0.2506	-0.1781	0.4903	0.5486	0.2948	0.583	0.4891	-0.7019	0.0516	0.3424	0.2708	-0.3256	0.1669	0.2226	0.4013	0.4738	0.2336	0.1618	0.4437	-0.1285	0.0565	-0.3856
ENSG00000216901	AL022393.7	-0.602	0.5739	FALSE	NA	black	0.5683	0.5516	0.4379	-0.3227	-0.4761	0.2093	-0.4447	0.15	-0.1059	-0.143	0.4523	-0.165	-0.3743	-0.0202	0.3025	-0.0912	0.2289	0.4852	0.4379	0.1113	-0.3591	-0.1277	-0.3633	0.2731	0.1265	-0.0895	-0.0425	0.0384	0.3642	0.1769	0.1801	-0.3161	0.0018	-0.145
ENSG00000088970	PLK1S1	0.3069	0.6973	FALSE	NA	black	0.568	0.5376	0.4619	-0.2575	-0.4645	0.2222	-0.2124	0.4149	-0.2723	-0.2105	0.3494	-0.287	-0.2594	-0.2537	0.1543	0.0842	0.2447	0.2192	0.2625	0.0938	-0.1811	-0.2948	-0.2809	0.3864	0.03	-0.0679	-0.0304	-0.0474	-0.0017	0.2862	0.0501	0.0128	0.0887	0.1724
ENSG00000169442	CD52	-1.0956	0.1291	FALSE	NA	black	0.5677	0.7119	0.7399	-0.5015	-0.694	0.4872	-0.6983	0.3097	-0.0916	0.1156	0.803	-0.3688	-0.3016	0.173	0.6872	-0.0011	0.6845	0.2145	0.6179	0.1571	-0.576	-0.2129	-0.3789	0.4218	0.1142	-0.0246	0.251	-0.3243	0.0217	0.4016	-0.1494	-0.4671	-0.4535	-0.1353
ENSG00000170743	SYT9	0.5882	0.3836	FALSE	NA	black	0.5677	0.7805	0.6926	-0.6358	-0.605	0.5248	-0.6263	0.3092	-0.0351	-0.2115	0.5183	-0.2859	-0.3874	-0.0938	0.5017	0.1342	0.3979	0.3043	0.5853	-0.163	-0.4116	0.0228	-0.2926	0.2182	0.2301	0.1053	0.1237	-0.0479	0.1762	0.2817	-0.0248	-0.2893	-0.2556	-0.1231
ENSG00000231062	AC103563.9	1.122	0.1894	TRUE	NA	black	0.5675	0.709	0.3998	-0.5201	-0.4662	0.28	-0.4986	0.0637	-0.0458	-0.3474	0.2556	-0.1331	-0.5154	-0.1392	0.2367	0.0207	0.0591	0.4563	0.4236	-0.2499	-0.2729	0.0637	-0.287	-0.0501	0.117	-0.158	-0.1164	0.2174	0.3881	0.1893	0.1787	-0.2559	-0.0495	-0.2826
ENSG00000205632	WI2-81516E3.1	-0.7549	0.3311	TRUE	NA	black	0.5671	0.5834	0.3903	-0.535	-0.2341	0.4967	-0.407	0.0829	-0.0102	-0.3082	0.0469	0.092	-0.2766	-0.2557	0.2327	0.4008	0.0997	0.5924	0.2489	-0.5862	0.0761	0.1682	0.1342	-0.3688	-0.0345	0.0953	0.1941	0.5218	0.3612	0.069	0.4782	-0.0721	0.1684	-0.3537
ENSG00000216197	AP001623.1	0	NA	NA	NA	black	0.5671	0.5801	0.515	-0.586	-0.3106	0.622	-0.4301	0.2731	-0.0679	-0.2994	0.1162	-0.0793	-0.1789	-0.2929	0.3097	0.4913	0.2336	0.3557	0.2603	-0.5322	0.029	0.0816	0.1557	-0.2207	-0.1152	0.2569	0.2815	0.3281	0.0936	0.1645	0.2322	0.0032	0.0218	-0.1705
ENSG00000149633	KIAA1755	0.2196	0.8008	FALSE	NA	black	0.5668	0.8641	0.448	-0.6071	-0.4309	0.3825	-0.6115	-0.0391	0.1925	-0.2676	0.3323	0.0323	-0.5966	-0.0288	0.3992	0.0743	0.1413	0.5543	0.614	-0.4092	-0.2719	0.2768	-0.2135	-0.1697	0.3424	-0.2343	-0.0254	0.2768	0.4315	0.1606	0.2722	-0.3648	-0.1227	-0.4596
ENSG00000198468	FLVCR1-AS1	0.0866	0.9393	TRUE	NA	black	0.5665	0.6617	0.5208	-0.5104	-0.6066	0.3037	-0.6392	0.1016	-0.0315	-0.1101	0.5719	-0.2825	-0.5064	0.1234	0.4952	-0.1219	0.3214	0.2678	0.5634	0.0262	-0.5445	-0.0187	-0.4259	0.2351	0.1922	-0.1989	-0.0272	-0.1419	0.254	0.135	-0.0928	-0.4483	-0.3658	-0.2452
ENSG00000203472	AC009163.1	-0.0903	0.9425	TRUE	NA	black	0.5657	0.9221	0.6181	-0.679	-0.6112	0.4704	-0.8009	0.0237	0.2475	-0.2011	0.5749	-0.1033	-0.6617	0.1057	0.6143	-0.0402	0.3024	0.5427	0.8273	-0.2313	-0.5412	0.2709	-0.3701	0.0545	0.4413	-0.2178	0.0027	0.0579	0.4325	0.3362	0.1108	-0.5479	-0.3314	-0.4491
ENSG00000130958	SLC35D2	0.842	0.166	FALSE	NA	black	0.5652	0.9122	0.6264	-0.5934	-0.6616	0.3826	-0.763	0.0764	0.2058	-0.1326	0.6597	-0.1899	-0.6316	0.1387	0.5942	-0.1438	0.3561	0.4425	0.8377	-0.0501	-0.6168	0.2423	-0.4929	0.2231	0.4676	-0.2467	-0.0455	-0.1061	0.347	0.4402	-0.0022	-0.5612	-0.3966	-0.3372
ENSG00000257735	RP11-370I10.6	0.4583	0.6597	TRUE	NA	black	0.5652	0.6638	0.5491	-0.5424	-0.5449	0.4022	-0.5875	0.1673	0.0237	-0.1983	0.4757	-0.2241	-0.47	-0.0207	0.4462	0.0335	0.284	0.3659	0.5805	-0.1226	-0.4036	0.0661	-0.3057	0.1468	0.2275	-0.079	0.0151	0.0159	0.2737	0.2516	0.0328	-0.3204	-0.2099	-0.2101
ENSG00000070759	TESK2	1.1368	0.0689	FALSE	NA	black	0.565	0.9052	0.7005	-0.6389	-0.638	0.5369	-0.801	0.1387	0.191	-0.0769	0.6622	-0.1681	-0.5085	0.1381	0.688	-0.0005	0.4713	0.4757	0.8217	-0.113	-0.5619	0.1699	-0.3444	0.193	0.3482	-0.0999	0.1463	-0.0692	0.288	0.4128	0.0447	-0.5443	-0.3845	-0.3457
ENSG00000242808	SOX2-OT	1.173	0.1267	TRUE	NA	black	0.5645	0.8864	0.7355	-0.6826	-0.7577	0.4775	-0.7793	0.2522	0.0242	-0.1861	0.6812	-0.3675	-0.5793	0.0551	0.6146	-0.0656	0.4128	0.3031	0.7599	-0.0292	-0.6584	0.0668	-0.5027	0.341	0.3385	-0.0853	-0.004	-0.2008	0.2552	0.4227	-0.1535	-0.4759	-0.4501	-0.1718
ENSG00000220739	RP11-277I20.3	0	NA	FALSE	NA	black	0.5643	0.5882	0.4981	-0.453	-0.65	0.1886	-0.3772	0.3815	-0.3155	-0.3314	0.4054	-0.504	-0.4526	-0.2129	0.1926	-0.0539	0.1743	0.0319	0.335	0.086	-0.41	-0.1768	-0.4851	0.3991	0.0085	-0.135	-0.196	-0.1938	0.0182	0.1168	-0.2449	-0.0922	-0.2023	0.1427
ENSG00000167083	GNGT2	-0.2988	0.7872	FALSE	NA	black	0.5642	0.6388	0.5507	-0.4277	-0.472	0.4334	-0.5619	0.1733	0.0668	0.0113	0.524	-0.1563	-0.2974	0.0874	0.5312	0.0768	0.437	0.2639	0.5285	-0.0509	-0.373	0.0402	-0.196	0.1571	0.1513	-0.0545	0.1869	-0.1118	0.0722	0.317	0.0016	-0.3515	-0.3112	-0.2187
ENSG00000173253	DMRT2	0.381	0.6495	FALSE	NA	black	0.5633	0.7727	0.5506	-0.5758	-0.5407	0.4398	-0.5456	0.2387	-0.1092	-0.2555	0.3838	-0.2591	-0.4184	-0.1199	0.3876	0.1349	0.261	0.2508	0.4388	-0.2034	-0.3216	-0.0475	-0.2412	0.0996	0.0455	-0.0111	0.0336	0.0068	0.1588	0.1911	-0.0259	-0.2103	-0.2235	-0.1407
ENSG00000130962	PRRG1	1.1731	0.1146	FALSE	NA	black	0.5632	0.8089	0.6851	-0.704	-0.7738	0.4063	-0.6136	0.4138	-0.1708	-0.3994	0.4809	-0.5349	-0.5737	-0.1928	0.3776	-0.0002	0.2414	0.0767	0.571	-0.0926	-0.5507	0.0522	-0.5132	0.3606	0.1745	-0.0433	-0.1442	-0.1894	0.0713	0.3764	-0.3011	-0.2084	-0.3775	0.0833
ENSG00000180929	GPR62	0.3735	0.6508	FALSE	NA	black	0.5632	0.8379	0.5376	-0.6629	-0.5397	0.4686	-0.6712	0.0956	-0.0255	-0.2357	0.3991	-0.178	-0.5175	-0.0214	0.467	0.1156	0.2533	0.3485	0.5113	-0.3184	-0.3538	0.0155	-0.2189	-0.0571	0.0573	-0.1117	0.0536	0.1054	0.2759	0.1426	0.0465	-0.3436	-0.2837	-0.3441
ENSG00000113296	THBS4	0.8051	0.2175	FALSE	NA	black	0.5629	0.8466	0.6675	-0.6441	-0.7368	0.4033	-0.7373	0.1925	0.0442	-0.1642	0.6644	-0.3693	-0.6229	0.0871	0.5714	-0.1107	0.397	0.2567	0.7664	-0.0378	-0.6338	0.0273	-0.5203	0.2923	0.3635	-0.2439	-0.05	-0.1899	0.2147	0.4494	-0.1706	-0.4676	-0.4599	-0.2014
ENSG00000144821	MYH15	0.9015	0.2205	FALSE	NA	black	0.5623	0.8589	0.6484	-0.7302	-0.6656	0.4784	-0.7318	0.1712	0.0534	-0.3333	0.5046	-0.2687	-0.6302	-0.0583	0.5061	0.0192	0.2585	0.4461	0.7213	-0.2329	-0.5048	0.1734	-0.3941	0.1242	0.2974	-0.1097	-0.0389	0.059	0.3977	0.3424	0.0242	-0.3971	-0.2708	-0.2773
ENSG00000137413	TAF8	-0.0697	0.9232	FALSE	NA	black	0.5623	0.8255	0.603	-0.5698	-0.4742	0.4684	-0.6112	0.1221	0.2262	-0.193	0.4969	0.03	-0.5258	-0.0413	0.5038	0.109	0.3067	0.6486	0.714	-0.2785	-0.3107	0.2538	-0.2311	0.0639	0.4971	-0.1056	0.0812	0.2143	0.4245	0.283	0.3435	-0.3611	-0.0201	-0.3369
ENSG00000255517	CTD-3074O7.5	0.5609	0.3699	TRUE	NA	black	0.5609	0.6973	0.6196	-0.542	-0.3279	0.6889	-0.6136	0.1572	0.1336	0.0736	0.4558	0.0636	-0.1603	0.0827	0.6723	0.3657	0.5433	0.4822	0.5006	-0.347	-0.1854	0.0668	0.1214	-0.0652	0.0977	0.165	0.4854	0.1306	0.1734	0.1125	0.2723	-0.3218	-0.1819	-0.3612
ENSG00000231840	AC073342.12	1.1555	0.2449	TRUE	NA	black	0.5608	0.6418	0.338	-0.3935	-0.3225	0.2926	-0.4212	0.0301	-0.042	-0.1827	0.2451	-0.0139	-0.3602	-0.0607	0.267	0.0905	0.1224	0.4212	0.3296	-0.2272	-0.1604	-0.0058	-0.1332	-0.072	0.0522	-0.0837	0.0221	0.2142	0.3075	0.0766	0.24	-0.2279	-0.0262	-0.2885
ENSG00000118322	ATP10B	0.5742	0.5116	FALSE	NA	black	0.5608	0.8904	0.6732	-0.7076	-0.6194	0.5407	-0.6493	0.274	0.0531	-0.3202	0.4523	-0.2469	-0.5263	-0.1405	0.4737	0.1453	0.2967	0.3964	0.6724	-0.2931	-0.389	0.1647	-0.2976	0.1234	0.2915	-0.0082	0.0365	0.0684	0.2553	0.393	0.0343	-0.2608	-0.2083	-0.1571
ENSG00000183196	CHST6	1.1649	0.0272	FALSE	NA	black	0.5605	0.9221	0.5967	-0.6879	-0.5994	0.4584	-0.7779	0.0218	0.2434	-0.2456	0.5264	-0.1026	-0.6807	0.066	0.571	-0.0275	0.2514	0.5289	0.8078	-0.2732	-0.5132	0.2941	-0.364	0.0202	0.4424	-0.2225	-0.0303	0.0887	0.4383	0.3402	0.1104	-0.5099	-0.3103	-0.4396
ENSG00000179071	CCDC89	-0.4074	0.7235	FALSE	NA	black	0.5604	0.7284	0.731	-0.5825	-0.6857	0.4828	-0.6234	0.3888	-0.1052	-0.1007	0.6473	-0.3981	-0.3812	-0.0068	0.5606	0.052	0.4953	0.2075	0.6073	0.0257	-0.5152	-0.0738	-0.3835	0.4194	0.1805	0.0186	0.1213	-0.2179	0.081	0.4125	-0.1502	-0.3113	-0.3385	-0.0018
ENSG00000099282	TSPAN15	0.6836	0.3225	FALSE	NA	black	0.5591	0.9183	0.6545	-0.6656	-0.673	0.4541	-0.7816	0.1106	0.161	-0.1357	0.6309	-0.222	-0.6148	0.1197	0.6192	-0.0519	0.3873	0.359	0.7824	-0.1563	-0.5827	0.1913	-0.4239	0.149	0.3836	-0.2254	0.0163	-0.1005	0.2514	0.4095	-0.0539	-0.515	-0.4504	-0.3326
ENSG00000184144	CNTN2	0.3752	0.656	FALSE	NA	black	0.559	0.6039	0.3647	-0.5804	-0.2822	0.4473	-0.2862	0.2508	-0.243	-0.4976	-0.0778	-0.1333	-0.2908	-0.4623	0.0513	0.4568	-0.0311	0.219	0.0713	-0.6118	0.1325	0.0055	0.0944	-0.2889	-0.2048	0.1655	0.0417	0.4015	0.1067	-0.0632	0.1703	0.1664	0.1039	-0.0967
ENSG00000100564	PIGH	-0.0343	0.957	FALSE	NA	black	0.5586	0.7751	0.606	-0.4332	-0.7234	0.2503	-0.6589	0.1904	-0.038	-0.0055	0.7657	-0.3582	-0.5135	0.1889	0.5566	-0.2588	0.458	0.2818	0.6952	0.2828	-0.6864	-0.1668	-0.6002	0.5051	0.2626	-0.2763	-0.0546	-0.3345	0.2069	0.392	-0.1574	-0.5265	-0.4126	-0.1415
ENSG00000173757	STAT5B	0.2834	0.5627	FALSE	NA	black	0.5581	0.7862	0.6537	-0.5872	-0.5161	0.5045	-0.5621	0.2697	0.1673	-0.1746	0.5	-0.1155	-0.4607	-0.071	0.5111	0.1638	0.3744	0.3847	0.6662	-0.2728	-0.3375	0.2031	-0.2321	0.1504	0.4908	-0.063	0.1021	0.0343	0.1619	0.3161	0.1093	-0.2488	-0.1721	-0.1413
ENSG00000226576	RP11-523O18.1	0	NA	TRUE	NA	black	0.5581	0.697	0.6335	-0.6139	-0.4498	0.593	-0.5355	0.2934	0.0553	-0.1796	0.3547	-0.1357	-0.2728	-0.1468	0.458	0.3182	0.3832	0.3609	0.51	-0.3601	-0.2024	0.1914	-0.0563	0.0163	0.1728	0.1401	0.2608	0.1219	0.1026	0.3121	0.1295	-0.1725	-0.1436	-0.1535
ENSG00000112425	EPM2A	0.8454	0.2078	FALSE	NA	black	0.5579	0.7763	0.6995	-0.6843	-0.789	0.397	-0.6644	0.3535	-0.1444	-0.2996	0.6318	-0.5084	-0.5963	-0.0725	0.4862	-0.0611	0.3497	0.1713	0.6458	-0.0035	-0.606	-0.063	-0.5472	0.4165	0.2235	-0.1096	-0.1059	-0.1987	0.1505	0.2435	-0.2409	-0.3157	-0.3633	-0.0076
ENSG00000114993	RTKN	0.9995	0.09	FALSE	NA	black	0.5572	0.9425	0.7006	-0.6909	-0.705	0.4977	-0.8388	0.1154	0.1668	-0.1151	0.6873	-0.2343	-0.622	0.1531	0.6832	-0.0599	0.437	0.4073	0.8382	-0.1333	-0.6308	0.1542	-0.4365	0.1779	0.3909	-0.2055	0.0518	-0.1052	0.304	0.4265	-0.0417	-0.5659	-0.4633	-0.3604
ENSG00000240687	RP11-521D12.1	1.7271	0.0225	TRUE	NA	black	0.5558	0.7027	0.3939	-0.4755	-0.4406	0.2885	-0.5092	0.0407	-0.0238	-0.2405	0.3276	-0.1145	-0.4809	-0.0449	0.3179	0.0154	0.1291	0.3782	0.4289	-0.1909	-0.296	0.0132	-0.2524	-0.011	0.1088	-0.1757	-0.0646	0.1136	0.3249	0.0808	0.1201	-0.2986	-0.1528	-0.3008
ENSG00000125812	GZF1	-0.2671	0.6563	FALSE	NA	black	0.5555	0.5953	0.5319	-0.4545	-0.3934	0.4068	-0.2135	0.5029	-0.1079	-0.3419	0.2271	-0.2431	-0.2193	-0.3925	0.1661	0.3111	0.2152	0.1468	0.343	-0.2071	-0.0469	0.0074	-0.1107	0.2806	0.1529	0.2131	0.0573	0.0491	-0.1096	0.1998	0.0057	0.1619	0.0819	0.2601
ENSG00000250722	SEPP1	1.0401	0.105	FALSE	NA	black	0.5554	0.8777	0.7389	-0.6487	-0.7651	0.4363	-0.7251	0.3038	0.0435	-0.1661	0.6791	-0.3831	-0.5613	0.0286	0.5771	-0.0729	0.4354	0.2468	0.7726	-0.0059	-0.6392	0.1452	-0.5258	0.3873	0.3792	-0.1301	-0.0063	-0.2352	0.1343	0.5118	-0.1784	-0.4274	-0.4359	-0.1007
ENSG00000197892	KIF13B	0.8708	0.1735	FALSE	NA	black	0.5549	0.8716	0.4528	-0.6807	-0.4753	0.4021	-0.6374	-0.0084	0.1784	-0.393	0.2819	-0.0564	-0.6806	-0.0848	0.3727	0.0727	0.0484	0.4536	0.623	-0.4639	-0.3116	0.3094	-0.2431	-0.1724	0.3283	-0.2274	-0.1175	0.2597	0.4026	0.1774	0.1524	-0.3218	-0.1852	-0.4038
ENSG00000187098	MITF	0.7921	0.2102	FALSE	NA	black	0.5549	0.8583	0.6426	-0.7325	-0.7365	0.4144	-0.6782	0.2809	-0.071	-0.3981	0.4818	-0.4238	-0.668	-0.1278	0.4206	-0.0115	0.2049	0.2049	0.6397	-0.1827	-0.5368	0.1066	-0.4797	0.2221	0.2176	-0.1451	-0.1551	-0.0685	0.2145	0.3649	-0.1834	-0.2887	-0.3486	-0.0911
ENSG00000133195	SLC39A11	0.5434	0.3402	FALSE	NA	black	0.5547	0.8677	0.663	-0.6455	-0.5912	0.5147	-0.7075	0.172	0.1735	-0.175	0.5733	-0.1753	-0.5386	0.0297	0.5873	0.0561	0.3853	0.3959	0.7593	-0.2017	-0.479	0.1666	-0.3214	0.1594	0.4347	-0.0944	0.0712	-0.0301	0.2745	0.3601	0.0223	-0.4173	-0.322	-0.2682
ENSG00000132840	BHMT2	0.4623	0.4997	FALSE	NA	black	0.5539	0.8014	0.5149	-0.599	-0.6263	0.293	-0.6687	0.0523	0.0709	-0.2529	0.5156	-0.2525	-0.6626	0.0513	0.4397	-0.1495	0.2064	0.359	0.7044	-0.1017	-0.5395	0.127	-0.4846	0.156	0.3337	-0.2828	-0.1485	-0.0238	0.3659	0.2746	-0.0397	-0.4518	-0.3303	-0.2961
ENSG00000238217	AC093590.1	1.285	0.0917	TRUE	NA	black	0.5536	0.7752	0.5177	-0.5426	-0.6371	0.2789	-0.642	0.1058	-0.0908	-0.2017	0.5231	-0.2861	-0.5625	0.0337	0.418	-0.1242	0.2522	0.3357	0.5467	-0.0201	-0.5148	-0.07	-0.4626	0.1883	0.1271	-0.2333	-0.099	-0.0563	0.3126	0.2249	-0.0298	-0.4301	-0.2982	-0.2614
ENSG00000141458	NPC1	0.7552	0.2626	FALSE	NA	black	0.5534	0.8377	0.5327	-0.6552	-0.5191	0.443	-0.5412	0.2005	0.0434	-0.3808	0.2998	-0.1929	-0.5375	-0.2045	0.3265	0.1673	0.1597	0.297	0.5417	-0.3941	-0.2558	0.1585	-0.2362	-0.0282	0.2532	-0.0865	-0.0493	0.1427	0.1737	0.2417	0.0397	-0.1623	-0.1648	-0.1824
ENSG00000198865	CCDC152	0.6885	0.3741	FALSE	NA	black	0.5533	0.8684	0.7062	-0.6162	-0.7689	0.3789	-0.699	0.289	0.0258	-0.1709	0.6761	-0.3963	-0.583	0.0317	0.5408	-0.1181	0.4058	0.2199	0.7542	0.0326	-0.6494	0.1129	-0.5656	0.4054	0.3832	-0.1829	-0.0594	-0.2601	0.1288	0.4982	-0.2032	-0.4249	-0.4402	-0.0876
ENSG00000168071	CCDC88B	0.5219	0.4352	FALSE	NA	black	0.5527	0.8182	0.5018	-0.6238	-0.4581	0.4712	-0.7851	-0.1352	0.2886	-0.1101	0.4796	0.0698	-0.5968	0.1953	0.6255	0.0088	0.2681	0.6661	0.7328	-0.3293	-0.4317	0.294	-0.2026	-0.1598	0.3175	-0.2488	0.09	0.2143	0.55	0.2135	0.2906	-0.5868	-0.2709	-0.6196
ENSG00000183401	CCDC159	0.6582	0.1512	FALSE	NA	black	0.5518	0.8889	0.5725	-0.5831	-0.5805	0.4147	-0.8475	-0.1053	0.2963	-0.0096	0.6956	-0.0285	-0.6311	0.3069	0.714	-0.1539	0.3988	0.6238	0.8661	-0.0898	-0.61	0.195	-0.3915	0.0813	0.4335	-0.3101	0.0545	0.002	0.5125	0.3044	0.1645	-0.7129	-0.3894	-0.574
ENSG00000124374	PAIP2B	2.2783	0.0009	FALSE	NA	black	0.5516	0.749	0.4448	-0.5413	-0.6689	0.1495	-0.5357	0.1433	-0.1182	-0.3637	0.4343	-0.3991	-0.6969	-0.0794	0.252	-0.1896	0.0836	0.1516	0.5392	-0.0465	-0.5023	-0.0426	-0.5701	0.2176	0.2101	-0.3615	-0.3123	-0.0834	0.1828	0.1836	-0.1855	-0.287	-0.2941	-0.1218
ENSG00000148826	NKX6-2	0.1272	0.8468	FALSE	NA	black	0.5516	0.8778	0.6537	-0.7332	-0.7429	0.4595	-0.8701	0.0803	0.0576	-0.1513	0.6507	-0.3327	-0.6692	0.181	0.665	-0.1042	0.3703	0.2816	0.7487	-0.134	-0.6875	0.0922	-0.4685	0.1412	0.2344	-0.2513	-0.0118	-0.1479	0.2923	0.3331	-0.171	-0.5798	-0.572	-0.3737
ENSG00000186056	RP5-1166H10.2	-0.0346	0.9782	TRUE	NA	black	0.5512	0.6876	0.4976	-0.4277	-0.3763	0.423	-0.5063	0.1126	0.0967	-0.0617	0.3899	0.0017	-0.2997	0.0089	0.4455	0.1305	0.3166	0.4607	0.4802	-0.1968	-0.2583	0.148	-0.1258	0.019	0.2048	-0.0161	0.1794	0.0967	0.2419	0.2566	0.2242	-0.3121	-0.1237	-0.2827
ENSG00000229450	AC110373.1	0	NA	NA	NA	black	0.5506	0.5782	0.3688	-0.4736	-0.3027	0.3756	-0.4533	0.0287	0.0473	-0.2043	0.2325	0.0311	-0.3864	-0.0668	0.33	0.1868	0.1348	0.4388	0.3522	-0.3651	-0.1287	0.0953	-0.0392	-0.1686	0.0916	-0.096	0.0737	0.277	0.3136	-0.0145	0.2729	-0.2117	-0.0293	-0.3492
ENSG00000104205	SGK3	0.9224	0.1463	FALSE	NA	black	0.5505	0.8941	0.6155	-0.6739	-0.708	0.3454	-0.6908	0.175	0.0732	-0.3631	0.5384	-0.295	-0.7193	-0.0578	0.4351	-0.1246	0.1859	0.4279	0.7715	-0.1119	-0.5733	0.2147	-0.549	0.2559	0.4106	-0.2073	-0.1989	-0.0093	0.4113	0.3933	-0.0231	-0.4025	-0.2581	-0.1878
ENSG00000204282	AC021593.1	1.2847	0.0103	TRUE	NA	black	0.5474	0.8102	0.4077	-0.5539	-0.3561	0.4046	-0.648	-0.1397	0.2413	-0.2011	0.3459	0.1466	-0.5428	0.0592	0.4593	0.0597	0.1491	0.7277	0.6112	-0.3582	-0.2628	0.2639	-0.1378	-0.2081	0.256	-0.1819	0.0434	0.3455	0.5873	0.0859	0.4155	-0.4623	-0.0598	-0.5844
ENSG00000245532	NEAT1	1.6064	0.0006	TRUE	NA	black	0.5449	0.8718	0.5261	-0.6348	-0.5881	0.3615	-0.8093	-0.1019	0.2642	-0.2108	0.539	-0.0554	-0.7177	0.1522	0.5598	-0.1502	0.2114	0.6505	0.8255	-0.1972	-0.5593	0.3072	-0.4198	-0.008	0.396	-0.3251	-0.0797	0.1344	0.5843	0.2812	0.1964	-0.6264	-0.2921	-0.5549
ENSG00000228436	RP5-864K19.4	-0.2701	0.7017	TRUE	NA	black	0.5441	0.8322	0.6022	-0.5895	-0.5954	0.4496	-0.792	0.0063	0.1862	-0.0098	0.6676	-0.1259	-0.5524	0.2296	0.6671	-0.0587	0.4566	0.4736	0.7738	-0.1198	-0.5412	0.0617	-0.3443	0.0819	0.3282	-0.2493	0.1131	-0.0257	0.3337	0.338	0.0789	-0.5892	-0.391	-0.459
ENSG00000248890	RP11-291L15.2	0.0413	0.9695	TRUE	NA	black	0.5423	0.8278	0.7157	-0.6111	-0.5873	0.5706	-0.6775	0.2796	0.1017	-0.1372	0.5768	-0.1809	-0.4007	-0.0102	0.602	0.1261	0.4461	0.4408	0.6857	-0.1472	-0.4458	0.1386	-0.2636	0.2318	0.3209	0.0676	0.1723	-0.0333	0.2309	0.3586	0.0762	-0.3637	-0.2381	-0.1762
ENSG00000234626	RP1-149A16.12	0	NA	TRUE	NA	black	0.542	0.5902	0.4236	-0.4413	-0.3572	0.3681	-0.4178	0.1224	-0.0327	-0.2325	0.2619	-0.0486	-0.3375	-0.1311	0.2851	0.1566	0.1709	0.5239	0.3685	-0.2347	-0.1553	0.0246	-0.1173	-0.0195	0.0932	-0.0187	0.0616	0.2485	0.3765	0.0796	0.289	-0.1909	0.057	-0.2297
ENSG00000226067	RP11-403I13.7	-0.5194	0.4253	TRUE	NA	black	0.5411	0.7001	0.6873	-0.6356	-0.4661	0.6627	-0.6171	0.2835	0.0783	-0.1287	0.4388	-0.1085	-0.2664	-0.0649	0.58	0.3087	0.4448	0.4609	0.5648	-0.3204	-0.2705	0.1704	-0.0467	0.057	0.1656	0.199	0.3222	0.1227	0.2131	0.3085	0.1805	-0.2551	-0.1484	-0.2016
ENSG00000255197	RP11-750H9.5	-0.1485	0.8827	TRUE	NA	black	0.541	0.7327	0.669	-0.6922	-0.6154	0.5627	-0.7255	0.2112	-0.0015	-0.193	0.4869	-0.261	-0.4568	-0.0186	0.5547	0.1335	0.3679	0.3623	0.5905	-0.2605	-0.4391	0.1138	-0.2517	0.0597	0.1124	0.0084	0.1416	0.0368	0.2229	0.4324	0.0141	-0.3701	-0.3222	-0.2617
ENSG00000188868	ZNF563	-0.1945	0.8054	FALSE	NA	black	0.5401	0.685	0.5811	-0.4631	-0.601	0.3087	-0.5284	0.2532	-0.0296	-0.1971	0.5348	-0.2518	-0.4695	-0.0636	0.3912	-0.0502	0.309	0.3943	0.58	0.0307	-0.4422	0.0056	-0.4249	0.3205	0.2922	-0.1361	-0.0429	-0.0454	0.2661	0.3459	0.0631	-0.312	-0.122	-0.1011
ENSG00000232504	AC105053.4	0.3668	0.7273	TRUE	NA	black	0.5395	0.8337	0.5126	-0.645	-0.6061	0.3385	-0.6652	0.0698	0.025	-0.3295	0.4275	-0.2138	-0.654	-0.0392	0.3979	-0.0575	0.1356	0.4334	0.612	-0.2107	-0.4624	0.1534	-0.4118	0.0547	0.2211	-0.2241	-0.1446	0.0937	0.4438	0.2813	0.0573	-0.391	-0.2368	-0.3159
ENSG00000226413	OR8T1P	0	NA	FALSE	NA	black	0.5392	0.7239	0.5511	-0.5995	-0.6102	0.3628	-0.6432	0.1275	0.0677	-0.2603	0.5041	-0.2599	-0.5969	-0.0013	0.4518	-0.0622	0.2272	0.3748	0.6797	-0.1225	-0.4936	0.1503	-0.4183	0.1551	0.3066	-0.1731	-0.0939	0.0054	0.3402	0.2814	-0.0096	-0.372	-0.2551	-0.242
ENSG00000229391	HLA-DRB6	0	NA	FALSE	NA	black	0.539	0.6686	0.5641	-0.4422	-0.573	0.3605	-0.6552	0.1097	0.0822	0.0665	0.6748	-0.2322	-0.3846	0.211	0.593	-0.1067	0.4871	0.2711	0.6574	0.0927	-0.5436	-0.0309	-0.3831	0.2606	0.2307	-0.1493	0.1098	-0.2086	0.1345	0.4306	-0.0742	-0.4998	-0.4005	-0.2758
ENSG00000178826	TMEM139	0.6009	0.4812	FALSE	NA	black	0.5385	0.6216	0.3229	-0.3608	-0.2899	0.2938	-0.3811	0.045	-0.0653	-0.1698	0.2267	-0.001	-0.3168	-0.0782	0.2485	0.1185	0.1261	0.4079	0.2864	-0.2202	-0.1194	-0.0457	-0.0969	-0.067	0.0265	-0.0525	0.0429	0.2146	0.2844	0.0525	0.2511	-0.1916	0.0006	-0.2601
ENSG00000141905	NFIC	-0.0129	0.9838	FALSE	NA	black	0.5381	0.774	0.5908	-0.7201	-0.4509	0.6219	-0.7173	0.076	0.1371	-0.2185	0.3688	-0.0337	-0.5074	-0.0136	0.5699	0.264	0.2834	0.4645	0.5799	-0.5143	-0.2799	0.2112	-0.0477	-0.1924	0.2091	-0.0343	0.1881	0.2585	0.3391	0.1738	0.207	-0.3451	-0.2127	-0.4414
ENSG00000205696	ADARB2-AS1	0.8346	0.3864	TRUE	NA	black	0.5378	0.6276	0.333	-0.4313	-0.4124	0.2297	-0.565	-0.0857	0.0804	-0.1264	0.4013	-0.0808	-0.5221	0.1467	0.4117	-0.1098	0.1384	0.3036	0.4808	-0.0992	-0.4089	0.0654	-0.2774	0.0194	0.1593	-0.284	-0.0848	0.0014	0.3181	-0.0577	0.0163	-0.4415	-0.3246	-0.3836
ENSG00000205116	TMEM88B	-0.1965	0.8672	FALSE	NA	black	0.5369	0.831	0.5179	-0.7364	-0.5589	0.4684	-0.7571	0.0027	0.0799	-0.2947	0.3631	-0.1661	-0.6388	0.0309	0.503	0.0509	0.164	0.3562	0.5883	-0.4006	-0.4506	0.187	-0.2611	-0.144	0.1558	-0.1944	-0.0222	0.1195	0.3588	0.1612	0.009	-0.4307	-0.3904	-0.4398
ENSG00000146859	TMEM140	0.894	0.0878	FALSE	NA	black	0.5367	0.8314	0.5777	-0.5523	-0.4755	0.467	-0.651	0.072	0.3007	-0.0876	0.5435	-0.022	-0.4899	0.0802	0.5692	0.061	0.3694	0.4458	0.7558	-0.2347	-0.3858	0.2868	-0.2469	0.0515	0.5043	-0.1175	0.0997	0.0333	0.2537	0.3337	0.1323	-0.4193	-0.2658	-0.3573
ENSG00000079277	MKNK1	0.0278	0.9746	FALSE	NA	black	0.536	0.7333	0.6427	-0.5217	-0.4292	0.5613	-0.5775	0.1972	0.1939	-0.0874	0.5037	0.0345	-0.3187	-0.0311	0.5547	0.2115	0.4351	0.7024	0.6668	-0.2284	-0.2466	0.2222	-0.1082	0.0952	0.341	0.0737	0.2712	0.2113	0.3551	0.3778	0.3954	-0.3246	0.0342	-0.2863
ENSG00000231427	RP11-436F9.1	1.3405	0.1417	TRUE	NA	black	0.5356	0.7285	0.5892	-0.5001	-0.6273	0.3508	-0.6165	0.2151	-0.0919	-0.0731	0.5933	-0.3057	-0.4219	0.0749	0.5036	-0.0644	0.4029	0.2622	0.5464	0.057	-0.5156	-0.1205	-0.4048	0.3141	0.1234	-0.1193	0.0475	-0.1683	0.1463	0.2461	-0.083	-0.3977	-0.3282	-0.1488
ENSG00000105549	THEG	-2.4912	0.0012	FALSE	NA	black	0.5355	0.5216	0.6535	-0.4342	-0.6006	0.4369	-0.4962	0.4155	-0.2946	0.0214	0.595	-0.4438	-0.1779	-0.0054	0.4771	0.1137	0.5626	0.0142	0.3484	0.0998	-0.4021	-0.361	-0.2667	0.3896	-0.0696	0.092	0.2328	-0.2854	-0.1061	0.242	-0.2218	-0.2174	-0.3472	0.057
ENSG00000258761	RP11-24J19.1	0.107	0.9104	TRUE	NA	black	0.5351	0.585	0.473	-0.5133	-0.2492	0.6004	-0.4122	0.2256	-0.0626	-0.196	0.1666	-0.0151	-0.0969	-0.2179	0.3386	0.4626	0.2912	0.4118	0.2579	-0.4219	0.0614	-0.014	0.1959	-0.1598	-0.1714	0.3014	0.3446	0.3169	0.1066	0.0409	0.2939	-0.0461	0.0686	-0.2034
ENSG00000172830	SSH3	0.0993	0.8881	FALSE	NA	black	0.5339	0.769	0.5798	-0.5416	-0.3253	0.6286	-0.6983	-0.0035	0.3413	0.0328	0.4752	0.1699	-0.2864	0.1645	0.6925	0.2024	0.4506	0.659	0.6867	-0.3187	-0.2934	0.2819	0.0133	-0.082	0.3352	0.0945	0.3779	0.1811	0.3649	0.202	0.3601	-0.5023	-0.1951	-0.5059
ENSG00000201969	SNORD115-20	0	NA	FALSE	NA	black	0.5335	0.4597	0.34	-0.383	-0.3266	0.2666	-0.3082	0.1549	-0.1685	-0.3384	0.1325	-0.0993	-0.3133	-0.2609	0.1074	0.1523	0.0268	0.4755	0.2048	-0.2142	-0.0819	-0.0007	-0.1325	-0.039	-0.0334	0.0232	-0.0439	0.3007	0.4139	0.053	0.2974	-0.0672	0.1769	-0.1455
ENSG00000198597	ZNF536	0.8119	0.2133	FALSE	NA	black	0.5334	0.6674	0.5203	-0.5182	-0.3786	0.4559	-0.3564	0.3252	-0.0703	-0.2995	0.2029	-0.1289	-0.2911	-0.275	0.2693	0.3092	0.1832	0.2475	0.3067	-0.3654	-0.1176	0.0844	-0.0709	0.0269	0.1906	0.1022	0.0915	0.1274	0.0844	0.1569	0.1024	-0.012	-0.0307	-0.0244
ENSG00000135362	PRR5L	0.9649	0.226	FALSE	NA	black	0.5325	0.8541	0.5593	-0.5679	-0.5201	0.4156	-0.6246	0.1187	0.2155	-0.2085	0.445	-0.1002	-0.5288	-0.0087	0.4692	0.0247	0.2513	0.3963	0.6945	-0.2287	-0.4137	0.3101	-0.3066	0.0831	0.4331	-0.1377	-0.0024	0.0211	0.2548	0.3755	0.067	-0.3714	-0.2722	-0.2672
ENSG00000212293	SNORA16	0	NA	FALSE	NA	black	0.5321	0.4949	0.3677	-0.4172	-0.4405	0.2044	-0.3809	0.1536	-0.1651	-0.3401	0.2414	-0.2128	-0.4185	-0.1896	0.1582	0.0075	0.0393	0.3528	0.2985	-0.0968	-0.2553	0.0057	-0.2939	0.0972	0.0303	-0.0694	-0.1383	0.1436	0.3402	0.0155	0.114	-0.1597	0.0142	-0.1259
ENSG00000119139	TJP2	0.9757	0.1305	FALSE	NA	black	0.5312	0.9211	0.6542	-0.6831	-0.6445	0.4645	-0.7622	0.1183	0.2385	-0.2194	0.5787	-0.1771	-0.6499	0.0567	0.5865	-0.037	0.3149	0.434	0.8398	-0.2111	-0.5574	0.3211	-0.4151	0.1413	0.5064	-0.1947	-0.0229	-0.0191	0.3285	0.4463	0.0137	-0.4812	-0.3582	-0.3196
ENSG00000234531	RP11-288G11.3	0	NA	NA	NA	black	0.5311	0.8043	0.5891	-0.5607	-0.6171	0.4152	-0.8071	0.0113	0.1505	-0.0221	0.6965	-0.1857	-0.5726	0.2711	0.6949	-0.1431	0.4078	0.3683	0.7431	0.0214	-0.66	0.0749	-0.4045	0.2127	0.3026	-0.2438	0.0364	-0.1933	0.3459	0.1802	-0.0715	-0.6473	-0.5164	-0.4122
ENSG00000229116	RP11-20J15.3	-0.3915	0.6673	TRUE	NA	black	0.5301	0.7183	0.6712	-0.5088	-0.5607	0.5146	-0.6529	0.2244	0.059	0.0812	0.6875	-0.208	-0.3162	0.1633	0.6677	0.0675	0.5851	0.2996	0.6337	-0.0092	-0.4738	-0.0559	-0.2565	0.279	0.2562	-0.0271	0.2455	-0.1903	0.1157	0.3155	-0.0304	-0.4297	-0.3803	-0.1952
ENSG00000101470	TNNC2	-0.7162	0.3805	FALSE	NA	black	0.5297	0.5191	0.4601	-0.3182	-0.4356	0.2882	-0.4734	0.1326	-0.0069	0.0571	0.5067	-0.1502	-0.2948	0.1519	0.4764	-0.0367	0.3777	0.1984	0.4121	0.0628	-0.4255	-0.0739	-0.2604	0.2372	0.2177	-0.1535	0.0976	-0.2018	0.0874	0.0489	-0.0422	-0.3695	-0.3342	-0.1595
ENSG00000173786	CNP	0.5448	0.4451	FALSE	NA	black	0.529	0.9144	0.6668	-0.7264	-0.6551	0.5372	-0.8226	0.1093	0.142	-0.1595	0.5851	-0.2261	-0.5868	0.1109	0.652	0.0189	0.3843	0.3548	0.7567	-0.237	-0.5651	0.168	-0.343	0.0771	0.2913	-0.1397	0.0764	-0.0585	0.2744	0.3451	-0.0609	-0.5066	-0.4718	-0.3644
ENSG00000100225	FBXO7	0.4953	0.4351	FALSE	NA	black	0.5284	0.7989	0.6025	-0.4936	-0.4712	0.465	-0.5534	0.2066	0.1994	-0.0851	0.5197	-0.0895	-0.3648	0.0076	0.5155	0.0985	0.4139	0.3498	0.6632	-0.1394	-0.3553	0.172	-0.2314	0.1958	0.4383	-0.0103	0.1425	-0.0632	0.1242	0.3576	0.0595	-0.3244	-0.2372	-0.1737
ENSG00000005981	ASB4	0.6101	0.462	FALSE	NA	black	0.5282	0.7411	0.4726	-0.51	-0.6196	0.2029	-0.5937	0.0854	0.0354	-0.244	0.52	-0.2931	-0.6416	0.0489	0.3758	-0.2221	0.1758	0.2747	0.6677	0.022	-0.5588	0.0529	-0.5423	0.2753	0.3576	-0.297	-0.2183	-0.1082	0.3006	0.2639	-0.1123	-0.4199	-0.3219	-0.1809
ENSG00000160216	AGPAT3	-0.0367	0.9538	FALSE	NA	black	0.528	0.7648	0.7185	-0.7977	-0.4539	0.7946	-0.6725	0.2946	0.1362	-0.2385	0.3636	-0.1146	-0.3122	-0.1371	0.6012	0.4448	0.4151	0.4096	0.6112	-0.5431	-0.1951	0.2642	0.0607	-0.0728	0.1459	0.2835	0.3626	0.2235	0.1402	0.2946	0.1448	-0.1917	-0.1714	-0.2246
ENSG00000115935	WIPF1	1.4903	0.0081	FALSE	NA	black	0.5278	0.9077	0.6712	-0.6535	-0.6744	0.4381	-0.7334	0.1773	0.1896	-0.2005	0.6125	-0.2377	-0.6253	0.0493	0.5747	-0.067	0.3396	0.3712	0.8295	-0.1251	-0.5864	0.2863	-0.4602	0.2462	0.4868	-0.1808	-0.035	-0.0994	0.2725	0.4675	-0.0532	-0.4576	-0.3758	-0.2303
ENSG00000235049	RP5-1096D14.2	1.0918	0.2045	TRUE	NA	black	0.5275	0.7424	0.5033	-0.524	-0.47	0.4233	-0.5493	0.1393	-0.0603	-0.1498	0.3934	-0.1661	-0.3864	-0.0135	0.4321	0.1141	0.2872	0.2861	0.4337	-0.2068	-0.3118	-0.0605	-0.1849	0.0509	0.076	-0.0701	0.0978	0.0214	0.2151	0.115	0.0313	-0.2916	-0.2565	-0.2337
ENSG00000236882	C5orf27	1.5051	0.0836	TRUE	NA	black	0.527	0.6546	0.3053	-0.3973	-0.4383	0.1428	-0.4873	-0.0563	0.0171	-0.2167	0.3307	-0.0943	-0.548	0.0374	0.2635	-0.1557	0.0619	0.412	0.4672	-0.0935	-0.362	0.0311	-0.372	0.0279	0.1975	-0.3168	-0.1766	0.1041	0.3582	0.155	0.1277	-0.3705	-0.1451	-0.3183
ENSG00000259607	CTD-2647L4.5	1.3375	0.0723	TRUE	NA	black	0.5268	0.8655	0.4523	-0.6213	-0.5131	0.3498	-0.7359	-0.1104	0.2353	-0.2345	0.4518	-0.0389	-0.7031	0.1248	0.5055	-0.0936	0.1437	0.495	0.7156	-0.2693	-0.4783	0.2538	-0.3421	-0.0633	0.3726	-0.3194	-0.1067	0.1223	0.4726	0.1675	0.1194	-0.5322	-0.3124	-0.507
ENSG00000252701	SNORD112	0	NA	NA	NA	black	0.5264	0.7719	0.62	-0.6638	-0.4802	0.5747	-0.6569	0.145	0.1254	-0.2622	0.4304	-0.0463	-0.4562	-0.082	0.5198	0.1858	0.2972	0.6965	0.6589	-0.3288	-0.2973	0.2271	-0.1553	0.0029	0.2681	0.059	0.1494	0.2924	0.5189	0.2359	0.3468	-0.3357	-0.0012	-0.3418
ENSG00000234156	RP11-64P14.7	0	NA	TRUE	NA	black	0.5264	0.562	0.4389	-0.452	-0.4118	0.3342	-0.4356	0.1546	-0.0942	-0.2071	0.2998	-0.1261	-0.3336	-0.1161	0.2919	0.123	0.2096	0.4093	0.3438	-0.178	-0.2081	-0.0273	-0.1702	0.0333	0.0259	-0.0434	0.0523	0.1465	0.2738	0.0317	0.1762	-0.2073	-0.0422	-0.1961
ENSG00000164403	SHROOM1	0.8099	0.157	FALSE	NA	black	0.526	0.8937	0.6103	-0.6904	-0.5679	0.5242	-0.8699	-0.0535	0.3245	-0.0884	0.5862	-0.0457	-0.5963	0.2311	0.7173	-0.0322	0.3682	0.5551	0.8469	-0.2568	-0.5673	0.3406	-0.2932	-0.0199	0.3804	-0.188	0.1159	0.0454	0.4291	0.3089	0.1134	-0.6423	-0.4314	-0.5484
ENSG00000213963	AC074286.1	0.1087	0.8823	TRUE	NA	black	0.5254	0.7212	0.6143	-0.5377	-0.5408	0.4041	-0.4891	0.3051	0.0276	-0.3021	0.4425	-0.1743	-0.4405	-0.1987	0.3558	0.0849	0.2487	0.5217	0.6003	-0.1318	-0.3261	0.1647	-0.3324	0.2539	0.3614	0.0469	-0.0109	0.1102	0.3535	0.3111	0.1924	-0.1962	0.0378	-0.0656
ENSG00000132763	MMACHC	-0.2709	0.6895	FALSE	NA	black	0.5254	0.7325	0.6716	-0.5705	-0.4249	0.6356	-0.5055	0.3401	0.0021	-0.1311	0.4444	-0.0851	-0.2424	-0.1678	0.4968	0.3798	0.4604	0.4412	0.5062	-0.318	-0.1213	0.0038	-0.0064	0.0904	0.1778	0.1884	0.3285	0.1859	0.1433	0.322	0.255	-0.1321	0.035	-0.1497
ENSG00000176658	MYO1D	0.8652	0.184	FALSE	NA	black	0.525	0.7501	0.4362	-0.6191	-0.3747	0.454	-0.4555	0.1607	-0.0041	-0.4139	0.112	-0.0868	-0.4466	-0.2706	0.2351	0.2856	0.0521	0.3281	0.3658	-0.5272	-0.0899	0.1998	-0.0542	-0.202	0.0828	-0.0141	0.0056	0.3047	0.2156	0.1566	0.1604	-0.0684	-0.0447	-0.2154
ENSG00000088836	SLC4A11	-0.0661	0.9364	FALSE	NA	black	0.5245	0.7377	0.3983	-0.5293	-0.4431	0.3138	-0.6604	-0.133	0.2581	-0.1513	0.4231	-0.0158	-0.6078	0.1735	0.4867	-0.1002	0.1738	0.461	0.6856	-0.2263	-0.4389	0.2402	-0.2974	-0.0582	0.3795	-0.306	-0.0513	0.0923	0.3921	0.1247	0.1095	-0.5122	-0.3191	-0.478
ENSG00000222466	AC117415.1	0	NA	NA	NA	black	0.5239	0.8425	0.6947	-0.6941	-0.6691	0.5224	-0.7391	0.2315	0.0477	-0.2019	0.579	-0.3112	-0.5279	0.0196	0.5908	0.0353	0.3661	0.2817	0.6958	-0.1582	-0.5582	0.117	-0.3775	0.2109	0.2969	-0.0145	0.041	-0.1207	0.2435	0.3753	-0.1249	-0.4036	-0.4235	-0.1928
ENSG00000230084	RP4-613B23.1	0.7032	0.2345	TRUE	NA	black	0.5234	0.8737	0.6046	-0.6699	-0.6832	0.4001	-0.8091	0.043	0.1047	-0.1785	0.6244	-0.235	-0.672	0.1463	0.5978	-0.1332	0.3177	0.4438	0.7651	-0.1179	-0.6226	0.1417	-0.4741	0.1363	0.3219	-0.2648	-0.055	-0.0284	0.4243	0.3138	-0.0011	-0.5667	-0.3942	-0.3882
ENSG00000227039	AL844908.5	0.6234	0.4904	TRUE	NA	black	0.5233	0.6517	0.478	-0.4533	-0.3503	0.4498	-0.5123	0.0725	0.1666	-0.1325	0.3389	0.0425	-0.3269	-0.032	0.4155	0.1598	0.267	0.6008	0.5397	-0.2634	-0.2001	0.239	-0.0878	-0.0584	0.2287	0.0013	0.1653	0.2357	0.3761	0.4095	0.3394	-0.2971	-0.0077	-0.3389
ENSG00000141524	TMC6	1.28	0.0427	FALSE	NA	black	0.5232	0.8897	0.5648	-0.6552	-0.5554	0.4678	-0.8055	-0.0441	0.3078	-0.1032	0.5384	-0.0619	-0.6096	0.1945	0.6419	-0.0317	0.3257	0.468	0.8016	-0.2736	-0.5228	0.3462	-0.3008	-0.0443	0.3787	-0.2583	0.0654	0.0307	0.3421	0.3705	0.071	-0.5739	-0.4313	-0.5035
ENSG00000107186	MPDZ	0.471	0.4914	FALSE	NA	black	0.523	0.6212	0.4312	-0.4627	-0.3551	0.2959	-0.2022	0.3395	-0.0005	-0.4838	0.1192	-0.099	-0.4445	-0.442	0.0622	0.2473	-0.0157	0.3246	0.3573	-0.3859	-0.0191	0.246	-0.1697	0.056	0.3894	-0.0413	-0.1468	0.2717	0.1451	0.204	0.2077	0.1461	0.225	0.0769
ENSG00000205036	C16orf85	0	NA	NA	NA	black	0.5221	0.6711	0.4843	-0.4994	-0.3461	0.4475	-0.4716	0.1121	0.0796	-0.1935	0.3115	0.053	-0.3639	-0.1218	0.3644	0.2282	0.2412	0.6363	0.48	-0.3486	-0.1044	0.1263	-0.0573	-0.0912	0.1992	-0.0126	0.1573	0.3589	0.3885	0.2543	0.4269	-0.2091	0.1352	-0.3228
ENSG00000013297	CLDN11	1.225	0.0594	FALSE	NA	black	0.5221	0.8583	0.6753	-0.7207	-0.7108	0.4569	-0.7317	0.2279	0.0437	-0.2619	0.5469	-0.3427	-0.6005	-0.0264	0.5194	-0.0015	0.3139	0.2685	0.7024	-0.1842	-0.5543	0.28	-0.4383	0.1795	0.2815	-0.1211	-0.0313	-0.0895	0.2185	0.4379	-0.132	-0.3857	-0.407	-0.1928
ENSG00000250463	RP11-226L15.4	0	NA	NA	NA	black	0.5217	0.8872	0.6919	-0.6807	-0.6417	0.5144	-0.7401	0.1776	0.2172	-0.1782	0.6034	-0.2012	-0.581	0.0476	0.6083	0.0186	0.3968	0.4074	0.8322	-0.2068	-0.5308	0.2164	-0.3779	0.1744	0.5185	-0.1327	0.0488	-0.0442	0.2719	0.4369	0.0023	-0.4414	-0.3529	-0.2624
ENSG00000231724	RP11-573D15.3	0	NA	TRUE	NA	black	0.5212	0.5994	0.473	-0.4976	-0.4553	0.351	-0.4817	0.1537	0.007	-0.27	0.3096	-0.121	-0.4301	-0.1369	0.2948	0.0914	0.1604	0.4943	0.4658	-0.2182	-0.2505	0.1394	-0.2331	0.0225	0.1561	-0.0475	-0.0078	0.2007	0.3599	0.2542	0.2146	-0.2134	0.0027	-0.2092
ENSG00000233986	AC016182.1	0	NA	NA	NA	black	0.5198	0.7214	0.3668	-0.5236	-0.4646	0.2755	-0.5923	-0.0533	0.0366	-0.2265	0.3251	-0.1156	-0.56	0.0466	0.3669	-0.0493	0.0986	0.333	0.4699	-0.2256	-0.381	0.0908	-0.2889	-0.0814	0.1246	-0.2581	-0.0952	0.0853	0.3329	0.0784	0.044	-0.3894	-0.286	-0.3956
ENSG00000149300	C11orf52	-0.5069	0.6447	FALSE	NA	black	0.5197	0.6179	0.5509	-0.4185	-0.5204	0.364	-0.5328	0.211	-0.0681	0.0014	0.5488	-0.2325	-0.3005	0.0815	0.4952	0.0089	0.4293	0.2371	0.4739	0.0381	-0.4204	-0.0864	-0.2889	0.2618	0.1049	-0.0685	0.1388	-0.1559	0.0788	0.1955	-0.0383	-0.3516	-0.2947	-0.1433
ENSG00000133313	CNDP2	0.2823	0.569	FALSE	NA	black	0.5196	0.7254	0.7043	-0.6514	-0.5323	0.6372	-0.5739	0.3919	-0.0275	-0.138	0.4893	-0.3075	-0.2474	-0.0935	0.5561	0.2897	0.4909	0.1359	0.5263	-0.2386	-0.3182	0.0344	-0.123	0.2048	0.1408	0.212	0.2675	-0.1087	-0.0442	0.2348	-0.1349	-0.1744	-0.3239	-0.0259
ENSG00000126822	PLEKHG3	0.8328	0.2028	FALSE	NA	black	0.5192	0.8856	0.584	-0.701	-0.4345	0.6151	-0.7804	-0.0297	0.328	-0.149	0.447	0.0788	-0.5214	0.101	0.6524	0.1697	0.3213	0.6402	0.7546	-0.4536	-0.3469	0.3526	-0.0912	-0.1736	0.3616	-0.0725	0.1979	0.2497	0.4603	0.2334	0.2923	-0.4908	-0.2374	-0.5473
ENSG00000256910	AL034397.1	0	NA	NA	NA	black	0.519	0.6132	0.4949	-0.4531	-0.5283	0.3036	-0.5162	0.1648	-0.0814	-0.2183	0.4322	-0.2101	-0.4358	-0.0822	0.3254	-0.0147	0.2221	0.433	0.4681	-0.0449	-0.3554	-0.0123	-0.3535	0.1609	0.1324	-0.0668	-0.0416	0.0701	0.3442	0.4377	0.1338	-0.293	-0.0568	-0.2009
ENSG00000250443	AC128709.1	0	NA	NA	NA	black	0.5186	0.6174	0.5892	-0.5601	-0.3317	0.6756	-0.5879	0.1563	0.102	-0.0291	0.4063	0.0165	-0.1924	0.0261	0.6093	0.3613	0.4645	0.4885	0.476	-0.3534	-0.171	0.0671	0.1111	-0.0699	0.0968	0.1657	0.4197	0.1822	0.2023	0.0839	0.2653	-0.295	-0.1331	-0.3318
ENSG00000256559	AC003983.1	0	NA	NA	NA	black	0.5185	0.7287	0.5188	-0.4819	-0.5975	0.2898	-0.6192	0.114	0.0099	-0.1294	0.5583	-0.2501	-0.5172	0.0913	0.464	-0.1344	0.2954	0.2986	0.6001	0.028	-0.5304	-0.0002	-0.4388	0.2473	0.2292	-0.2099	-0.0621	-0.1233	0.231	0.2178	-0.0633	-0.4347	-0.337	-0.2099
ENSG00000198855	FICD	0.2129	0.7042	FALSE	NA	black	0.5183	0.8453	0.6206	-0.7231	-0.5613	0.5391	-0.697	0.1505	0.172	-0.2677	0.4703	-0.1721	-0.5611	-0.0312	0.537	0.1234	0.2947	0.3883	0.7241	-0.3373	-0.3972	0.2196	-0.2513	0.0371	0.337	-0.0597	0.0529	0.081	0.288	0.3041	0.0313	-0.3435	-0.2807	-0.2835
ENSG00000125703	ATG4C	0.7427	0.1828	FALSE	NA	black	0.5152	0.6997	0.7008	-0.5512	-0.7741	0.3223	-0.5162	0.5037	-0.2064	-0.2805	0.5964	-0.5678	-0.4705	-0.1447	0.3873	-0.0918	0.333	0.0483	0.5545	0.1732	-0.615	-0.0536	-0.594	0.6362	0.2549	-0.0165	-0.1348	-0.362	0.0279	0.3949	-0.3387	-0.2105	-0.3316	0.2377
ENSG00000184208	C22orf46	1.0809	0.0376	FALSE	NA	black	0.515	0.8004	0.4751	-0.654	-0.4505	0.4481	-0.7195	-0.0799	0.2174	-0.2658	0.4146	-0.001	-0.6406	0.062	0.5178	0.0341	0.1503	0.5764	0.6875	-0.3538	-0.3727	0.2733	-0.2124	-0.1136	0.3028	-0.1847	-0.011	0.2513	0.5323	0.1206	0.2267	-0.4702	-0.1891	-0.5197
ENSG00000224023	RP11-383C5.4	-0.1214	0.8871	TRUE	NA	black	0.5147	0.6313	0.5315	-0.3974	-0.4862	0.3294	-0.4473	0.2392	-0.0803	-0.1444	0.4945	-0.1587	-0.3377	-0.0951	0.3485	0.0485	0.3308	0.4722	0.4861	0.0077	-0.2707	-0.1213	-0.2902	0.2631	0.165	0.0019	0.0635	0.0741	0.2726	0.2484	0.2069	-0.2325	0.0499	-0.1168
ENSG00000243024	RPS11P6	1.1278	0.1334	FALSE	NA	black	0.5144	0.8247	0.5946	-0.5641	-0.6746	0.3543	-0.7943	0.0165	0.1471	-0.0349	0.738	-0.2337	-0.6163	0.2548	0.6492	-0.2056	0.4189	0.3933	0.8129	0.0432	-0.6656	0.0419	-0.5056	0.2401	0.3604	-0.3003	-0.0106	-0.1612	0.3452	0.3603	-0.0606	-0.6308	-0.4588	-0.3993
ENSG00000154258	ABCA9	-0.7766	0.1677	FALSE	NA	black	0.5133	0.706	0.4809	-0.6087	-0.4613	0.3647	-0.5294	0.1119	0.1812	-0.3928	0.2709	-0.0844	-0.5472	-0.1668	0.3041	0.059	0.0614	0.547	0.6291	-0.3263	-0.2894	0.5303	-0.2783	-0.0028	0.3502	-0.0675	-0.0972	0.2548	0.4257	0.328	0.2171	-0.2452	-0.0225	-0.2339
ENSG00000119121	TRPM6	1.1517	0.0711	FALSE	NA	black	0.5129	0.8437	0.5505	-0.6704	-0.5661	0.4269	-0.6617	0.0999	0.1263	-0.3369	0.4062	-0.165	-0.5908	-0.0754	0.4231	0.0192	0.1735	0.4892	0.683	-0.2772	-0.4092	0.2693	-0.3422	0.0258	0.2943	-0.0852	-0.0648	0.1464	0.423	0.3306	0.1064	-0.3522	-0.1807	-0.3006
ENSG00000186281	GPAT2	-0.6341	0.3076	FALSE	NA	black	0.5121	0.8147	0.5501	-0.5106	-0.4839	0.4605	-0.797	-0.0956	0.2925	0.0971	0.6532	0.0292	-0.4741	0.3355	0.7323	-0.0687	0.4568	0.5669	0.7793	-0.0921	-0.5258	0.1669	-0.2498	0.0502	0.3404	-0.2051	0.1975	-0.013	0.4044	0.2892	0.1727	-0.6769	-0.392	-0.5605
ENSG00000228486	AC017099.3	0.6572	0.232	FALSE	NA	black	0.51	0.7312	0.4903	-0.4674	-0.4461	0.3605	-0.6336	-0.0222	0.2112	-0.117	0.5083	0.0448	-0.4892	0.0996	0.5031	-0.0514	0.2632	0.7323	0.6805	-0.1081	-0.3928	0.2045	-0.2871	0.068	0.3521	-0.132	0.0383	0.1839	0.5622	0.2421	0.3586	-0.4948	-0.052	-0.4325
ENSG00000249955	RP11-6E9.4	0	NA	TRUE	NA	black	0.5094	0.809	0.7309	-0.7093	-0.7176	0.5155	-0.6764	0.3545	-0.0022	-0.2761	0.5646	-0.4001	-0.521	-0.0941	0.5155	0.0546	0.3741	0.2661	0.717	-0.1364	-0.5224	0.111	-0.4191	0.2992	0.2915	0.008	0.0168	-0.1011	0.1785	0.4837	-0.1368	-0.2867	-0.3142	-0.0475
ENSG00000234603	AL356740.1	0	NA	NA	NA	black	0.5094	0.6262	0.4535	-0.4771	-0.1628	0.5693	-0.2637	0.2604	0.0992	-0.2761	0.0764	0.1291	-0.1481	-0.3564	0.2307	0.5404	0.2142	0.4809	0.3088	-0.5907	0.2116	0.1772	0.2306	-0.2262	0.1637	0.2225	0.2859	0.4532	0.093	0.1308	0.4467	0.1104	0.2629	-0.1423
ENSG00000222044	RP5-1039K5.16	1.2709	0.0987	TRUE	NA	black	0.5092	0.6682	0.2936	-0.5528	-0.3863	0.2537	-0.5441	-0.1254	0.0394	-0.4079	0.1403	0.0024	-0.6049	-0.1133	0.1965	0.0191	-0.0855	0.6163	0.4045	-0.4146	-0.2166	0.2083	-0.2205	-0.3102	0.0957	-0.2326	-0.1637	0.4253	0.6317	0.0416	0.343	-0.3177	0.0039	-0.4936
ENSG00000232352	U73167.7	0.7261	0.3653	TRUE	NA	black	0.5086	0.7434	0.4166	-0.4376	-0.4594	0.2797	-0.6614	-0.1255	0.1317	-0.0041	0.5483	-0.0058	-0.5188	0.2301	0.5162	-0.1291	0.3004	0.5335	0.6212	-0.0754	-0.4336	0.0078	-0.3177	0.0046	0.2478	-0.2977	0.0337	0.0776	0.4511	0.1379	0.207	-0.5645	-0.2471	-0.515
ENSG00000235448	RP11-3L8.3	1.0539	0.3073	TRUE	NA	black	0.5068	0.5747	0.4045	-0.3705	-0.4619	0.2089	-0.396	0.1771	-0.1344	-0.2011	0.3759	-0.2284	-0.3726	-0.0819	0.2472	-0.0408	0.1733	0.2666	0.363	0.0228	-0.3153	-0.0884	-0.3282	0.2289	0.0804	-0.1033	-0.0853	-0.0223	0.2168	0.1309	0.0158	-0.2212	-0.0982	-0.0836
ENSG00000125375	ATP5S	-0.0915	0.8941	FALSE	NA	black	0.5066	0.6617	0.5219	-0.3475	-0.6051	0.1755	-0.4826	0.2146	-0.0166	-0.0656	0.6652	-0.2683	-0.4914	0.0739	0.4139	-0.2167	0.3437	0.3166	0.629	0.2544	-0.5274	-0.1193	-0.5366	0.5131	0.349	-0.2458	-0.1063	-0.2173	0.2026	0.2884	-0.0412	-0.3682	-0.1819	-0.0438
ENSG00000255457	RP11-436P7.1	0	NA	FALSE	NA	black	0.5066	0.784	0.5934	-0.6845	-0.6548	0.4317	-0.7479	0.1126	0.0515	-0.2312	0.5504	-0.3107	-0.6336	0.0814	0.567	-0.0595	0.2602	0.2496	0.6751	-0.1526	-0.5937	0.1574	-0.4119	0.1535	0.2481	-0.1811	-0.0647	-0.1073	0.2885	0.2574	-0.1607	-0.4568	-0.4674	-0.2826
ENSG00000242150	RP11-134G8.6	1.0931	0.2573	FALSE	NA	black	0.5062	0.6454	0.377	-0.2913	-0.3856	0.2281	-0.4548	0.0068	0.0656	-0.0326	0.4329	-0.0226	-0.3856	0.0938	0.3829	-0.0712	0.2378	0.429	0.4595	-0.0043	-0.3409	0.0039	-0.2724	0.108	0.2203	-0.2169	0.0027	-0.0108	0.2972	0.12	0.1597	-0.3776	-0.161	-0.2987
ENSG00000196663	TECPR2	-0.1408	0.8692	FALSE	NA	black	0.5056	0.7247	0.6262	-0.7765	-0.3573	0.7571	-0.5669	0.2658	0.1374	-0.3562	0.1859	-0.0316	-0.3321	-0.2618	0.4577	0.5235	0.2519	0.4311	0.4958	-0.6959	-0.0483	0.3421	0.1488	-0.2318	0.1534	0.2563	0.2922	0.3789	0.1801	0.2244	0.2415	-0.065	-0.0312	-0.2307
ENSG00000254129	CTD-2647L4.1	0	NA	TRUE	NA	black	0.5053	0.7693	0.3974	-0.6255	-0.4208	0.3602	-0.4922	0.0686	0.0762	-0.4446	0.1685	-0.104	-0.5947	-0.2013	0.2405	0.1326	-0.0194	0.3452	0.4806	-0.4728	-0.2016	0.2526	-0.198	-0.1651	0.2509	-0.1501	-0.1408	0.2687	0.3226	0.1556	0.1138	-0.1522	-0.094	-0.2638
ENSG00000198835	GJC2	-0.0222	0.9819	FALSE	NA	black	0.5048	0.8484	0.6226	-0.7458	-0.6445	0.5302	-0.8353	0.0663	0.0745	-0.1614	0.5443	-0.2508	-0.5922	0.1373	0.6507	0.0251	0.352	0.296	0.6644	-0.2715	-0.5657	0.1175	-0.3106	-0.0029	0.1611	-0.1703	0.071	-0.0472	0.2758	0.2469	-0.0984	-0.511	-0.5189	-0.4063
ENSG00000117586	TNFSF4	0.0752	0.9375	FALSE	NA	black	0.5042	0.6881	0.7086	-0.5874	-0.6681	0.4708	-0.5698	0.4252	-0.0893	-0.217	0.5626	-0.4106	-0.3948	-0.1054	0.4787	0.0581	0.3997	0.2283	0.6069	0.0024	-0.491	0.012	-0.3858	0.4317	0.2189	0.0674	0.0552	-0.1626	0.1276	0.432	-0.1366	-0.2344	-0.2442	0.0659
ENSG00000185862	EVI2B	1.4385	0.0121	FALSE	NA	black	0.5041	0.7501	0.7005	-0.6652	-0.7479	0.4419	-0.6496	0.3773	-0.1068	-0.31	0.5292	-0.4799	-0.5085	-0.1259	0.4335	-0.0078	0.3084	0.1855	0.6251	-0.0447	-0.5557	0.0931	-0.4872	0.3565	0.1907	0.0217	-0.0548	-0.1611	0.1396	0.6966	-0.2103	-0.2792	-0.3349	0.0092
ENSG00000146063	TRIM41	0.8188	0.0872	FALSE	NA	black	0.5037	0.7909	0.4995	-0.6227	-0.4946	0.4455	-0.8108	-0.1349	0.2421	-0.0812	0.5496	-0.0255	-0.627	0.267	0.6682	-0.0541	0.2929	0.4732	0.7098	-0.2592	-0.5276	0.1809	-0.259	-0.0813	0.3267	-0.2833	0.0525	0.0626	0.4517	0.0869	0.0994	-0.6238	-0.4287	-0.5817
ENSG00000237412	PRSS56	-3.1778	0	FALSE	NA	black	0.5035	0.5809	0.5391	-0.3613	-0.4298	0.4087	-0.5206	0.1744	0.0123	0.1528	0.5551	-0.1315	-0.1856	0.1757	0.5682	0.07	0.5314	0.2193	0.4521	0.0181	-0.3689	-0.0986	-0.1605	0.2104	0.1051	-0.0365	0.2883	-0.1838	-0.0044	0.1276	-0.0113	-0.3755	-0.3435	-0.1923
ENSG00000196169	KIF19	1.9896	0.0152	FALSE	NA	black	0.5033	0.7508	0.4204	-0.4995	-0.4844	0.2811	-0.6515	-0.0826	0.1512	-0.1258	0.4395	-0.0635	-0.5759	0.1472	0.455	-0.1032	0.2052	0.388	0.5951	-0.1852	-0.4514	0.0888	-0.3271	-0.0422	0.2978	-0.3189	-0.0425	0.0375	0.3416	0.1256	0.0709	-0.505	-0.3405	-0.4563
ENSG00000225877	AC004603.4	1.8123	0.0021	TRUE	NA	black	0.5015	0.7619	0.3777	-0.5341	-0.5813	0.1763	-0.7207	-0.157	0.1135	-0.1977	0.5013	-0.1757	-0.7307	0.2013	0.4415	-0.2866	0.1156	0.3633	0.6552	-0.0726	-0.5972	0.1017	-0.509	0.0267	0.2696	-0.444	-0.2275	-0.0221	0.4373	0.1475	-0.0361	-0.5977	-0.4218	-0.4881
ENSG00000224387	RP3-395M20.2	0	NA	TRUE	NA	black	0.5014	0.6392	0.3932	-0.4933	-0.3401	0.3745	-0.4946	0.0096	0.0108	-0.2353	0.24	0.0296	-0.4064	-0.0735	0.3246	0.1327	0.1281	0.5998	0.3887	-0.3271	-0.1782	0.0775	-0.1007	-0.1463	0.0856	-0.0814	0.0533	0.3186	0.5106	0.0414	0.3604	-0.2767	0.0125	-0.3756
ENSG00000257139	RP11-320P7.2	0.6709	0.3484	TRUE	NA	black	0.5005	0.5829	0.3733	-0.4038	-0.3781	0.2689	-0.3357	0.188	-0.1085	-0.2722	0.2166	-0.1534	-0.3316	-0.1893	0.1817	0.0979	0.1028	0.2802	0.2986	-0.1752	-0.1726	-0.0183	-0.1986	0.0577	0.0671	-0.0311	-0.0451	0.1185	0.1901	0.1388	0.0976	-0.098	-0.0104	-0.0842
ENSG00000174945	AMZ1	0.3322	0.5276	FALSE	NA	black	0.5005	0.7959	0.5786	-0.6845	-0.4666	0.5454	-0.6876	0.0656	0.2729	-0.2492	0.3928	-0.0218	-0.5359	-0.0119	0.5278	0.1543	0.2483	0.5513	0.7207	-0.4288	-0.3331	0.3805	-0.1638	-0.0946	0.4139	-0.0573	0.1008	0.2272	0.4129	0.3186	0.2156	-0.3727	-0.1823	-0.3914
ENSG00000226445	XXyac-YX65C7_A.2	0.0108	0.9924	TRUE	NA	black	0.5004	0.6229	0.525	-0.5668	-0.431	0.4755	-0.5351	0.1728	0.0339	-0.1766	0.3292	-0.1374	-0.3652	-0.0728	0.4154	0.2035	0.2648	0.2981	0.4536	-0.3308	-0.2493	0.1259	-0.1159	-0.044	0.1404	0.0093	0.1347	0.1068	0.1807	0.2609	0.0719	-0.2161	-0.1818	-0.2334
ENSG00000237172	B3GNT9	0.3535	0.6067	FALSE	NA	black	0.5004	0.7937	0.6205	-0.6229	-0.4832	0.5716	-0.7103	0.1065	0.2934	-0.0565	0.4858	-0.0759	-0.4195	0.1245	0.6487	0.1271	0.4042	0.3511	0.7328	-0.2972	-0.4278	0.3888	-0.1556	0.0173	0.361	-0.0473	0.2181	-0.0202	0.1529	0.426	0.0171	-0.4362	-0.4167	-0.3358
ENSG00000161217	PCYT1A	-0.2461	0.6215	FALSE	NA	black	0.4999	0.7613	0.5309	-0.5749	-0.4516	0.3978	-0.4572	0.2242	0.1767	-0.3383	0.3543	-0.0942	-0.5081	-0.1829	0.3325	0.1209	0.1721	0.4372	0.6462	-0.2978	-0.2435	0.294	-0.2547	0.1232	0.4776	-0.0438	-0.0464	0.1688	0.2799	0.2972	0.1594	-0.1491	-0.0034	-0.0946
ENSG00000234687	RP11-172F4.5	0	NA	NA	NA	black	0.4995	0.7498	0.5852	-0.5902	-0.5191	0.4251	-0.5146	0.249	0.1399	-0.3387	0.3951	-0.1543	-0.5047	-0.1788	0.3614	0.0955	0.2089	0.4841	0.6785	-0.2512	-0.3092	0.2756	-0.3013	0.1572	0.4447	-0.0076	-0.0309	0.153	0.3052	0.3951	0.1584	-0.1973	-0.0195	-0.1036
ENSG00000179630	LACC1	1.4855	0.0311	FALSE	NA	black	0.4984	0.6475	0.478	-0.6209	-0.4991	0.3761	-0.489	0.2293	-0.1104	-0.4527	0.2331	-0.2859	-0.4627	-0.2372	0.2569	0.0987	0.032	0.2562	0.4146	-0.2463	-0.3037	0.1698	-0.2618	0.1024	0.0396	0.0977	-0.1015	0.1148	0.2597	0.165	-0.0311	-0.1387	-0.1099	-0.0809
ENSG00000223522	AC093690.1	0.7267	0.3993	TRUE	NA	black	0.4979	0.703	0.4211	-0.5196	-0.4561	0.2919	-0.5195	0.0329	0.0322	-0.3248	0.3012	-0.0728	-0.5288	-0.1108	0.2714	0.0082	0.0907	0.6065	0.5096	-0.2438	-0.2752	0.1597	-0.2889	-0.0407	0.2207	-0.1557	-0.0887	0.2812	0.5603	0.1464	0.2939	-0.3047	0.0136	-0.3245
ENSG00000188153	COL4A5	1.2573	0.0735	FALSE	NA	black	0.4978	0.7378	0.493	-0.4847	-0.3885	0.3646	-0.4116	0.193	0.1749	-0.25	0.3037	-0.016	-0.4271	-0.1637	0.3082	0.1476	0.1818	0.3894	0.5337	-0.3136	-0.2008	0.3438	-0.1952	0.046	0.4828	-0.0783	0.0035	0.1353	0.1947	0.2411	0.1894	-0.1561	-0.0403	-0.1398
ENSG00000139626	ITGB7	0.6021	0.5492	FALSE	5	black	0.4976	0.7786	0.4705	-0.5818	-0.5791	0.3074	-0.698	-0.0414	0.1413	-0.1921	0.5021	-0.1802	-0.6537	0.13	0.4757	-0.1503	0.2047	0.3966	0.7005	-0.1491	-0.5283	0.1579	-0.4383	0.0421	0.3372	-0.3054	-0.1239	0.011	0.4017	0.3948	0.0033	-0.5023	-0.3573	-0.3933
ENSG00000151914	DST	0.7281	0.1196	FALSE	4	black	0.4975	0.5983	0.4869	-0.6814	-0.2972	0.5878	-0.3392	0.336	-0.0914	-0.5922	-0.0265	-0.0712	-0.3349	-0.531	0.1399	0.5243	-0.0199	0.4787	0.2718	-0.6685	0.1322	0.2499	0.1247	-0.2107	-0.0142	0.2991	0.0869	0.5736	0.2775	0.0921	0.3668	0.1843	0.3317	-0.0679
ENSG00000256928	RP11-809N8.2	-0.4188	0.6846	TRUE	NA	black	0.4966	0.6013	0.4473	-0.3442	-0.1978	0.4784	-0.4206	0.0878	0.2384	0.0986	0.3335	0.1847	-0.1309	0.0685	0.4873	0.2724	0.4224	0.4623	0.4446	-0.2902	-0.0772	0.1367	0.1159	-0.0799	0.2367	-0.0073	0.379	0.1608	0.0669	0.1572	0.3434	-0.2576	-0.0578	-0.311
ENSG00000076513	ANKRD13A	0.7415	0.1767	FALSE	NA	black	0.4953	0.6577	0.6483	-0.2995	-0.5517	0.3553	-0.4392	0.3821	-0.0658	0.0467	0.6981	-0.2332	-0.2212	0.0108	0.4855	-0.0095	0.5563	0.3619	0.5619	0.2567	-0.4064	-0.1645	-0.3666	0.5662	0.2833	0.0413	0.1618	-0.2148	0.0892	0.4307	0.0663	-0.2839	-0.0825	0.0549
ENSG00000166387	PPFIBP2	0.7338	0.2342	FALSE	NA	black	0.4942	0.7053	0.3918	-0.4337	-0.22	0.4282	-0.4337	0.0065	0.179	-0.18	0.2312	0.175	-0.3037	-0.0954	0.3336	0.2303	0.1776	0.6467	0.4649	-0.3878	-0.0456	0.1902	0.0107	-0.1762	0.2645	0.0553	0.1523	0.3726	0.442	0.0954	0.4573	-0.2251	0.1079	-0.3789
ENSG00000237133	AC020594.5	0.1042	0.9349	TRUE	NA	black	0.494	0.7408	0.4753	-0.5166	-0.5087	0.2953	-0.494	0.1674	0.0288	-0.3287	0.3727	-0.1727	-0.5284	-0.1267	0.3054	-0.0172	0.1214	0.416	0.5479	-0.1391	-0.352	0.1565	-0.3555	0.1713	0.2693	-0.1182	-0.1353	0.0875	0.3399	0.2027	0.0971	-0.2444	-0.0753	-0.134
ENSG00000232310	RP11-557H15.4	0.3449	0.7381	TRUE	NA	black	0.4935	0.6715	0.5376	-0.3593	-0.5139	0.3358	-0.5551	0.1469	0.0023	0.0849	0.6182	-0.1669	-0.3082	0.1566	0.5277	-0.0437	0.4738	0.3283	0.5372	0.1004	-0.4315	-0.1065	-0.3112	0.272	0.1547	-0.1082	0.1514	-0.1589	0.1454	0.3098	0.0287	-0.4141	-0.2749	-0.2131
ENSG00000158859	ADAMTS4	0.8588	0.2533	FALSE	NA	black	0.4932	0.8677	0.6931	-0.7903	-0.6874	0.5733	-0.778	0.22	0.0476	-0.2751	0.4994	-0.3296	-0.5782	-0.027	0.5753	0.1051	0.3334	0.258	0.6781	-0.3136	-0.5147	0.1993	-0.3205	0.0617	0.2007	-0.0736	0.0539	-0.0344	0.205	0.4289	-0.1276	-0.3703	-0.4376	-0.2497
ENSG00000256577	RP11-283I3.2	-0.8208	0.271	TRUE	NA	black	0.4932	0.807	0.4694	-0.6334	-0.5383	0.3604	-0.7704	-0.1199	0.2865	-0.1698	0.5104	-0.0921	-0.6811	0.2048	0.5707	-0.1339	0.2094	0.4278	0.7842	-0.2264	-0.5479	0.2916	-0.3707	-0.0263	0.3988	-0.3117	-0.0724	0.0292	0.418	0.1965	0.018	-0.5807	-0.4328	-0.5033
ENSG00000172493	AFF1	0.1656	0.788	FALSE	NA	black	0.4927	0.8077	0.6091	-0.6583	-0.4973	0.4922	-0.5921	0.1968	0.244	-0.3388	0.3788	-0.0641	-0.5442	-0.1546	0.4271	0.138	0.1972	0.5374	0.7283	-0.364	-0.3092	0.4463	-0.246	0.0546	0.4981	-0.0077	0.0071	0.2141	0.3537	0.3961	0.2179	-0.2529	-0.0488	-0.2127
ENSG00000229393	RP3-395M20.3	0	NA	TRUE	NA	black	0.4914	0.6479	0.3743	-0.5012	-0.2824	0.4139	-0.5016	-0.0319	0.1014	-0.1887	0.2184	0.098	-0.3834	-0.0275	0.3733	0.1773	0.1436	0.5886	0.407	-0.3996	-0.1462	0.1607	-0.0219	-0.2157	0.1144	-0.0853	0.109	0.3272	0.4663	0.038	0.372	-0.2852	-0.028	-0.4222
ENSG00000204380	AC005042.4	1.1411	0.0779	TRUE	NA	black	0.4913	0.7163	0.5629	-0.7	-0.5278	0.5177	-0.6954	0.1076	0.0322	-0.2889	0.4058	-0.2075	-0.5102	-0.025	0.5106	0.1131	0.2124	0.3381	0.5576	-0.3287	-0.4101	0.167	-0.216	-0.0235	0.1447	0.0185	0.0475	0.0994	0.3282	0.1245	0.008	-0.3565	-0.2984	-0.3257
ENSG00000158715	SLC45A3	1.0357	0.13	FALSE	NA	black	0.4912	0.6535	0.2767	-0.4507	-0.2091	0.3473	-0.344	0.0197	-0.0132	-0.3008	0.032	0.0865	-0.3388	-0.2049	0.1633	0.272	0.0112	0.4317	0.2224	-0.4927	0.042	0.0979	0.0542	-0.3103	-0.0226	-0.0464	0.0496	0.4033	0.2857	-0.0173	0.336	-0.0748	0.0815	-0.3124
ENSG00000039319	ZFYVE16	0.8681	0.2557	FALSE	NA	black	0.489	0.6077	0.3832	-0.3213	-0.4714	0.0747	-0.2572	0.2448	-0.0547	-0.3627	0.3098	-0.1697	-0.4905	-0.2391	0.0812	-0.1221	0.0105	0.4613	0.4506	0.0461	-0.2778	0.1009	-0.4694	0.3486	0.358	-0.1653	-0.2811	0.1027	0.3452	0.317	0.1866	-0.1006	0.1936	0.0734
ENSG00000070214	SLC44A1	1.1414	0.1046	FALSE	NA	black	0.4889	0.6389	0.3583	-0.4772	-0.5602	0.1327	-0.2936	0.2963	-0.2788	-0.483	0.1847	-0.4356	-0.5319	-0.3252	0.0162	-0.0131	-0.0332	0.0059	0.2725	-0.131	-0.2537	-0.1084	-0.4223	0.1715	-0.0046	-0.2053	-0.3202	-0.0108	0.0084	0.1914	-0.1988	0.0376	-0.1085	0.1227
ENSG00000219392	RP1-265C24.5	0.3727	0.6442	FALSE	NA	black	0.4889	0.5019	0.3504	-0.2308	-0.3822	0.1859	-0.3465	0.1518	-0.1813	-0.0309	0.4012	-0.1906	-0.2347	0.0127	0.2749	-0.03	0.2625	0.1646	0.2634	0.123	-0.2743	-0.261	-0.2415	0.2467	-0.0441	-0.0753	0.0198	-0.1191	0.0812	0.0654	-0.016	-0.2249	-0.1575	-0.0852
ENSG00000180481	GLIPR1L2	1.166	0.0766	FALSE	NA	black	0.4887	0.563	0.3538	-0.3783	-0.5166	0.113	-0.4277	0.1185	-0.0637	-0.2562	0.3957	-0.307	-0.5345	-0.0005	0.2544	-0.205	0.0694	0.127	0.4345	0.0944	-0.4734	-0.0305	-0.4723	0.3155	0.2051	-0.281	-0.2724	-0.1724	0.1998	0.1416	-0.1762	-0.291	-0.2765	-0.0533
ENSG00000203650	RP4-562J12.2	0.8221	0.2304	TRUE	NA	black	0.4883	0.7644	0.4748	-0.4698	-0.5421	0.2498	-0.6061	0.0118	0.1721	-0.1182	0.5549	-0.1294	-0.5831	0.1265	0.4564	-0.1787	0.2617	0.4432	0.728	-0.0265	-0.4953	0.1256	-0.4522	0.1836	0.4241	-0.298	-0.0931	-0.0208	0.3738	0.3418	0.0675	-0.4714	-0.2454	-0.3107
ENSG00000135678	CPM	1.1119	0.154	FALSE	NA	black	0.4879	0.9072	0.5836	-0.6649	-0.6891	0.3535	-0.7428	0.0797	0.14	-0.2637	0.5655	-0.2688	-0.7152	0.0561	0.5026	-0.1431	0.2405	0.3544	0.7891	-0.135	-0.5972	0.1926	-0.5177	0.1595	0.3973	-0.2875	-0.1492	-0.0639	0.3415	0.4079	-0.0828	-0.4817	-0.3941	-0.3033
ENSG00000172243	CLEC7A	0.6759	0.4514	FALSE	NA	black	0.4876	0.52	0.5011	-0.348	-0.4045	0.3357	-0.3488	0.2931	-0.0224	-0.1669	0.3233	-0.1388	-0.2179	-0.1818	0.2482	0.1144	0.2595	0.4282	0.424	-0.0577	-0.1952	0.0871	-0.2093	0.2052	0.1762	0.1069	0.0913	0.1002	0.1941	0.5932	0.2041	-0.1277	0.0919	-0.0266
ENSG00000203706	C1orf133	-0.4492	0.6212	TRUE	NA	black	0.4861	0.7079	0.6436	-0.5086	-0.636	0.3914	-0.6802	0.1937	0.0282	0.0094	0.6916	-0.2759	-0.456	0.181	0.6314	-0.0929	0.4668	0.2203	0.6229	0.0753	-0.6253	-0.0048	-0.4209	0.3526	0.3092	-0.159	0.0665	-0.2879	0.1542	0.2597	-0.1486	-0.4985	-0.4705	-0.1875
ENSG00000152700	SAR1B	0.958	0.0785	FALSE	NA	black	0.486	0.7499	0.7119	-0.6284	-0.794	0.385	-0.6219	0.4242	-0.1283	-0.2454	0.6381	-0.5604	-0.5137	-0.0558	0.4758	-0.093	0.3839	0.09	0.6663	0.108	-0.642	-0.0403	-0.5728	0.5429	0.2346	-0.0359	-0.0851	-0.3252	0.066	0.4219	-0.3462	-0.2887	-0.4119	0.1263
ENSG00000133246	PRAM1	1.0477	0.1662	FALSE	NA	black	0.4848	0.7694	0.4392	-0.5525	-0.4184	0.403	-0.6772	-0.0994	0.2427	-0.1759	0.3814	0.0357	-0.5588	0.1077	0.4922	-0.0065	0.1658	0.5875	0.6497	-0.2933	-0.378	0.2817	-0.2167	-0.1168	0.3049	-0.1946	0.009	0.2016	0.51	0.3723	0.244	-0.4866	-0.2041	-0.5032
ENSG00000184014	DENND5A	0.7655	0.1795	FALSE	NA	black	0.4844	0.7476	0.5	-0.5646	-0.3707	0.45	-0.4041	0.2322	0.2043	-0.3551	0.2368	-0.0376	-0.4357	-0.255	0.283	0.257	0.1509	0.3827	0.5732	-0.4522	-0.0961	0.3232	-0.1061	-0.0315	0.4214	-0.0026	0.0201	0.2527	0.1252	0.3206	0.194	-0.0482	0.032	-0.1082
ENSG00000246982	RP1-179N16.6	0.369	0.7064	TRUE	NA	black	0.4839	0.6606	0.4086	-0.4278	-0.416	0.2933	-0.5855	-0.0723	0.1454	-0.1268	0.4366	0.0349	-0.4877	0.0962	0.4205	-0.0743	0.197	0.691	0.5877	-0.1166	-0.3505	0.1386	-0.2782	-0.004	0.2558	-0.1819	-0.0026	0.2197	0.5762	0.223	0.3497	-0.4658	-0.0346	-0.4433
ENSG00000253753	AC145123.2	0	NA	NA	NA	black	0.4836	0.7333	0.3691	-0.4986	-0.4719	0.2233	-0.6479	-0.1534	0.1892	-0.1609	0.4376	-0.018	-0.6382	0.1663	0.4353	-0.1786	0.1312	0.5508	0.6457	-0.1465	-0.4592	0.1859	-0.3719	-0.0311	0.2987	-0.3768	-0.1274	0.1241	0.5216	0.1102	0.1789	-0.5382	-0.2406	-0.4961
ENSG00000238194	RP4-719C8.1	0.9522	0.2682	TRUE	NA	black	0.4822	0.8344	0.5842	-0.624	-0.5804	0.4545	-0.7099	0.076	0.0903	-0.1818	0.5157	-0.1628	-0.5466	0.0444	0.5286	0.0134	0.3089	0.4856	0.6764	-0.208	-0.4544	0.1161	-0.3232	0.0454	0.259	-0.1492	0.0402	0.0691	0.4275	0.3513	0.108	-0.4453	-0.2676	-0.3688
ENSG00000177105	RHOG	0.5087	0.4629	FALSE	NA	black	0.4817	0.8491	0.5497	-0.545	-0.4703	0.4717	-0.7257	-0.0203	0.3186	0.0064	0.5523	0.001	-0.4821	0.2097	0.6369	0.018	0.4062	0.4136	0.7448	-0.2284	-0.4459	0.2331	-0.2242	-0.0148	0.4278	-0.1961	0.1517	-0.0173	0.2462	0.3746	0.0883	-0.5348	-0.4047	-0.4603
ENSG00000114439	BBX	1.1682	0.0944	FALSE	NA	black	0.4811	0.7195	0.5443	-0.5201	-0.553	0.2934	-0.4008	0.335	0.0419	-0.3658	0.3573	-0.2715	-0.5323	-0.2382	0.2426	0.0298	0.1365	0.1887	0.5596	-0.1703	-0.3484	0.2179	-0.412	0.2674	0.5008	-0.1072	-0.1802	-0.0462	0.1046	0.3642	-0.0734	-0.093	-0.1338	0.0788
ENSG00000128218	VPREB3	-0.8462	0.3855	FALSE	NA	black	0.4808	0.6823	0.611	-0.4606	-0.4805	0.5154	-0.6441	0.1467	0.1863	0.1079	0.6265	-0.104	-0.2822	0.1898	0.6608	0.0769	0.5603	0.359	0.668	-0.053	-0.4175	0.048	-0.1796	0.1734	0.2636	-0.0212	0.2904	-0.1142	0.1148	0.3795	0.0454	-0.4418	-0.339	-0.2801
ENSG00000226363	AC009336.24	0	NA	TRUE	NA	black	0.4801	0.6355	0.4267	-0.4766	-0.433	0.3505	-0.5147	0.0845	-0.0351	-0.1484	0.3343	-0.1468	-0.3813	-0.0002	0.3706	0.0739	0.2256	0.2388	0.3733	-0.2025	-0.2987	0.007	-0.1916	-0.0174	0.0513	-0.1114	0.0453	0.0181	0.1545	0.152	0.0163	-0.2883	-0.2625	-0.2612
ENSG00000178722	C5orf64	1.0496	0.1893	TRUE	NA	black	0.4795	0.7909	0.5537	-0.5521	-0.647	0.3075	-0.7005	0.0737	0.0903	-0.1359	0.6218	-0.2632	-0.5901	0.1475	0.5276	-0.2028	0.304	0.3638	0.7458	0.039	-0.6207	0.0821	-0.5149	0.286	0.3435	-0.2174	-0.0844	-0.1365	0.3548	0.3605	-0.0776	-0.5256	-0.3812	-0.2642
ENSG00000179104	TMTC2	1.2576	0.0835	FALSE	NA	black	0.4789	0.7729	0.5426	-0.5482	-0.4398	0.4159	-0.472	0.2162	0.1793	-0.3118	0.3344	-0.0555	-0.4821	-0.1779	0.3465	0.1375	0.1652	0.4276	0.5994	-0.3166	-0.2615	0.3087	-0.2349	0.0857	0.5146	-0.0264	-0.0268	0.1376	0.2691	0.2899	0.169	-0.1764	-0.0485	-0.1308
ENSG00000232560	C21orf37	0.5981	0.5045	TRUE	NA	black	0.4782	0.7663	0.511	-0.4894	-0.6199	0.2649	-0.6817	0.0336	0.0668	-0.0639	0.644	-0.2338	-0.5596	0.1978	0.5354	-0.2157	0.3357	0.3414	0.6793	0.0822	-0.6008	0.0115	-0.4947	0.2604	0.2734	-0.2823	-0.0682	-0.1615	0.3119	0.2633	-0.0638	-0.5456	-0.3939	-0.31
ENSG00000159712	RP11-498P14.2	-1.0598	0.1636	FALSE	NA	black	0.4776	0.6497	0.5546	-0.6392	-0.6067	0.3796	-0.6415	0.1588	-0.0243	-0.3498	0.4126	-0.2807	-0.5602	-0.0794	0.3996	-0.0192	0.1561	0.4227	0.5666	-0.1585	-0.4749	0.1663	-0.3819	0.1356	0.1797	-0.0803	-0.093	0.0761	0.467	0.2287	0.0353	-0.3566	-0.2004	-0.2221
ENSG00000115183	TANC1	1.1448	0.0529	FALSE	NA	black	0.4772	0.8659	0.6139	-0.6762	-0.5763	0.4587	-0.6577	0.1663	0.2321	-0.2973	0.4525	-0.1511	-0.6028	-0.0584	0.4799	0.0382	0.2273	0.4448	0.7716	-0.2916	-0.4369	0.4013	-0.3494	0.1009	0.4847	-0.1147	-0.0439	0.0789	0.3268	0.47	0.0704	-0.3404	-0.2226	-0.2259
ENSG00000230453	ANKRD18B	1.9179	0.03	FALSE	NA	black	0.4769	0.5742	0.2416	-0.4601	-0.4807	0.067	-0.6052	-0.2115	0.0825	-0.281	0.3271	-0.1431	-0.7172	0.1384	0.2844	-0.2996	-0.0683	0.3313	0.5165	-0.0899	-0.5176	0.1621	-0.4669	-0.0476	0.2227	-0.4359	-0.3193	0.0551	0.5011	-0.0112	-0.0168	-0.5193	-0.3295	-0.4704
ENSG00000224470	ATXN1L	0.6684	0.1074	FALSE	NA	black	0.4769	0.6984	0.6529	-0.738	-0.4889	0.6172	-0.4855	0.4084	0.0019	-0.4386	0.2492	-0.2406	-0.3954	-0.3474	0.3486	0.3824	0.2182	0.2737	0.4856	-0.5038	-0.164	0.2864	-0.0888	0.0142	0.2176	0.2134	0.1055	0.2014	0.1178	0.2998	0.0513	0.0171	-0.0502	0.0063
ENSG00000254343	RP11-760H22.2	0.5655	0.4928	TRUE	NA	black	0.4766	0.6655	0.5028	-0.4897	-0.4671	0.3889	-0.5486	0.1514	-0.0038	-0.1722	0.4109	-0.14	-0.3714	-0.0324	0.4076	0.0538	0.2615	0.4191	0.4991	-0.0964	-0.3254	0.0698	-0.2275	0.1373	0.0845	0.0143	0.0761	0.0702	0.2868	0.2162	0.1209	-0.3051	-0.1086	-0.2152
ENSG00000156313	RPGR	0.3101	0.7144	FALSE	NA	black	0.4757	0.7187	0.5162	-0.5105	-0.5715	0.2331	-0.5545	0.1368	0.1216	-0.2707	0.4941	-0.1814	-0.6269	-0.0173	0.3802	-0.1636	0.1469	0.4072	0.6818	-0.0324	-0.5179	0.2193	-0.5	0.2918	0.4941	-0.2363	-0.1961	-0.0289	0.3909	0.2743	0.0345	-0.3813	-0.1791	-0.1632
ENSG00000163820	FYCO1	1.1791	0.0483	FALSE	NA	black	0.4747	0.8471	0.479	-0.6087	-0.4674	0.3786	-0.6964	-0.0938	0.4102	-0.2245	0.4466	0.0349	-0.6803	0.0999	0.5093	-0.0591	0.1686	0.5791	0.8438	-0.3245	-0.4319	0.4743	-0.3165	-0.0702	0.5939	-0.2874	-0.0685	0.1736	0.4915	0.3283	0.1993	-0.4971	-0.2378	-0.4898
ENSG00000255537	AP000708.1	-0.1263	0.8762	TRUE	NA	black	0.4747	0.5165	0.4886	-0.4059	-0.5094	0.299	-0.4104	0.302	-0.2225	-0.1625	0.4217	-0.3673	-0.3129	-0.0705	0.3223	0.012	0.2538	0.0774	0.3324	0.0627	-0.3795	-0.1265	-0.3224	0.3401	-0.0079	0.0309	-0.0287	-0.1862	0.0842	0.2031	-0.1877	-0.1666	-0.2416	0.0638
ENSG00000158352	SHROOM4	1.2132	0.0726	FALSE	NA	black	0.4741	0.8653	0.5102	-0.6642	-0.4983	0.4262	-0.6343	0.0515	0.2456	-0.3449	0.336	-0.0664	-0.6191	-0.0787	0.4075	0.0583	0.1228	0.507	0.7072	-0.3927	-0.3437	0.4213	-0.2756	-0.0807	0.3953	-0.1571	-0.0683	0.2141	0.4062	0.3564	0.1618	-0.3261	-0.1604	-0.3444
ENSG00000163633	C4orf36	0.3804	0.5437	FALSE	NA	black	0.4739	0.7765	0.5071	-0.5057	-0.5952	0.2596	-0.7029	-0.0203	0.1801	-0.1089	0.6247	-0.1618	-0.6135	0.1874	0.5266	-0.2425	0.2723	0.4385	0.7794	0.0406	-0.6082	0.1551	-0.5098	0.2338	0.4073	-0.2587	-0.0979	-0.0955	0.4268	0.2769	0.0032	-0.5829	-0.3523	-0.3698
ENSG00000255176	AP002954.3	0.5695	0.4897	TRUE	NA	black	0.4737	0.7268	0.3015	-0.5414	-0.3799	0.2389	-0.5583	-0.159	0.1527	-0.3729	0.2003	0.0688	-0.6451	-0.062	0.2434	-0.0366	-0.0625	0.7128	0.5274	-0.3795	-0.25	0.2838	-0.2602	-0.2569	0.2512	-0.2794	-0.1758	0.4258	0.7113	0.0947	0.4019	-0.3718	0.0279	-0.5197
ENSG00000224239	AC090044.2	0	NA	TRUE	NA	black	0.4733	0.5491	0.3671	-0.4424	-0.3389	0.3102	-0.3572	0.1285	-0.0355	-0.2918	0.1755	-0.0702	-0.3572	-0.1803	0.1984	0.1392	0.0852	0.4285	0.3272	-0.2805	-0.1256	0.1151	-0.14	-0.0451	0.1186	-0.0334	-0.0124	0.2552	0.2771	0.133	0.2362	-0.118	0.0655	-0.1629
ENSG00000258342	RP11-116N8.1	0	NA	TRUE	NA	black	0.4711	0.7471	0.5107	-0.5431	-0.4658	0.4329	-0.5985	0.0919	0.1165	-0.1379	0.4068	-0.1006	-0.4265	0.0295	0.4754	0.0792	0.2799	0.388	0.5647	-0.2343	-0.3509	0.1604	-0.2067	0.0135	0.2097	-0.0847	0.0854	0.0591	0.2464	0.3098	0.0873	-0.3463	-0.2463	-0.2966
ENSG00000228021	RP11-383C5.3	2.5108	0.004	TRUE	NA	black	0.471	0.5613	0.5266	-0.2867	-0.4971	0.2657	-0.437	0.2375	-0.052	0.0296	0.6004	-0.1886	-0.2555	0.0436	0.4045	-0.0548	0.4527	0.3752	0.5049	0.1983	-0.3635	-0.1809	-0.3493	0.3966	0.2046	-0.0437	0.1064	-0.1225	0.1534	0.3181	0.0966	-0.3139	-0.0787	-0.0742
ENSG00000247765	AC068446.1	0	NA	TRUE	NA	black	0.4706	0.5504	0.3995	-0.3998	-0.4185	0.2618	-0.4278	0.1186	-0.0629	-0.2327	0.3556	-0.1517	-0.4196	-0.0565	0.2995	-0.0292	0.1216	0.3974	0.4178	-0.0386	-0.3224	-0.0065	-0.2799	0.1822	0.1562	-0.0538	-0.0722	0.0827	0.4149	0.0646	0.118	-0.2497	-0.0389	-0.142
ENSG00000158483	FAM86C1	-0.4887	0.4041	FALSE	NA	black	0.4705	0.5079	0.3671	-0.2436	-0.294	0.2301	-0.2842	0.1517	-0.0092	0.0432	0.4078	-0.0503	-0.2171	0.0394	0.325	0.0641	0.3378	0.2287	0.3401	-0.0074	-0.1613	-0.1506	-0.1391	0.1948	0.1723	-0.1218	0.119	-0.0312	0.0255	0.05	0.0914	-0.1735	-0.056	-0.0905
ENSG00000175611	LINC00476	-0.335	0.6465	TRUE	NA	black	0.4694	0.5749	0.4836	-0.4035	-0.4219	0.3585	-0.4529	0.1909	-0.0883	-0.0804	0.4189	-0.1252	-0.3176	-0.037	0.3808	0.1088	0.2998	0.3627	0.3952	-0.1025	-0.2384	-0.0809	-0.1775	0.1289	0.0491	-0.0144	0.1153	0.085	0.1952	0.2874	0.1558	-0.2183	-0.0375	-0.1713
ENSG00000239922	RP11-71N10.1	0.9453	0.2546	TRUE	NA	black	0.4687	0.7092	0.3992	-0.3711	-0.4807	0.1936	-0.6069	-0.0835	0.1737	-0.0442	0.5518	-0.0544	-0.5427	0.2161	0.4729	-0.2324	0.2242	0.4577	0.6315	0.0606	-0.526	0.1807	-0.4293	0.1508	0.3568	-0.3056	-0.1008	-0.0681	0.4342	0.2228	0.0857	-0.5482	-0.2837	-0.395
ENSG00000255216	RP11-831A10.1	0	NA	TRUE	NA	black	0.4684	0.5633	0.4481	-0.4409	-0.4522	0.3383	-0.4533	0.181	-0.1402	-0.1554	0.3579	-0.2422	-0.3193	-0.0558	0.3299	0.0804	0.25	0.1934	0.3273	-0.1084	-0.2881	-0.1033	-0.216	0.1092	0.0131	-0.0228	0.0426	-0.0214	0.1427	0.188	-0.0317	-0.2121	-0.2059	-0.128
ENSG00000184925	LCN12	0.9446	0.1997	FALSE	NA	black	0.4678	0.7694	0.3536	-0.5182	-0.4528	0.2503	-0.7441	-0.2873	0.3254	-0.1063	0.4747	0.0621	-0.6891	0.2818	0.5208	-0.2181	0.1591	0.6265	0.754	-0.192	-0.5048	0.2599	-0.3627	-0.1352	0.3989	-0.438	-0.0956	0.1518	0.6049	0.1473	0.2216	-0.6715	-0.3208	-0.665
ENSG00000135720	DYNC1LI2	1.4525	0.0355	FALSE	NA	black	0.4678	0.4227	0.2588	-0.4334	-0.4325	0.0864	-0.1626	0.3081	-0.3853	-0.6057	0.0216	-0.4211	-0.4367	-0.4412	-0.1128	0.032	-0.2113	-0.0065	0.0843	-0.1354	-0.1498	-0.0721	-0.329	0.1812	-0.1241	-0.0034	-0.3598	0.0817	0.0691	-0.1537	-0.1608	0.1565	0.0459	0.203
ENSG00000233622	CYP2T2P	-0.2616	0.7735	FALSE	NA	black	0.4677	0.6125	0.4973	-0.4486	-0.2995	0.527	-0.5519	0.064	0.0875	0.0465	0.3878	0.0622	-0.176	0.0835	0.5239	0.236	0.4327	0.4958	0.4276	-0.266	-0.1768	0.0388	0.0399	-0.091	0.0694	0.095	0.3667	0.1675	0.2518	0.1447	0.2953	-0.3484	-0.1323	-0.369
ENSG00000214780	AP002380.1	0	NA	NA	NA	black	0.4673	0.6696	0.2378	-0.4994	-0.3852	0.1728	-0.5755	-0.2277	0.1342	-0.3006	0.2084	0.0059	-0.6396	0.0521	0.2643	-0.124	-0.069	0.5053	0.4743	-0.3103	-0.3339	0.2387	-0.2944	-0.2606	0.1818	-0.3584	-0.2058	0.2695	0.5694	0.0519	0.2091	-0.4358	-0.1761	-0.5454
ENSG00000249843	RP11-45H22.2	0	NA	FALSE	NA	black	0.4672	0.5357	0.5347	-0.3844	-0.5553	0.2894	-0.5051	0.24	-0.0831	-0.0247	0.5982	-0.318	-0.3368	0.0824	0.4532	-0.0875	0.4029	0.1844	0.5015	0.1797	-0.4815	-0.152	-0.3867	0.4114	0.1611	-0.0744	0.0381	-0.2343	0.1338	0.2337	-0.1256	-0.3358	-0.2821	-0.0481
ENSG00000068650	ATP11A	1.0144	0.0785	FALSE	NA	black	0.467	0.6597	0.4298	-0.5717	-0.226	0.5069	-0.2711	0.2661	0.0934	-0.4545	-0.0133	0.0487	-0.3188	-0.4364	0.1384	0.4729	0.0289	0.4071	0.3313	-0.6664	0.1486	0.3239	0.1173	-0.2348	0.2327	0.1455	0.0896	0.4713	0.146	0.1902	0.3441	0.1573	0.2361	-0.0796
ENSG00000054967	RELT	-0.0361	0.9678	FALSE	NA	black	0.467	0.5873	0.4032	-0.3435	-0.1229	0.5035	-0.4083	0.028	0.2928	0.1046	0.2648	0.2718	-0.1194	0.0788	0.487	0.3253	0.3854	0.4916	0.4174	-0.3918	-0.012	0.1967	0.2063	-0.1973	0.2412	-0.0043	0.4089	0.2361	0.0883	0.1414	0.4061	-0.2464	-0.0406	-0.3733
ENSG00000253893	RP11-556O5.5	-0.2248	0.8091	TRUE	NA	black	0.4654	0.6496	0.4953	-0.456	-0.4774	0.3399	-0.5062	0.1489	-0.009	-0.1112	0.455	-0.1743	-0.3909	0.0165	0.4159	0.0041	0.2983	0.3374	0.5066	-0.0675	-0.3658	-0.0028	-0.2879	0.1804	0.2044	-0.0888	0.04	-0.0204	0.2746	0.2331	0.0446	-0.31	-0.1936	-0.1734
ENSG00000255782	Z83840.1	0	NA	NA	NA	black	0.4649	0.7375	0.4176	-0.6221	-0.4641	0.3514	-0.6626	-0.0763	0.1543	-0.3343	0.3753	-0.0699	-0.6846	0.0233	0.4251	-0.0412	0.0477	0.4996	0.6335	-0.2904	-0.3974	0.2553	-0.2926	-0.0633	0.2874	-0.2206	-0.14	0.212	0.5528	0.0949	0.1465	-0.4276	-0.183	-0.4501
ENSG00000244701	RP5-894A10.2	0.7089	0.3255	TRUE	NA	black	0.4647	0.6148	0.4666	-0.4465	-0.3747	0.3825	-0.4501	0.1502	0.0359	-0.1709	0.3808	-0.0252	-0.3487	-0.0583	0.386	0.1071	0.2373	0.5579	0.4648	-0.1602	-0.2291	0.0764	-0.1623	0.1187	0.2021	0.0026	0.0714	0.1854	0.3797	0.1755	0.2925	-0.2412	0.0497	-0.1753
ENSG00000049247	UTS2	0	NA	FALSE	NA	black	0.4646	0.7343	0.7194	-0.6983	-0.6352	0.5408	-0.6095	0.3801	0.0436	-0.334	0.4701	-0.3137	-0.4611	-0.1791	0.4611	0.1435	0.3217	0.3657	0.6744	-0.2145	-0.4129	0.239	-0.3204	0.2649	0.3287	0.1063	0.0534	0.0175	0.2187	0.3896	-0.0073	-0.2173	-0.172	-0.0189
ENSG00000236266	RP3-467L1.4	0.2426	0.8081	TRUE	NA	black	0.4639	0.7978	0.6758	-0.7397	-0.6031	0.5605	-0.7301	0.1899	0.1815	-0.2417	0.5055	-0.2023	-0.5635	0.0012	0.5925	0.0951	0.3179	0.4128	0.7592	-0.3081	-0.4774	0.3199	-0.2885	0.0993	0.3892	-0.044	0.0702	0.0515	0.3083	0.3843	0.0203	-0.3729	-0.2979	-0.2525
ENSG00000139433	GLTP	0.9476	0.1112	FALSE	NA	black	0.4629	0.8816	0.5515	-0.5462	-0.5606	0.364	-0.7123	0.009	0.3037	-0.0908	0.595	-0.0757	-0.6124	0.1762	0.5797	-0.125	0.3202	0.4446	0.8255	-0.1108	-0.5464	0.2579	-0.4066	0.1433	0.5226	-0.2875	-0.0207	-0.0585	0.3271	0.4252	0.0481	-0.5422	-0.3586	-0.3776
ENSG00000185634	SHC4	1.2947	0.0581	FALSE	NA	black	0.4627	0.7405	0.6474	-0.6102	-0.5714	0.4919	-0.569	0.3101	0.0144	-0.2541	0.4817	-0.257	-0.3993	-0.1183	0.4621	0.098	0.311	0.4046	0.6243	-0.1252	-0.3949	0.165	-0.3097	0.279	0.2485	0.1473	0.0574	0.0071	0.2787	0.3954	0.0342	-0.2383	-0.1251	-0.055
ENSG00000170525	PFKFB3	0.5285	0.335	FALSE	NA	black	0.4626	0.6063	0.4154	-0.4045	-0.1378	0.5049	-0.3793	0.0729	0.3308	-0.1558	0.1741	0.24	-0.2277	-0.1239	0.3542	0.324	0.1954	0.5898	0.497	-0.4487	0.0107	0.3671	0.1286	-0.1679	0.4024	0.1297	0.2268	0.3549	0.2949	0.2388	0.453	-0.152	0.1121	-0.2974
ENSG00000228237	RP11-8J9.4	0	NA	TRUE	NA	black	0.4622	0.7201	0.6462	-0.5925	-0.524	0.5031	-0.477	0.3848	0.0871	-0.2769	0.3876	-0.2291	-0.3783	-0.22	0.3818	0.2117	0.3136	0.2914	0.6155	-0.264	-0.2669	0.2345	-0.2196	0.1884	0.35	0.094	0.0933	0.0437	0.0728	0.4482	0.0234	-0.0899	-0.0967	0.0165
ENSG00000152818	UTRN	-0.1157	0.9045	FALSE	NA	black	0.4621	0.7527	0.6542	-0.733	-0.6362	0.4675	-0.5895	0.3297	0.0706	-0.4231	0.4052	-0.3229	-0.5929	-0.2162	0.3922	0.1085	0.1942	0.2802	0.6736	-0.3083	-0.4028	0.3687	-0.3622	0.1733	0.3785	-0.033	-0.0831	0.0592	0.1943	0.3888	-0.0573	-0.1721	-0.1834	-0.0436
ENSG00000095637	SORBS1	0.2838	0.67	FALSE	NA	black	0.4615	0.5431	0.4369	-0.53	-0.2024	0.5086	-0.2716	0.2726	0.1109	-0.4294	0.0273	0.053	-0.2281	-0.4169	0.1541	0.4329	0.06	0.52	0.3843	-0.5375	0.1417	0.3306	0.1148	-0.1226	0.1895	0.3163	0.1368	0.4957	0.2129	0.1788	0.4101	0.1192	0.3322	-0.0595
ENSG00000258498	DIO3OS	-0.4874	0.5152	TRUE	NA	black	0.4615	0.7199	0.3912	-0.462	-0.5094	0.2117	-0.7432	-0.2226	0.2726	-0.0135	0.5775	-0.0294	-0.6374	0.345	0.564	-0.2887	0.245	0.4935	0.7477	-0.028	-0.5988	0.1834	-0.4358	0.0249	0.369	-0.4256	-0.0734	-0.0241	0.458	0.1616	0.0819	-0.7052	-0.4211	-0.5808
ENSG00000248994	RP11-259O2.1	0	NA	TRUE	NA	black	0.4594	0.634	0.4949	-0.5018	-0.5435	0.3219	-0.5957	0.0842	0.0232	-0.1332	0.4829	-0.2263	-0.4824	0.076	0.4372	-0.0678	0.2869	0.3229	0.5574	-0.072	-0.4582	0.0079	-0.3617	0.1308	0.2193	-0.18	-0.0149	-0.0384	0.2743	0.2614	-0.0097	-0.397	-0.2856	-0.2546
ENSG00000130150	MOSPD2	1.0296	0.1678	FALSE	NA	black	0.4592	0.6983	0.6139	-0.5409	-0.6404	0.3296	-0.3654	0.5207	-0.1851	-0.3632	0.3889	-0.4711	-0.4008	-0.2959	0.2364	0.0672	0.231	0.0485	0.4584	-0.0349	-0.3682	0.0013	-0.4284	0.4556	0.2063	0.0446	-0.1108	-0.1725	-0.0488	0.4078	-0.2336	0.0043	-0.1505	0.2907
ENSG00000227191	TRGC2	1.2175	0.1874	FALSE	NA	black	0.4591	0.6286	0.3745	-0.4656	-0.4611	0.2622	-0.614	-0.082	0.133	-0.1025	0.4309	-0.1205	-0.5125	0.1655	0.4394	-0.1134	0.2251	0.2805	0.5586	-0.115	-0.4393	0.0683	-0.3131	-0.01	0.218	-0.2759	-0.0337	-0.0331	0.2289	0.0884	-0.0228	-0.4755	-0.3859	-0.4095
ENSG00000246448	RP13-578N3.3	-0.1435	0.9042	TRUE	NA	black	0.4589	0.5473	0.5599	-0.5595	-0.5546	0.4189	-0.5219	0.2769	-0.1608	-0.2477	0.3776	-0.3171	-0.3707	-0.1495	0.3423	0.1315	0.2676	0.2707	0.3864	-0.1666	-0.3216	-0.0257	-0.2618	0.1014	0.0123	0.0529	0.0521	0.0474	0.1971	0.3528	0.0067	-0.1816	-0.1372	-0.1089
ENSG00000249121	RP11-81F11.3	0	NA	NA	NA	black	0.4585	0.6918	0.5315	-0.5798	-0.513	0.41	-0.5284	0.214	0.0444	-0.272	0.3374	-0.232	-0.4537	-0.1155	0.3561	0.0982	0.2079	0.2438	0.5347	-0.2664	-0.3345	0.1795	-0.2661	0.0603	0.2552	-0.0458	-0.0087	0.0371	0.1716	0.3744	-0.0329	-0.2021	-0.2146	-0.1281
ENSG00000249825	CTD-2201I18.1	1.2062	0.1586	TRUE	NA	black	0.4582	0.7777	0.5528	-0.5167	-0.6301	0.3157	-0.7278	0.0166	0.1748	-0.0124	0.698	-0.2238	-0.586	0.256	0.6012	-0.2154	0.4141	0.3446	0.7999	0.0456	-0.6305	0.0367	-0.4996	0.2418	0.4175	-0.3248	-0.0281	-0.177	0.2908	0.4065	-0.0756	-0.588	-0.452	-0.3429
ENSG00000042062	FAM65C	0.5892	0.3787	FALSE	NA	black	0.456	0.7253	0.3234	-0.4357	-0.3384	0.2414	-0.6263	-0.2583	0.3882	-0.1033	0.4001	0.1869	-0.6075	0.2119	0.4616	-0.1403	0.1222	0.7037	0.7129	-0.2366	-0.3729	0.353	-0.266	-0.1496	0.4837	-0.3682	-0.0608	0.2463	0.6052	0.1465	0.3664	-0.5715	-0.1492	-0.6157
ENSG00000154864	PIEZO2	0.84	0.304	FALSE	NA	black	0.4553	0.5158	0.346	-0.4457	-0.2726	0.3391	-0.202	0.2899	-0.1457	-0.4623	-0.0446	-0.1262	-0.2532	-0.4338	0.0097	0.311	-0.0629	0.2577	0.1524	-0.4031	0.045	0.1748	-0.0245	-0.0802	-0.0081	0.1723	-0.0323	0.3003	0.145	0.1943	0.1624	0.1517	0.1645	0.0426
ENSG00000221595	AC010458.1	0	NA	NA	NA	black	0.4545	0.4926	0.2365	-0.336	-0.2871	0.1554	-0.3186	0.0005	-0.012	-0.2582	0.146	-0.0261	-0.3786	-0.1023	0.1319	0.0024	-0.0081	0.4229	0.2901	-0.1859	-0.1497	0.07	-0.1948	-0.0685	0.106	-0.1456	-0.114	0.2369	0.3498	0.0737	0.2303	-0.1769	0.0646	-0.2363
ENSG00000132854	KANK4	0.8136	0.2785	FALSE	NA	black	0.4543	0.6968	0.4145	-0.5133	-0.3442	0.3587	-0.4238	0.1076	0.1312	-0.2719	0.2079	-0.0156	-0.4197	-0.1448	0.285	0.1621	0.1019	0.3562	0.4465	-0.3806	-0.1704	0.3568	-0.1302	-0.0875	0.2656	-0.0727	0.0027	0.1868	0.233	0.1651	0.1596	-0.1634	-0.0874	-0.219
ENSG00000256427	RP11-118B22.4	-1.0228	0.2344	TRUE	NA	black	0.4541	0.648	0.5837	-0.5448	-0.6391	0.356	-0.6488	0.1878	-0.0255	-0.1327	0.6067	-0.3393	-0.4907	0.0863	0.5151	-0.1	0.3455	0.2566	0.6085	0.039	-0.5674	0.023	-0.4391	0.3066	0.1949	-0.1187	-0.0244	-0.163	0.2353	0.2929	-0.1261	-0.4169	-0.3624	-0.1559
ENSG00000259495	RP11-210M15.2	0.6227	0.4103	TRUE	NA	black	0.4539	0.54	0.3491	-0.3177	-0.3531	0.2411	-0.4951	-0.0547	0.0385	-0.0827	0.4384	-0.0114	-0.4024	0.1034	0.3837	-0.0793	0.1811	0.5139	0.455	0.0057	-0.3319	0.0018	-0.2511	0.0759	0.1851	-0.1016	-0.0079	0.1049	0.5063	0.0719	0.2313	-0.4044	-0.0572	-0.3709
ENSG00000139438	C12orf34	0.4954	0.4744	FALSE	NA	black	0.4535	0.8313	0.5438	-0.6187	-0.416	0.5477	-0.7376	-0.0423	0.3234	-0.0561	0.4758	0.0516	-0.4653	0.1812	0.6578	0.096	0.3493	0.5163	0.7179	-0.3378	-0.3982	0.2934	-0.1269	-0.0981	0.3595	-0.0927	0.1901	0.1025	0.3791	0.244	0.1703	-0.5097	-0.3326	-0.4997
ENSG00000166086	JAM3	0.7544	0.2785	FALSE	NA	black	0.453	0.5576	0.2533	-0.287	-0.2416	0.1436	-0.1185	0.1937	-0.0129	-0.3326	0.0586	-0.049	-0.3454	-0.3084	-0.0052	0.1458	-0.0372	0.1482	0.2099	-0.2778	-0.0009	0.1326	-0.1432	-0.009	0.2782	-0.1342	-0.16	0.1355	0.0285	0.0457	0.0955	0.0977	0.0754	0.0274
ENSG00000089250	NOS1	0.808	0.1198	FALSE	NA	black	0.4523	0.6944	0.6488	-0.7506	-0.4957	0.6657	-0.6564	0.2539	0.0386	-0.318	0.3115	-0.2117	-0.3722	-0.1543	0.4961	0.3049	0.2646	0.3346	0.5257	-0.4406	-0.2951	0.2411	-0.0786	-0.0451	0.1093	0.2376	0.1882	0.1477	0.2506	0.3814	0.0352	-0.2196	-0.2252	-0.2105
ENSG00000255470	RP11-113D6.6	0	NA	TRUE	NA	black	0.4522	0.8261	0.5252	-0.5319	-0.3982	0.4734	-0.566	0.0865	0.2944	-0.1078	0.4062	0.0226	-0.4316	0.0317	0.5017	0.133	0.3098	0.4283	0.677	-0.3302	-0.2824	0.2861	-0.1447	-0.0192	0.433	-0.1094	0.1311	0.1008	0.2	0.384	0.1595	-0.3172	-0.1976	-0.3029
ENSG00000232487	RASA3-IT1	0	NA	TRUE	NA	black	0.4521	0.6115	0.4633	-0.5332	-0.3869	0.4494	-0.5068	0.1221	0.0269	-0.1807	0.2953	-0.1011	-0.3453	-0.0488	0.3987	0.1791	0.2424	0.3295	0.4219	-0.2985	-0.2353	0.0711	-0.0923	-0.0453	0.107	-0.0111	0.1254	0.1159	0.2379	0.0838	0.0978	-0.2348	-0.1778	-0.2436
ENSG00000255138	RP11-113D6.8	0	NA	FALSE	NA	black	0.4515	0.8236	0.5272	-0.5311	-0.3962	0.4755	-0.5649	0.0889	0.2986	-0.1048	0.4071	0.025	-0.4287	0.0319	0.503	0.1362	0.3132	0.4281	0.6789	-0.332	-0.2799	0.2894	-0.1415	-0.0185	0.4379	-0.1071	0.1354	0.1014	0.1947	0.388	0.1614	-0.3155	-0.1956	-0.3013
ENSG00000142233	NTN5	0.799	0.205	FALSE	NA	black	0.4514	0.7134	0.3655	-0.4758	-0.3913	0.2998	-0.6982	-0.2414	0.3347	-0.0295	0.4718	0.0971	-0.5743	0.2997	0.5612	-0.1441	0.2245	0.5917	0.7031	-0.1964	-0.4556	0.2678	-0.263	-0.1252	0.3748	-0.3575	0.0156	0.1367	0.501	0.1041	0.2336	-0.6248	-0.2935	-0.6203
ENSG00000245975	RP11-30K9.6	0.3654	0.613	TRUE	NA	black	0.4512	0.556	0.4045	-0.3246	-0.2747	0.3449	-0.382	0.1159	0.0543	-0.0335	0.3395	0.031	-0.188	-0.0083	0.3564	0.1296	0.2975	0.4359	0.392	-0.1114	-0.1467	0.0162	-0.0655	0.0798	0.1261	0.0776	0.1968	0.1239	0.1975	0.0725	0.2559	-0.2284	0.0059	-0.1978
ENSG00000237640	RP4-604G5.1	0	NA	TRUE	NA	black	0.451	0.5427	0.3409	-0.344	-0.2811	0.2871	-0.3874	0.0261	0.0888	-0.122	0.2775	0.0296	-0.3138	-0.0129	0.3074	0.0687	0.17	0.445	0.3948	-0.1753	-0.1822	0.1104	-0.1222	-0.0255	0.1891	-0.0916	0.0579	0.1568	0.2913	0.12	0.2425	-0.2519	-0.0249	-0.2763
ENSG00000224002	AC090099.2	0	NA	NA	NA	black	0.4497	0.8227	0.5252	-0.5296	-0.394	0.4745	-0.5643	0.0863	0.3012	-0.1024	0.4069	0.0274	-0.4283	0.0346	0.5039	0.1352	0.313	0.4277	0.6792	-0.3318	-0.2797	0.2906	-0.1403	-0.0193	0.4395	-0.1088	0.1358	0.101	0.1942	0.3865	0.1615	-0.3167	-0.1964	-0.3029
ENSG00000118785	SPP1	0.8887	0.2391	FALSE	NA	black	0.4493	0.5543	0.493	-0.2979	-0.4118	0.321	-0.3435	0.3125	0.0091	-0.0409	0.3702	-0.2119	-0.1677	-0.0753	0.3076	0.0861	0.3453	0.1042	0.4145	0.0014	-0.2656	0.0971	-0.2138	0.2659	0.2057	0.0395	0.1239	-0.1694	-0.0983	0.5907	-0.0795	-0.1446	-0.2109	0.0497
ENSG00000225460	RP13-93L13.1	2.2091	0.0092	FALSE	NA	black	0.4491	0.653	0.3391	-0.4676	-0.4212	0.2423	-0.5162	-0.0384	0.0446	-0.2559	0.2954	-0.0925	-0.5253	-0.0018	0.2945	-0.0578	0.0649	0.4012	0.4558	-0.202	-0.3268	0.1074	-0.2868	-0.0536	0.182	-0.227	-0.1229	0.1376	0.3755	0.1283	0.1205	-0.3396	-0.1658	-0.3391
ENSG00000035664	DAPK2	0.8127	0.1824	FALSE	NA	black	0.4489	0.7714	0.3539	-0.4337	-0.3146	0.3068	-0.594	-0.1936	0.3271	-0.1131	0.3893	0.2087	-0.5457	0.1403	0.448	-0.0514	0.1536	0.7289	0.6528	-0.2591	-0.3042	0.2498	-0.2073	-0.1346	0.4638	-0.26	-0.0087	0.2705	0.6208	0.11	0.4219	-0.5065	-0.0745	-0.5624
ENSG00000233708	RP11-342M1.7	0	NA	FALSE	NA	black	0.4489	0.8297	0.4559	-0.5896	-0.5127	0.3605	-0.7687	-0.1431	0.3043	-0.1125	0.4963	-0.0427	-0.6375	0.2313	0.5774	-0.1265	0.2314	0.4438	0.7485	-0.224	-0.5325	0.3133	-0.337	-0.0765	0.3572	-0.3283	-0.0306	0.0262	0.4097	0.2848	0.0525	-0.5986	-0.4358	-0.5448
ENSG00000123700	KCNJ2	1.0224	0.0881	FALSE	NA	black	0.4482	0.7363	0.6898	-0.6938	-0.6329	0.5215	-0.5776	0.4028	-0.052	-0.3235	0.4344	-0.3838	-0.4163	-0.1846	0.439	0.1441	0.3057	0.2162	0.5709	-0.1987	-0.4264	0.1968	-0.3206	0.2621	0.2209	0.1243	0.0398	-0.0651	0.163	0.3319	-0.1283	-0.174	-0.25	0.0324
ENSG00000246011	MESTIT1	0	NA	NA	NA	black	0.4481	0.6751	0.4738	-0.468	-0.4724	0.3122	-0.5239	0.0843	0.1792	-0.1762	0.4531	-0.1235	-0.5108	0.0259	0.4042	-0.0559	0.2229	0.3929	0.6706	-0.1124	-0.3948	0.1893	-0.3418	0.1546	0.454	-0.1615	-0.0562	0.0224	0.3292	0.3276	0.0625	-0.3352	-0.17	-0.2128
ENSG00000227985	RP11-335G20.5	0	NA	NA	NA	black	0.4476	0.5291	0.4297	-0.3092	-0.3231	0.3093	-0.3262	0.194	0.0304	-0.0952	0.3261	-0.0372	-0.2268	-0.1026	0.2797	0.1185	0.2614	0.4186	0.4113	-0.1029	-0.1428	0.0624	-0.14	0.128	0.2083	0.0263	0.1139	0.1211	0.18	0.2931	0.2411	-0.1477	0.0653	-0.1077
ENSG00000182263	FIGN	1.0174	0.1432	FALSE	NA	black	0.4473	0.5365	0.4945	-0.4048	-0.4172	0.2921	-0.319	0.3182	0.0293	-0.2738	0.3146	-0.1613	-0.351	-0.2145	0.2332	0.0806	0.1498	0.2992	0.4357	-0.1109	-0.2567	0.211	-0.2832	0.2591	0.4111	0.0459	-0.0686	0.016	0.1941	0.2393	0.0714	-0.0741	0.0116	0.0731
ENSG00000218305	AC006024.4	0	NA	FALSE	NA	black	0.4465	0.7097	0.5226	-0.5541	-0.5162	0.3608	-0.5132	0.193	0.1244	-0.2981	0.3861	-0.1949	-0.5083	-0.1179	0.3399	0.0306	0.1867	0.3496	0.6432	-0.2019	-0.3447	0.2435	-0.3296	0.14	0.3873	-0.0753	-0.0669	0.065	0.2399	0.4147	0.0377	-0.2254	-0.1339	-0.1215
ENSG00000226581	RP11-340I6.8	0	NA	TRUE	NA	black	0.4465	0.5571	0.6706	-0.5554	-0.6782	0.4501	-0.5419	0.4433	-0.3312	-0.1685	0.5224	-0.5333	-0.2856	-0.1246	0.4066	0.1144	0.4414	0.0145	0.348	0.0119	-0.4326	-0.2517	-0.3365	0.3354	-0.0972	0.1196	0.1073	-0.2293	-0.0307	0.3561	-0.2617	-0.1766	-0.3336	0.0785
ENSG00000186340	THBS2	0.1949	0.7985	FALSE	NA	black	0.4457	0.7977	0.6758	-0.6633	-0.5587	0.5692	-0.6688	0.2435	0.1847	-0.2019	0.4823	-0.1931	-0.4421	-0.04	0.5512	0.1391	0.3565	0.3404	0.7129	-0.2669	-0.4235	0.3387	-0.2503	0.1301	0.3905	0.0694	0.1188	-0.0158	0.2068	0.4833	-0.0099	-0.322	-0.31	-0.1749
ENSG00000237489	RP11-500G10.1	-0.1604	0.8279	FALSE	NA	black	0.4457	0.6658	0.5189	-0.4726	-0.5678	0.3345	-0.7206	-0.0235	0.1253	0.0783	0.6853	-0.1796	-0.4855	0.316	0.6371	-0.1674	0.4397	0.326	0.6736	0.0443	-0.5977	0.0052	-0.4021	0.1697	0.2854	-0.2455	0.0672	-0.1755	0.3046	0.2397	-0.057	-0.6036	-0.4669	-0.3971
ENSG00000128591	FLNC	0.4181	0.596	FALSE	NA	black	0.4457	0.7234	0.5057	-0.5935	-0.3509	0.52	-0.5553	0.0953	0.2465	-0.1931	0.2754	0.0041	-0.3888	-0.0443	0.461	0.2269	0.2157	0.3551	0.5527	-0.4474	-0.2343	0.465	-0.0524	-0.1375	0.3317	0.0112	0.1426	0.1494	0.2189	0.2938	0.1251	-0.2565	-0.2232	-0.3026
ENSG00000128040	SPINK2	0	NA	FALSE	NA	black	0.4451	0.5267	0.5091	-0.4846	-0.6321	0.2618	-0.5774	0.2131	-0.1702	-0.1081	0.5221	-0.4388	-0.4289	0.0993	0.4361	-0.1363	0.3069	0.0265	0.4357	0.1083	-0.5782	-0.1168	-0.4524	0.3364	0.0469	-0.136	-0.0507	-0.2871	0.0783	0.1626	-0.3067	-0.3628	-0.4625	-0.0552
ENSG00000198502	HLA-DRB5	0.2561	0.8408	FALSE	NA	black	0.4444	0.6201	0.6038	-0.6016	-0.4273	0.6079	-0.5678	0.2507	0.0867	-0.1417	0.3157	-0.1425	-0.2603	-0.086	0.4909	0.3082	0.3617	0.2634	0.483	-0.3651	-0.2397	0.2151	-0.0208	-0.0385	0.0944	0.1464	0.2763	0.0598	0.0782	0.4176	0.0348	-0.1981	-0.2529	-0.1967
ENSG00000258844	RP11-259K15.2	1.347	0.0375	TRUE	NA	black	0.4441	0.7167	0.2868	-0.4603	-0.3988	0.1866	-0.6141	-0.2295	0.2419	-0.2066	0.3423	0.0632	-0.6384	0.1435	0.3678	-0.1821	0.0293	0.6032	0.6036	-0.1994	-0.4038	0.2639	-0.3363	-0.1412	0.3099	-0.3719	-0.1681	0.2126	0.5703	0.1505	0.2539	-0.5238	-0.1665	-0.5582
ENSG00000169031	COL4A3	1.3	0.1142	FALSE	NA	black	0.4427	0.7803	0.425	-0.6072	-0.5292	0.2608	-0.6508	-0.0655	0.2187	-0.3123	0.3926	-0.0968	-0.7109	0.0402	0.387	-0.1518	0.0683	0.5322	0.7269	-0.231	-0.4675	0.3226	-0.4289	-0.0045	0.3955	-0.3218	-0.204	0.1565	0.5331	0.2677	0.1286	-0.4534	-0.2066	-0.3997
ENSG00000167653	PSCA	0	NA	FALSE	NA	black	0.4418	0.4677	0.4609	-0.2911	-0.2761	0.441	-0.4415	0.1253	0.0071	0.2187	0.4698	0.011	-0.0538	0.1654	0.5345	0.1835	0.5331	0.3353	0.3394	-0.0459	-0.1917	-0.1711	0.0247	0.0832	-0.0012	0.046	0.4028	-0.0262	0.074	0.1222	0.1827	-0.3066	-0.1688	-0.2487
ENSG00000231742	RP11-112L6.4	0	NA	TRUE	NA	black	0.4414	0.6087	0.4975	-0.4081	-0.4482	0.3791	-0.6167	0.0239	0.1771	0.1126	0.5998	-0.0984	-0.3469	0.2608	0.6053	-0.0436	0.4652	0.3104	0.6192	-0.01	-0.4544	0.0261	-0.2461	0.1428	0.2835	-0.1652	0.1685	-0.1418	0.1714	0.2623	0.0047	-0.4962	-0.3889	-0.3364
ENSG00000245562	RP11-367J11.3	0	NA	NA	NA	black	0.4409	0.6258	0.4854	-0.3604	-0.5729	0.2083	-0.599	0.0588	0.0148	0.0735	0.6622	-0.2436	-0.4332	0.2538	0.5136	-0.236	0.4139	0.2486	0.6033	0.1966	-0.5796	-0.1422	-0.4735	0.3325	0.2423	-0.2615	0.0093	-0.245	0.189	0.2878	-0.1028	-0.5262	-0.3906	-0.2407
ENSG00000028528	SNX1	0.6233	0.2786	FALSE	NA	black	0.4409	0.8101	0.4667	-0.5733	-0.3875	0.3876	-0.497	0.068	0.2293	-0.3159	0.3286	0.058	-0.5667	-0.1297	0.3521	0.1196	0.1258	0.5958	0.6353	-0.3958	-0.1965	0.3195	-0.1988	-0.055	0.4682	-0.1427	-0.0412	0.3155	0.437	0.1978	0.337	-0.2308	0.0588	-0.3039
ENSG00000223849	RP11-80I15.1	0	NA	FALSE	NA	black	0.4386	0.4434	0.2911	-0.3156	-0.281	0.2187	-0.2792	0.1011	-0.0875	-0.2098	0.1617	-0.0516	-0.2638	-0.1509	0.1401	0.1055	0.0902	0.3776	0.2219	-0.1724	-0.0858	-0.0142	-0.1119	-0.0367	0.0126	-0.0543	0.0063	0.2147	0.2547	-0.0258	0.2282	-0.1072	0.0883	-0.1619
ENSG00000223318	RN5S111	0	NA	FALSE	NA	black	0.4381	0.5131	0.3223	-0.3552	-0.3822	0.1683	-0.4205	0.0028	0.0708	-0.195	0.3313	-0.0668	-0.4477	0.0068	0.2608	-0.1063	0.0924	0.4698	0.4702	-0.0553	-0.3085	0.1397	-0.3133	0.0877	0.2294	-0.1845	-0.1131	0.1254	0.3911	0.1602	0.183	-0.3095	-0.0223	-0.2378
ENSG00000250424	RP5-877J2.1	0	NA	FALSE	NA	black	0.4376	0.6742	0.6186	-0.4617	-0.4299	0.5454	-0.6205	0.162	0.2558	0.0701	0.5409	-0.0549	-0.2451	0.1496	0.6403	0.1119	0.5065	0.379	0.6817	-0.1143	-0.4015	0.2082	-0.1338	0.1607	0.3757	0.0575	0.3151	-0.0852	0.1309	0.4796	0.0707	-0.4267	-0.3197	-0.2569
ENSG00000073350	LLGL2	1.0764	0.0186	FALSE	NA	black	0.4371	0.6435	0.3113	-0.4364	-0.2136	0.3967	-0.5449	-0.1643	0.337	-0.01	0.2549	0.2	-0.3597	0.1773	0.4794	0.1157	0.2134	0.4702	0.5127	-0.3969	-0.1899	0.3001	0.028	-0.2904	0.2255	-0.1983	0.1829	0.2262	0.2475	0.1473	0.2769	-0.4008	-0.2173	-0.5335
ENSG00000214491	SEC14L6	-0.1357	0.8576	FALSE	NA	black	0.4359	0.6835	0.53	-0.4402	-0.5667	0.2716	-0.6127	0.0759	0.195	-0.0023	0.6633	-0.1782	-0.5125	0.211	0.5438	-0.203	0.3794	0.3915	0.7769	0.096	-0.5649	0.1333	-0.4718	0.337	0.462	-0.2449	-0.0213	-0.157	0.2857	0.4164	-0.0129	-0.4967	-0.3139	-0.2218
ENSG00000204104	TRAF3IP1	-0.6184	0.1829	FALSE	NA	black	0.4351	0.5285	0.4085	-0.5754	-0.3375	0.3837	-0.3026	0.2675	-0.134	-0.5074	0.1021	-0.1621	-0.4054	-0.3879	0.1284	0.2798	-0.0354	0.3011	0.2609	-0.3974	-0.0359	0.1497	-0.0766	0.0023	0.0412	0.1382	-0.0758	0.3093	0.2607	-0.0707	0.1443	0.0739	0.1551	-0.0153
ENSG00000172987	HPSE2	0.6797	0.4387	FALSE	NA	black	0.4351	0.755	0.4705	-0.5542	-0.593	0.252	-0.6793	-0.0254	0.1638	-0.1652	0.5334	-0.2161	-0.6538	0.1559	0.468	-0.2168	0.2281	0.3232	0.7398	-0.067	-0.5782	0.1224	-0.4914	0.1375	0.3958	-0.3453	-0.1405	-0.0786	0.35	0.2928	-0.0813	-0.5235	-0.4085	-0.3442
ENSG00000234577	RP3-398G3.3	0	NA	TRUE	NA	black	0.435	0.6882	0.5656	-0.6871	-0.4794	0.5203	-0.5435	0.2335	0.0563	-0.3885	0.2455	-0.1755	-0.4624	-0.2303	0.3465	0.2357	0.1446	0.394	0.5268	-0.4303	-0.2417	0.3089	-0.1604	-0.0493	0.2208	0.0788	0.0337	0.2252	0.3338	0.331	0.1174	-0.1335	-0.071	-0.1728
ENSG00000234056	RP11-165I9.4	0.7372	0.3974	TRUE	NA	black	0.4349	0.65	0.5093	-0.375	-0.4698	0.3337	-0.5769	0.0743	0.2056	0.0393	0.5813	-0.0926	-0.3759	0.1869	0.5348	-0.0917	0.4037	0.4134	0.6842	0.0517	-0.4576	0.0979	-0.3148	0.2363	0.3549	-0.1425	0.1004	-0.0975	0.246	0.3887	0.0663	-0.4601	-0.2578	-0.2602
ENSG00000120907	ADRA1A	-0.1791	0.8362	FALSE	NA	black	0.4349	0.7509	0.6356	-0.7435	-0.6022	0.5354	-0.6517	0.2363	0.0815	-0.3528	0.4023	-0.2844	-0.5599	-0.1344	0.455	0.1387	0.2309	0.3254	0.664	-0.3485	-0.3988	0.2574	-0.2899	0.0544	0.2922	-0.0033	-0.0021	0.086	0.2925	0.4487	-0.0323	-0.238	-0.2381	-0.175
ENSG00000196674	Z98881.1	0	NA	NA	NA	black	0.4346	0.5676	0.3485	-0.4254	-0.3126	0.2974	-0.3987	0.0438	0.0348	-0.2639	0.2173	0.0059	-0.3903	-0.1235	0.2356	0.1002	0.0825	0.5603	0.3846	-0.2525	-0.1417	0.1295	-0.1355	-0.0695	0.1478	-0.07	-0.0169	0.2939	0.4886	0.0163	0.3263	-0.2001	0.0897	-0.2685
ENSG00000224805	RP1-18D14.4	0.1831	0.8634	TRUE	NA	black	0.4324	0.6282	0.3938	-0.3808	-0.5117	0.1751	-0.6321	-0.1026	0.1905	0.0265	0.6242	-0.1486	-0.5601	0.3211	0.5253	-0.2987	0.2925	0.3032	0.6984	0.1243	-0.5921	0.0691	-0.4687	0.2279	0.3763	-0.3749	-0.0933	-0.1894	0.3113	0.2424	-0.0775	-0.5957	-0.4327	-0.3721
ENSG00000111254	AKAP3	1.4743	0.0215	FALSE	NA	black	0.4323	0.7312	0.4076	-0.5158	-0.4704	0.2732	-0.5391	0.0172	0.1569	-0.2509	0.3654	-0.121	-0.587	0.0004	0.3497	-0.0664	0.1153	0.3317	0.6008	-0.2184	-0.3852	0.1814	-0.3476	0.0172	0.3838	-0.2618	-0.1418	0.052	0.299	0.2539	0.0258	-0.334	-0.2482	-0.2799
ENSG00000166912	MTMR10	1.0177	0.1651	FALSE	NA	black	0.4305	0.8218	0.4853	-0.5673	-0.6159	0.2425	-0.6428	0.037	0.2245	-0.2396	0.5377	-0.214	-0.7307	0.0927	0.4418	-0.214	0.1856	0.3152	0.7965	-0.0898	-0.5661	0.2138	-0.5287	0.1947	0.5312	-0.4057	-0.2235	-0.0714	0.2894	0.3689	-0.0797	-0.4479	-0.3464	-0.2522
ENSG00000053747	LAMA3	0.16	0.8383	FALSE	NA	black	0.4297	0.6885	0.4093	-0.509	-0.3804	0.3088	-0.5452	-0.0547	0.2937	-0.2446	0.3299	0.0999	-0.5777	-0.0101	0.3704	0.004	0.1016	0.6724	0.6446	-0.3359	-0.2785	0.3975	-0.2466	-0.118	0.4903	-0.2375	-0.0691	0.3145	0.5359	0.2139	0.3817	-0.3607	0.0082	-0.4288
ENSG00000198690	FAN1	0.317	0.5697	FALSE	NA	black	0.4285	0.5335	0.3827	-0.3381	-0.2914	0.2594	-0.0565	0.42	-0.0908	-0.3751	0.1098	-0.1342	-0.2568	-0.437	0.0122	0.2595	0.0746	0.2457	0.2644	-0.2459	0.0642	0.0025	-0.1169	0.1855	0.2496	0.0462	-0.062	0.1971	-0.0174	0.1677	0.1731	0.2567	0.2937	0.2502
ENSG00000259357	RP11-316M1.12	1.8951	0.0197	TRUE	NA	black	0.4285	0.8502	0.538	-0.5265	-0.5487	0.3611	-0.7477	-0.0441	0.323	-0.0256	0.6356	-0.07	-0.5808	0.2579	0.6285	-0.1681	0.3598	0.4443	0.8309	-0.0596	-0.5909	0.2797	-0.4126	0.1446	0.5041	-0.2695	0.0036	-0.0998	0.3509	0.3812	0.0298	-0.6167	-0.4255	-0.4213
ENSG00000214100	AC079776.2	0.9366	0.2888	FALSE	NA	black	0.4283	0.7568	0.51	-0.4882	-0.5706	0.3351	-0.7357	-0.037	0.1533	0.0673	0.6544	-0.1616	-0.4954	0.3124	0.6324	-0.1689	0.4299	0.3121	0.6921	0.0111	-0.5938	0.0261	-0.3924	0.1347	0.26	-0.2867	0.0698	-0.1803	0.2468	0.3057	-0.0663	-0.6116	-0.5032	-0.4228
ENSG00000236790	LINC00299	0.7048	0.4536	TRUE	NA	black	0.4282	0.6953	0.3182	-0.4895	-0.4863	0.1308	-0.6623	-0.2267	0.292	-0.2236	0.4319	-0.0308	-0.7407	0.1935	0.3949	-0.3126	0.031	0.554	0.7439	-0.0967	-0.5415	0.3325	-0.4814	-0.0027	0.4433	-0.4537	-0.261	0.1059	0.6103	0.1709	0.13	-0.5993	-0.2706	-0.5198
ENSG00000101311	FERMT1	1.9584	0.0004	FALSE	NA	black	0.428	0.7849	0.6214	-0.5997	-0.6469	0.3991	-0.6744	0.17	0.1219	-0.1448	0.6125	-0.2777	-0.5472	0.08	0.5409	-0.0947	0.3695	0.3657	0.7813	-0.0463	-0.554	0.1233	-0.4587	0.2814	0.3884	-0.1409	-0.0109	-0.0959	0.271	0.5401	-0.0536	-0.4265	-0.3106	-0.1866
ENSG00000100987	VSX1	1.5816	0.0139	FALSE	NA	black	0.4278	0.7424	0.5564	-0.5288	-0.6133	0.3019	-0.6402	0.0976	0.1619	-0.1182	0.613	-0.2268	-0.588	0.1242	0.507	-0.1668	0.3239	0.3514	0.764	-0.0066	-0.5729	0.1369	-0.4954	0.2691	0.4721	-0.2619	-0.0827	-0.1333	0.2982	0.4179	-0.0602	-0.4657	-0.3462	-0.2262
ENSG00000242902	RP11-309L24.2	0	NA	TRUE	NA	black	0.4278	0.5714	0.4403	-0.451	-0.2482	0.4918	-0.3896	0.1626	0.0814	-0.1461	0.181	0.0116	-0.1729	-0.1329	0.3351	0.3232	0.2391	0.3421	0.334	-0.395	-0.057	0.2159	0.0716	-0.1444	0.1146	0.1421	0.2393	0.202	0.1555	0.2156	0.21	-0.1077	-0.0475	-0.2069
ENSG00000205517	RGL3	1.4874	0.0024	FALSE	NA	black	0.4277	0.7474	0.3004	-0.5342	-0.4636	0.1708	-0.7124	-0.3019	0.3345	-0.2045	0.406	0.0213	-0.7703	0.2351	0.4338	-0.2786	0.0303	0.5603	0.7468	-0.2126	-0.5226	0.3457	-0.429	-0.1409	0.4266	-0.4943	-0.2286	0.1543	0.6083	0.1916	0.1519	-0.6339	-0.3234	-0.6275
ENSG00000185896	LAMP1	0.0075	0.9916	FALSE	NA	black	0.4237	0.7905	0.5392	-0.6848	-0.4222	0.582	-0.7173	0.017	0.3014	-0.1858	0.3676	-0.032	-0.4634	0.0585	0.5808	0.168	0.2658	0.3783	0.6783	-0.4345	-0.3476	0.3841	-0.0906	-0.1463	0.2905	-0.0111	0.1541	0.1123	0.2648	0.2814	0.0597	-0.408	-0.3664	-0.4304
ENSG00000258696	CTD-2058B24.3	-0.1087	0.9246	TRUE	NA	black	0.4221	0.6278	0.4182	-0.4582	-0.4422	0.2997	-0.5788	-0.0287	0.1332	-0.1654	0.4265	-0.0487	-0.4919	0.0761	0.4196	-0.0788	0.1808	0.574	0.5836	-0.1045	-0.3951	0.1827	-0.3029	0.0404	0.2586	-0.1737	-0.0383	0.1286	0.5343	0.2078	0.2133	-0.4346	-0.1183	-0.3786
ENSG00000235189	RP4-537K23.4	0.7407	0.4165	TRUE	NA	black	0.4208	0.6177	0.4489	-0.4009	-0.461	0.2959	-0.4588	0.1505	-0.1005	-0.1515	0.409	-0.1768	-0.3619	-0.0468	0.3286	0.0195	0.2458	0.3387	0.3927	-0.0499	-0.3024	-0.0782	-0.276	0.1388	0.0854	-0.06	0.0107	0.0162	0.2669	0.1953	0.0869	-0.2584	-0.12	-0.1732
ENSG00000078124	ACER3	1.0599	0.0854	FALSE	NA	black	0.4205	0.7653	0.6542	-0.6129	-0.7688	0.3321	-0.662	0.2881	-0.0249	-0.2588	0.6348	-0.46	-0.605	-0.0109	0.4683	-0.1729	0.3181	0.2037	0.7234	0.0848	-0.6613	0.0418	-0.6073	0.441	0.3359	-0.1468	-0.1457	-0.2425	0.2098	0.4373	-0.2393	-0.3807	-0.3741	-0.0303
ENSG00000236854	AL121656.5	0	NA	TRUE	NA	black	0.4199	0.6479	0.2706	-0.4131	-0.4105	0.1289	-0.5103	-0.1262	0.0919	-0.2155	0.3129	-0.0682	-0.5706	0.0783	0.2781	-0.1812	0.0254	0.3908	0.4981	-0.1232	-0.3809	0.1191	-0.3622	-0.0243	0.2289	-0.3311	-0.1948	0.0956	0.4197	0.0965	0.0876	-0.4101	-0.2043	-0.3807
ENSG00000212242	5S_rRNA	0	NA	FALSE	NA	black	0.4198	0.5696	0.4231	-0.4807	-0.4096	0.3382	-0.4772	0.1079	0.0551	-0.2212	0.2967	-0.1331	-0.3917	-0.0596	0.3218	0.0596	0.1689	0.3243	0.4642	-0.198	-0.2845	0.1222	-0.2048	0.026	0.1757	-0.0501	0.008	0.0879	0.2448	0.1885	0.0648	-0.241	-0.1509	-0.2052
ENSG00000232287	SLC6A1-AS1	0.0555	0.9636	TRUE	NA	black	0.4198	0.6788	0.3728	-0.5036	-0.3618	0.3021	-0.5039	-0.0458	0.215	-0.3232	0.2531	0.069	-0.5444	-0.0899	0.2807	0.0249	0.0352	0.7203	0.5912	-0.3337	-0.2169	0.3652	-0.2255	-0.1378	0.3624	-0.1593	-0.0873	0.389	0.6233	0.2015	0.4152	-0.3033	0.0939	-0.3953
ENSG00000104728	ARHGEF10	1.0988	0.0272	FALSE	NA	black	0.4196	0.8254	0.4677	-0.602	-0.3426	0.467	-0.6135	-0.0458	0.4204	-0.2425	0.324	0.154	-0.551	-0.0006	0.4679	0.1172	0.1523	0.6613	0.7532	-0.4626	-0.244	0.5131	-0.1248	-0.1675	0.5267	-0.1193	0.0463	0.3319	0.4823	0.3075	0.3584	-0.3671	-0.0625	-0.4525
ENSG00000226155	AC124944.3	0.415	0.7116	TRUE	NA	black	0.4195	0.5954	0.3961	-0.4275	-0.4068	0.277	-0.5459	-0.0245	0.1244	-0.1563	0.4003	-0.0194	-0.4615	0.0834	0.4035	-0.0881	0.1704	0.5775	0.5465	-0.0922	-0.3798	0.1563	-0.2835	0.0662	0.255	-0.1701	-0.0328	0.1426	0.4983	0.1498	0.2457	-0.4241	-0.0836	-0.3425
ENSG00000072864	NDE1	1.1161	0.0846	FALSE	NA	black	0.4192	0.7676	0.4602	-0.4693	-0.4057	0.3279	-0.5518	0.0023	0.3662	-0.1295	0.4266	0.0514	-0.5457	0.0693	0.4519	-0.0196	0.2212	0.4486	0.7164	-0.2513	-0.3614	0.3785	-0.2744	0.0094	0.6253	-0.2744	-0.0235	0.0759	0.3009	0.307	0.1699	-0.3892	-0.1988	-0.3475
ENSG00000224424	PRKAR2A-AS1	0.2606	0.6662	TRUE	NA	black	0.4187	0.6757	0.398	-0.4053	-0.3301	0.3182	-0.4813	-0.0023	0.2803	-0.0631	0.3681	0.0325	-0.406	0.1033	0.4275	0.0059	0.2258	0.3719	0.6048	-0.1904	-0.3043	0.2604	-0.183	0.0234	0.3947	-0.1657	0.0512	0.0377	0.204	0.2826	0.1031	-0.3479	-0.2238	-0.2998
ENSG00000010030	ETV7	-0.0401	0.9732	FALSE	NA	black	0.4178	0.6182	0.5021	-0.434	-0.533	0.3205	-0.6422	0.0506	0.1405	0.0864	0.637	-0.2284	-0.4115	0.2863	0.5927	-0.155	0.4421	0.1617	0.6634	0.076	-0.5735	0.0072	-0.3769	0.2463	0.2881	-0.2046	0.074	-0.2651	0.1163	0.3059	-0.1822	-0.5152	-0.5129	-0.2577
ENSG00000239486	RP11-163E9.1	-0.5037	0.5941	FALSE	NA	black	0.417	0.6473	0.3222	-0.3636	-0.4001	0.1791	-0.626	-0.2181	0.2344	-0.0442	0.5081	0.0617	-0.5743	0.2692	0.478	-0.2495	0.1667	0.6071	0.6421	0.0006	-0.4839	0.1473	-0.3648	0.0378	0.3525	-0.3524	-0.0956	0.0792	0.6124	0.1001	0.2386	-0.6128	-0.2065	-0.5378
ENSG00000241811	AC041005.1	0	NA	NA	NA	black	0.4168	0.4945	0.3069	-0.346	-0.3115	0.2348	-0.3111	0.1163	-0.0577	-0.2128	0.1874	-0.1106	-0.2984	-0.1201	0.1804	0.0788	0.0935	0.2423	0.2702	-0.1731	-0.1596	-0.0012	-0.1507	0.0154	0.0782	-0.0528	-0.0218	0.0992	0.1611	0.1178	0.0832	-0.1199	-0.0561	-0.1146
ENSG00000165269	AQP7	-0.2961	0.7398	FALSE	NA	black	0.4156	0.6313	0.5762	-0.5634	-0.4903	0.5026	-0.6279	0.1542	0.037	-0.0888	0.4679	-0.1712	-0.339	0.0505	0.5448	0.13	0.4018	0.3451	0.5197	-0.1909	-0.3709	0.034	-0.1585	0.0633	0.1142	0.0002	0.2059	-0.0014	0.2064	0.0672	0.0404	-0.3679	-0.3005	-0.2709
ENSG00000115993	TRAK2	1.0311	0.1102	FALSE	NA	black	0.4154	0.5828	0.5271	-0.583	-0.6353	0.2997	-0.4656	0.3496	-0.1948	-0.3608	0.4029	-0.4973	-0.4588	-0.1671	0.2932	-0.0256	0.1694	0.0605	0.4535	-0.0154	-0.4425	0.0161	-0.4351	0.3565	0.0281	0.0139	-0.1424	-0.1364	0.0671	0.2069	-0.2702	-0.1239	-0.2324	0.1138
ENSG00000224963	U82695.9	1.2525	0.0772	FALSE	NA	black	0.4136	0.6276	0.2916	-0.3545	-0.3736	0.1602	-0.536	-0.1749	0.1692	-0.0484	0.4087	0.0308	-0.4959	0.1928	0.3793	-0.173	0.1676	0.5012	0.5471	-0.0803	-0.3702	0.1112	-0.3152	-0.0404	0.2719	-0.3329	-0.0629	0.0981	0.424	0.1407	0.2025	-0.4939	-0.1953	-0.4739
ENSG00000109458	GAB1	1.1646	0.0959	FALSE	NA	black	0.4117	0.7248	0.5281	-0.4646	-0.4703	0.3263	-0.4462	0.232	0.2053	-0.2327	0.4032	-0.1344	-0.4523	-0.0957	0.3462	0.0017	0.2065	0.2935	0.6419	-0.1292	-0.3689	0.3108	-0.3494	0.2505	0.579	-0.0613	-0.0748	-0.0544	0.1736	0.4161	0.0067	-0.2215	-0.1631	-0.0334
ENSG00000163959	AC069257.9	-0.6748	0.3393	FALSE	NA	black	0.4109	0.6191	0.4128	-0.5433	-0.2893	0.4391	-0.4315	0.0835	0.1228	-0.3343	0.1685	0.0669	-0.3976	-0.1985	0.2714	0.2468	0.0939	0.6116	0.4455	-0.4645	-0.0587	0.2448	-0.0294	-0.1855	0.2241	0.0372	0.0666	0.433	0.4596	0.1329	0.4025	-0.1315	0.1528	-0.2782
ENSG00000105953	OGDH	-0.3577	0.4422	FALSE	NA	black	0.4103	0.5296	0.4316	-0.5655	-0.2877	0.5277	-0.3865	0.2143	0.0553	-0.2117	0.134	-0.1362	-0.2362	-0.1566	0.331	0.382	0.2241	0.0397	0.3111	-0.5168	-0.0575	0.1168	0.0942	-0.1746	0.0725	0.0878	0.1925	0.107	-0.1101	0.0921	-0.0649	-0.0034	-0.2382	-0.1034
ENSG00000232880	RP3-453C12.8	0	NA	FALSE	NA	black	0.4099	0.5039	0.2992	-0.3875	-0.2801	0.2718	-0.3132	0.0903	-0.0606	-0.2861	0.1211	-0.0473	-0.3248	-0.1921	0.1443	0.1454	0.0292	0.3966	0.2503	-0.2869	-0.0742	0.045	-0.0928	-0.1059	0.046	-0.0227	-0.0211	0.2791	0.2983	0.1054	0.2415	-0.0826	0.0891	-0.1824
ENSG00000249669	MIR143HG	-0.2995	0.7155	TRUE	NA	black	0.409	0.577	0.2462	-0.4484	-0.3645	0.1505	-0.5354	-0.2059	0.202	-0.2703	0.2356	0.0309	-0.6084	0.0526	0.2532	-0.1449	-0.045	0.5824	0.5314	-0.2431	-0.3235	0.333	-0.312	-0.1819	0.2779	-0.3301	-0.1983	0.2801	0.616	0.1581	0.2714	-0.4278	-0.0913	-0.5021
ENSG00000179134	SAMD4B	0.271	0.6173	FALSE	NA	black	0.4086	0.6286	0.4262	-0.5229	-0.1445	0.5733	-0.4591	0.0286	0.3615	-0.1251	0.1844	0.2359	-0.293	-0.0478	0.4415	0.3832	0.2364	0.5002	0.5221	-0.6093	0.0168	0.382	0.206	-0.2962	0.3624	0.0389	0.2965	0.3963	0.2178	0.1805	0.3905	-0.1718	0.0116	-0.3819
ENSG00000154642	C21orf91	1.5088	0.0477	FALSE	NA	black	0.408	0.5373	0.3725	-0.4256	-0.5242	0.1205	-0.2018	0.4032	-0.321	-0.4775	0.1514	-0.4723	-0.4328	-0.3718	-0.024	0.0122	-0.0441	-0.1195	0.1805	-0.074	-0.2552	-0.068	-0.4147	0.2929	0.0463	-0.0674	-0.3181	-0.119	-0.0467	0.1728	-0.2935	0.1204	-0.1208	0.3006
ENSG00000224888	RP5-1142A6.2	-0.6126	0.4702	TRUE	NA	black	0.4074	0.6034	0.2965	-0.4786	-0.2561	0.3539	-0.5365	-0.1597	0.2752	-0.1623	0.2435	0.1089	-0.4748	0.0843	0.3943	0.0766	0.0966	0.4704	0.5156	-0.3907	-0.2083	0.3049	-0.059	-0.2708	0.2561	-0.1987	0.0306	0.2681	0.4298	0.0391	0.2409	-0.3536	-0.1516	-0.5036
ENSG00000134716	CYP2J2	1.1674	0.0828	FALSE	NA	black	0.406	0.8389	0.5568	-0.6104	-0.7045	0.2902	-0.7966	-0.0122	0.2124	-0.1163	0.6921	-0.2769	-0.7202	0.2508	0.5981	-0.2934	0.3254	0.3424	0.8794	0.0141	-0.7258	0.151	-0.5993	0.2365	0.4677	-0.3912	-0.1433	-0.1797	0.3665	0.4203	-0.1447	-0.6311	-0.512	-0.3623
ENSG00000221420	SNORA81	0	NA	FALSE	NA	black	0.4054	0.5416	0.2928	-0.3792	-0.3908	0.1342	-0.4677	-0.066	0.0099	-0.2558	0.3131	-0.0466	-0.5373	-0.005	0.2315	-0.1423	0.0127	0.5367	0.4361	-0.0851	-0.3268	0.0604	-0.3472	0.0181	0.204	-0.2333	-0.1894	0.2081	0.6075	0.0484	0.2541	-0.356	0.0089	-0.3414
ENSG00000149292	TTC12	0.1425	0.8545	FALSE	NA	black	0.405	0.6879	0.5121	-0.3618	-0.5238	0.2038	-0.4662	0.1717	0.1257	-0.0393	0.6022	-0.1713	-0.4611	0.0959	0.4289	-0.173	0.3333	0.2981	0.6549	0.1249	-0.4986	0.0719	-0.4783	0.4134	0.5393	-0.2299	-0.0747	-0.2058	0.2279	0.3324	-0.034	-0.3731	-0.2322	-0.0763
ENSG00000230756	RHOQP3	0	NA	FALSE	NA	black	0.4046	0.6608	0.4363	-0.4737	-0.5121	0.2116	-0.5163	0.0735	0.1975	-0.2321	0.4522	-0.1809	-0.5917	0.0291	0.3532	-0.1703	0.1488	0.3077	0.6964	-0.056	-0.4699	0.249	-0.4595	0.2175	0.5066	-0.2452	-0.1938	-0.0498	0.2915	0.29	-0.0408	-0.3467	-0.2388	-0.1621
ENSG00000240126	RP11-61I13.2	0	NA	NA	NA	black	0.4045	0.5183	0.338	-0.3411	-0.2439	0.3068	-0.3098	0.0928	0.0877	-0.1566	0.2084	0.0477	-0.2566	-0.1106	0.2349	0.153	0.1591	0.4805	0.3693	-0.2405	-0.0662	0.1196	-0.0616	-0.0457	0.1825	-0.0112	0.0836	0.2454	0.2772	0.1602	0.3119	-0.1238	0.1163	-0.1928
ENSG00000242689	CNTF	0.9153	0.29	FALSE	NA	black	0.4038	0.5084	0.2212	-0.3743	-0.2908	0.1093	-0.1485	0.1588	-0.0876	-0.4707	0.0231	-0.1175	-0.4499	-0.3436	-0.0557	0.0823	-0.156	0.2626	0.2333	-0.3058	-0.0225	0.1191	-0.2134	-0.027	0.1651	-0.1433	-0.2662	0.2838	0.2353	0.02	0.1426	0.1036	0.1841	0.018
ENSG00000254126	AC108868.4	-0.2537	0.8093	FALSE	NA	black	0.4034	0.7159	0.438	-0.5801	-0.5865	0.2753	-0.7574	-0.1111	0.1796	-0.1043	0.5532	-0.2105	-0.654	0.2597	0.5483	-0.2227	0.2479	0.2571	0.6989	-0.0972	-0.6214	0.1551	-0.455	0.0303	0.2901	-0.3753	-0.1128	-0.1189	0.3272	0.2279	-0.1368	-0.5976	-0.5473	-0.4551
ENSG00000181392	C19orf46	-0.6827	0.4417	FALSE	NA	black	0.403	0.5459	0.4238	-0.3726	-0.2808	0.4047	-0.4699	0.039	0.1345	0.0133	0.3695	0.0809	-0.2258	0.0964	0.4751	0.1208	0.3245	0.5378	0.445	-0.1659	-0.2163	0.1411	-0.0431	-0.0016	0.1552	-0.0103	0.2289	0.1449	0.3383	0.0542	0.3071	-0.3368	-0.0739	-0.315
ENSG00000185129	PURA	0.1694	0.7877	FALSE	NA	black	0.4029	0.6254	0.6591	-0.7162	-0.6958	0.4563	-0.615	0.3856	-0.0803	-0.3493	0.4319	-0.5122	-0.5193	-0.1229	0.4292	0.0384	0.2303	-0.0206	0.5496	-0.1565	-0.5594	0.17	-0.4178	0.2984	0.211	0.0395	-0.0836	-0.2117	0.0486	0.4284	-0.3741	-0.1999	-0.4427	0.0815
ENSG00000239961	LILRA4	0	NA	FALSE	NA	black	0.4013	0.4829	0.4543	-0.4658	-0.4866	0.3302	-0.4614	0.2151	-0.1405	-0.2036	0.3161	-0.3225	-0.3394	-0.0775	0.2955	0.0665	0.204	0.0989	0.3122	-0.124	-0.3272	-0.0379	-0.2526	0.0921	0.0144	-0.0007	-0.0064	-0.0552	0.1199	0.4067	-0.1336	-0.1787	-0.262	-0.0645
ENSG00000117868	ESYT2	-0.0981	0.8619	FALSE	NA	black	0.4011	0.5891	0.5772	-0.6534	-0.3402	0.609	-0.419	0.363	0.1105	-0.3646	0.1502	-0.0967	-0.2383	-0.3233	0.3217	0.4191	0.1916	0.3456	0.4579	-0.4942	-0.0592	0.4306	0.0495	-0.0086	0.1632	0.36	0.2054	0.2611	0.1247	0.2917	0.1552	0.0265	0.0332	0.0026
ENSG00000229974	AC083862.1	0	NA	NA	NA	black	0.4007	0.7191	0.4354	-0.5149	-0.4508	0.3398	-0.6309	-0.04	0.2919	-0.124	0.4518	-0.076	-0.5334	0.1403	0.4902	-0.0763	0.2182	0.3337	0.7071	-0.1758	-0.4444	0.3094	-0.3007	0.0192	0.3978	-0.2112	-0.0329	-0.0135	0.283	0.3044	-0.0007	-0.4492	-0.3601	-0.3732
ENSG00000257093	KIAA1147	0.5712	0.3277	FALSE	NA	black	0.3999	0.5169	0.3612	-0.4951	-0.3955	0.2067	-0.1503	0.3751	-0.0969	-0.5784	0.0387	-0.2593	-0.479	-0.485	-0.0559	0.1807	-0.1107	0.1093	0.2805	-0.3609	-0.0478	0.1832	-0.2413	0.0879	0.2678	-0.0622	-0.2675	0.2012	0.0357	0.1946	-0.0021	0.2322	0.1519	0.2195
ENSG00000224764	RP11-54O15.3	0	NA	TRUE	NA	black	0.3994	0.6415	0.5903	-0.522	-0.6101	0.3927	-0.6423	0.1834	-0.0318	-0.0435	0.5919	-0.3008	-0.4005	0.1135	0.5319	-0.0392	0.4264	0.2686	0.5684	0.0049	-0.5097	-0.0473	-0.3635	0.2366	0.1474	-0.0829	0.0968	-0.1419	0.1803	0.3651	-0.0852	-0.4143	-0.3497	-0.1908
ENSG00000163235	TGFA	1.2931	0.0947	FALSE	NA	black	0.3989	0.642	0.5018	-0.5208	-0.5202	0.3586	-0.4677	0.2612	-0.0726	-0.261	0.3536	-0.3241	-0.3633	-0.1277	0.3015	0.048	0.2121	0.1602	0.4675	-0.102	-0.3414	0.0638	-0.3126	0.2072	0.1013	0.0785	-0.024	-0.0709	0.1296	0.3422	-0.1387	-0.1679	-0.2343	-0.0005
ENSG00000230438	RP11-420G6.4	0.3649	0.6276	TRUE	NA	black	0.398	0.6292	0.4718	-0.5496	-0.4743	0.3524	-0.5465	0.0991	0.064	-0.2583	0.355	-0.1622	-0.4738	-0.0496	0.361	0.0257	0.1627	0.3837	0.53	-0.207	-0.3423	0.182	-0.2696	0.0463	0.2008	-0.0523	-0.0305	0.1092	0.3734	0.249	0.0694	-0.296	-0.1544	-0.237
ENSG00000166394	CYB5R2	0.2264	0.8285	FALSE	NA	black	0.3979	0.7662	0.5725	-0.5626	-0.5342	0.4543	-0.6999	0.0753	0.1598	-0.0642	0.5625	-0.1425	-0.4494	0.1513	0.5972	-0.0192	0.3654	0.3952	0.6772	-0.1112	-0.5014	0.1828	-0.3056	0.1321	0.296	-0.0642	0.0953	-0.0675	0.3229	0.3774	0.013	-0.4814	-0.3596	-0.319
ENSG00000235326	RP11-509J21.3	0	NA	NA	NA	black	0.3976	0.5931	0.2718	-0.3948	-0.3059	0.1869	-0.4158	-0.0917	0.1769	-0.2703	0.2301	0.083	-0.5182	-0.0565	0.2111	-0.0425	-0.015	0.6278	0.5036	-0.2507	-0.1931	0.2514	-0.2412	-0.123	0.3295	-0.2125	-0.1406	0.3517	0.5425	0.1979	0.3761	-0.277	0.1207	-0.3747
ENSG00000172183	ISG20	1.0172	0.0766	FALSE	NA	black	0.3973	0.6862	0.4213	-0.4841	-0.4932	0.3001	-0.7498	-0.1743	0.3313	0.018	0.5659	-0.0608	-0.5709	0.3315	0.5942	-0.2026	0.3028	0.3828	0.7573	-0.0817	-0.5711	0.2514	-0.3651	-0.0236	0.3667	-0.3502	-0.0065	-0.0668	0.3623	0.3346	0.0071	-0.6486	-0.4792	-0.5493
ENSG00000259475	RP11-654A16.3	0	NA	TRUE	NA	black	0.3965	0.5752	0.4496	-0.5879	-0.3331	0.4983	-0.5531	0.055	0.1215	-0.1658	0.2601	-0.0475	-0.3499	0.0149	0.4624	0.1882	0.2017	0.3433	0.4585	-0.4044	-0.2515	0.2584	-0.0389	-0.141	0.152	0.0462	0.1543	0.174	0.2789	0.1635	0.1083	-0.2686	-0.2136	-0.3103
ENSG00000207736	MIR657	0	NA	FALSE	NA	black	0.396	0.6325	0.2649	-0.4537	-0.3089	0.2435	-0.4798	-0.1242	0.145	-0.2337	0.1946	0.039	-0.4955	0.017	0.2824	-0.005	0.0153	0.4595	0.4362	-0.3173	-0.2377	0.2119	-0.1734	-0.1997	0.1978	-0.2435	-0.0876	0.2424	0.4492	0.0504	0.2181	-0.3235	-0.1138	-0.4215
ENSG00000241695	GM2AP1	0	NA	FALSE	NA	black	0.3956	0.6575	0.5788	-0.493	-0.4051	0.5166	-0.5152	0.2226	0.1944	-0.0677	0.3982	-0.0719	-0.2467	-0.0333	0.4738	0.1987	0.4065	0.3767	0.5948	-0.2418	-0.2478	0.221	-0.098	0.0712	0.2988	0.0795	0.2532	0.0524	0.1159	0.4509	0.1259	-0.2444	-0.1628	-0.1691
ENSG00000257283	RP11-1060G2.1	0	NA	TRUE	NA	black	0.3954	0.4575	0.3375	-0.3601	-0.3246	0.2627	-0.3401	0.1356	-0.0681	-0.1559	0.25	-0.1533	-0.2581	-0.0727	0.2398	0.083	0.1603	0.1538	0.2673	-0.1403	-0.1869	-0.0166	-0.1445	0.0517	0.029	-0.0056	0.0194	0.0256	0.0766	0.0536	-0.0001	-0.139	-0.1332	-0.1034
ENSG00000186153	WWOX	0.2502	0.6443	FALSE	NA	black	0.3944	0.6998	0.4232	-0.4762	-0.4608	0.2569	-0.4776	0.0806	0.2169	-0.1642	0.4014	-0.1585	-0.5186	0.0479	0.371	-0.0778	0.2008	0.1898	0.6542	-0.1587	-0.3941	0.2117	-0.3502	0.1353	0.4869	-0.2776	-0.0957	-0.0767	0.1031	0.3188	-0.0994	-0.2968	-0.3146	-0.1556
ENSG00000160712	IL6R	1.0128	0.0424	FALSE	NA	black	0.3941	0.6898	0.4449	-0.5599	-0.5291	0.2832	-0.5546	0.0734	0.1918	-0.2763	0.3605	-0.2217	-0.5842	-0.0178	0.335	-0.0819	0.1266	0.2556	0.6669	-0.2024	-0.4265	0.3563	-0.3971	0.0547	0.3722	-0.2317	-0.1549	0.004	0.2377	0.5834	-0.0785	-0.3084	-0.291	-0.205
ENSG00000227821	AL392086.1	0	NA	NA	NA	black	0.3938	0.5312	0.2436	-0.3487	-0.3374	0.121	-0.3985	-0.0772	0.0831	-0.2318	0.2445	-0.0329	-0.4739	0.0047	0.1968	-0.1202	0.0112	0.4388	0.4265	-0.1257	-0.2697	0.1289	-0.2949	-0.0239	0.2273	-0.245	-0.1661	0.1644	0.4113	0.0939	0.1767	-0.3103	-0.0521	-0.3002
ENSG00000235529	AGAP1-IT1	0	NA	TRUE	NA	black	0.3935	0.5065	0.2823	-0.2993	-0.3816	0.1078	-0.4549	-0.0697	0.1129	-0.0414	0.439	-0.0838	-0.4611	0.1949	0.3642	-0.2196	0.1508	0.3003	0.4921	0.075	-0.4273	0.0852	-0.3542	0.1761	0.2529	-0.3032	-0.1245	-0.0851	0.3222	0.022	0.0045	-0.4187	-0.2594	-0.2664
ENSG00000204758	CTC-308K20.1	0.0184	0.9846	TRUE	NA	black	0.3919	0.5226	0.5209	-0.3737	-0.3811	0.4183	-0.4686	0.199	0.0161	0.0099	0.4392	-0.0927	-0.1676	0.0232	0.4414	0.1168	0.4173	0.3739	0.454	-0.0464	-0.2565	-0.0506	-0.1249	0.1854	0.1156	0.1112	0.2579	0.0171	0.1373	0.3475	0.1498	-0.289	-0.095	-0.1617
ENSG00000228348	RP11-181E22.1	0	NA	FALSE	NA	black	0.3906	0.6742	0.6353	-0.6148	-0.5681	0.472	-0.4947	0.385	0.0615	-0.297	0.4006	-0.3276	-0.4248	-0.1883	0.3797	0.1401	0.2783	0.1733	0.6197	-0.2227	-0.3492	0.25	-0.2966	0.2405	0.3525	0.0619	0.013	-0.0418	0.0372	0.5631	-0.1193	-0.1075	-0.196	0.0725
ENSG00000232893	AC019068.2	0	NA	TRUE	NA	black	0.3897	0.4269	0.1987	-0.3717	-0.3844	0.058	-0.367	-0.0245	-0.1041	-0.3604	0.1481	-0.1894	-0.5248	-0.1087	0.0693	-0.1316	-0.1211	0.2367	0.2797	-0.1095	-0.2777	0.0234	-0.34	-0.0233	0.0426	-0.2427	-0.2822	0.1308	0.3544	0.0311	0.0142	-0.2104	-0.0802	-0.2237
ENSG00000229388	RP11-442N24__B.1	0.6553	0.4187	TRUE	NA	black	0.3892	0.6633	0.4537	-0.3563	-0.4913	0.2381	-0.6023	-0.0169	0.2004	0.0948	0.6298	-0.1011	-0.4364	0.2812	0.5416	-0.2094	0.393	0.349	0.6958	0.106	-0.5289	0.0436	-0.4033	0.2401	0.3709	-0.2655	0.0353	-0.1676	0.2531	0.3717	0.003	-0.5458	-0.3618	-0.3185
ENSG00000185697	MYBL1	0.8727	0.2181	FALSE	NA	black	0.3891	0.5815	0.4574	-0.3346	-0.5192	0.1289	-0.3114	0.2938	-0.0372	-0.2147	0.443	-0.2743	-0.4585	-0.1169	0.217	-0.1218	0.1753	0.141	0.4638	0.0775	-0.4001	0.0082	-0.4947	0.4177	0.4876	-0.1771	-0.218	-0.1788	0.1168	0.248	-0.1013	-0.1418	-0.1249	0.1289
ENSG00000233789	RP11-44D15.2	0	NA	NA	NA	black	0.3887	0.4941	0.3527	-0.3997	-0.43	0.215	-0.4536	0.0485	0.0378	-0.1849	0.3574	-0.1823	-0.4424	0.0137	0.2959	-0.0756	0.1364	0.2587	0.4573	-0.0705	-0.3489	0.0788	-0.3165	0.0798	0.1945	-0.1726	-0.1003	0.0072	0.2461	0.2028	-0.0068	-0.2822	-0.1793	-0.2132
ENSG00000182372	CLN8	-0.1031	0.9293	FALSE	4	black	0.3869	0.7464	0.3688	-0.6118	-0.2673	0.4465	-0.5181	-0.0515	0.2891	-0.3567	0.1486	0.1338	-0.5399	-0.1201	0.325	0.2138	0.0039	0.552	0.5534	-0.5926	-0.1046	0.4257	-0.0245	-0.3116	0.3473	-0.084	-0.0085	0.4315	0.4571	0.1746	0.3371	-0.2145	0.0085	-0.4256
ENSG00000219186	FTH1P19	0	NA	FALSE	NA	black	0.3856	0.4854	0.3011	-0.2882	-0.2296	0.2891	-0.4149	-0.0381	0.1351	0.0172	0.2948	0.0668	-0.2419	0.135	0.3851	0.0398	0.2281	0.3406	0.3744	-0.1198	-0.2256	0.0718	-0.0641	-0.0202	0.1547	-0.0871	0.134	0.0511	0.2107	0.0216	0.1586	-0.3259	-0.1697	-0.3102
ENSG00000251575	CTD-2170G1.2	2.0366	0.0066	TRUE	NA	black	0.3834	0.6005	0.1796	-0.3941	-0.3882	0.0679	-0.5942	-0.3111	0.2055	-0.1559	0.3376	-0.0295	-0.6596	0.2528	0.3428	-0.3094	-0.0193	0.3277	0.543	-0.1008	-0.4871	0.1796	-0.3934	-0.1128	0.2741	-0.4711	-0.2509	0.0379	0.4495	0.0236	0.0058	-0.5683	-0.3786	-0.5442
ENSG00000160349	LCN1	-1.422	0.0995	FALSE	NA	black	0.3824	0.4646	0.4876	-0.3332	-0.5243	0.264	-0.5229	0.1514	-0.1086	0.1333	0.6069	-0.3139	-0.259	0.211	0.4891	-0.1061	0.4806	0.0865	0.4225	0.1889	-0.4861	-0.2522	-0.3444	0.3114	0.0399	-0.1239	0.1289	-0.2938	0.0465	0.212	-0.1913	-0.4064	-0.407	-0.1393
ENSG00000255557	RP11-770G2.2	-0.6217	0.5557	TRUE	NA	black	0.381	0.5152	0.2258	-0.4355	-0.3601	0.1505	-0.5126	-0.1859	0.0662	-0.2941	0.2136	-0.0222	-0.5714	0.0221	0.2165	-0.1304	-0.0623	0.5313	0.416	-0.2094	-0.3113	0.184	-0.2962	-0.1858	0.153	-0.2691	-0.1968	0.2761	0.6598	0.0282	0.2419	-0.3924	-0.0702	-0.4746
ENSG00000130402	ACTN4	-0.4619	0.3823	FALSE	NA	black	0.3793	0.6771	0.4584	-0.595	-0.2243	0.6083	-0.6526	-0.0869	0.4611	-0.0963	0.258	0.2147	-0.3698	0.0976	0.5827	0.2691	0.2355	0.5231	0.6343	-0.5638	-0.1925	0.5569	0.1182	-0.3263	0.3668	0.0193	0.2725	0.2843	0.3438	0.228	0.2935	-0.3929	-0.2253	-0.5472
ENSG00000155749	ALS2CR12	-0.0748	0.945	FALSE	NA	black	0.3793	0.5808	0.3799	-0.3963	-0.372	0.2549	-0.4772	-0.0145	0.1658	-0.1828	0.3816	0.0347	-0.4612	0.0213	0.3422	-0.0638	0.1411	0.6781	0.5719	-0.1131	-0.2934	0.1862	-0.2761	0.0522	0.3289	-0.1406	-0.0502	0.2504	0.5554	0.2001	0.3617	-0.3505	0.0874	-0.3197
ENSG00000016402	IL20RA	0.996	0.1984	FALSE	NA	black	0.3779	0.6418	0.4647	-0.4119	-0.5887	0.1872	-0.6044	0.0458	0.0968	-0.0151	0.6214	-0.2671	-0.5216	0.2366	0.4827	-0.2861	0.3287	0.2191	0.6915	0.1549	-0.6183	-0.0191	-0.5329	0.341	0.3704	-0.2931	-0.089	-0.2444	0.202	0.3453	-0.1637	-0.516	-0.4232	-0.2007
ENSG00000117676	RPS6KA1	0.8281	0.2279	FALSE	NA	black	0.3772	0.4767	0.3294	-0.1923	-0.1447	0.3096	-0.1765	0.188	0.1668	0.0304	0.2	0.0749	-0.0717	-0.0707	0.2434	0.2377	0.2796	0.1516	0.2937	-0.2058	0.0053	0.1379	0.0502	0.0121	0.2854	-0.0023	0.2077	0.0139	-0.1415	0.3944	0.126	-0.0249	-0.0424	-0.0424
ENSG00000174306	ZHX3	0.0817	0.9112	FALSE	NA	black	0.3769	0.6616	0.3898	-0.6168	-0.2343	0.4831	-0.433	0.048	0.2712	-0.3826	0.1056	0.1136	-0.4368	-0.2138	0.2828	0.311	0.0422	0.5555	0.5387	-0.6184	0.0089	0.4018	0.0501	-0.2762	0.317	0.0401	0.069	0.4971	0.3538	0.154	0.375	-0.0857	0.1439	-0.3167
ENSG00000120162	MOB3B	0.7912	0.2319	FALSE	NA	black	0.3757	0.5794	0.5022	-0.4225	-0.4756	0.2733	-0.289	0.38	-0.054	-0.2905	0.3145	-0.2637	-0.3757	-0.2508	0.1941	0.0843	0.1734	0.124	0.3889	-0.1296	-0.2654	0.0821	-0.3319	0.2792	0.4032	-0.0188	-0.107	-0.0681	0.0422	0.2904	-0.0642	-0.0043	-0.0714	0.1624
ENSG00000224536	RP11-134G8.7	1.1458	0.0329	TRUE	NA	black	0.3756	0.7054	0.4153	-0.4543	-0.4955	0.243	-0.661	-0.1064	0.2181	-0.0278	0.5492	-0.0827	-0.5534	0.2621	0.5203	-0.2174	0.2638	0.4258	0.7037	-0.025	-0.5369	0.1287	-0.4036	0.101	0.3445	-0.3126	-0.045	-0.0482	0.4232	0.2414	0.0428	-0.5746	-0.3542	-0.4293
ENSG00000107731	UNC5B	0.5066	0.4287	FALSE	NA	black	0.375	0.7276	0.4106	-0.6089	-0.2701	0.497	-0.58	-0.0595	0.4383	-0.2124	0.2026	0.1389	-0.4409	0.0093	0.4482	0.2018	0.1428	0.4674	0.6444	-0.5628	-0.1751	0.5864	0.0073	-0.298	0.3899	-0.0637	0.1269	0.2936	0.2668	0.2686	0.232	-0.3066	-0.1826	-0.4464
ENSG00000006831	ADIPOR2	1.097	0.0217	FALSE	NA	black	0.3744	0.6151	0.2782	-0.3315	-0.2414	0.1933	-0.2003	0.1384	0.1307	-0.3253	0.1026	0.0121	-0.3687	-0.2587	0.059	0.1187	-0.0114	0.2837	0.3752	-0.292	-0.025	0.213	-0.1445	-0.0128	0.343	-0.0869	-0.1179	0.2014	0.1142	0.1634	0.1698	0.0094	0.0981	-0.0553
ENSG00000184292	TACSTD2	0.3964	0.7192	FALSE	NA	black	0.3725	0.5878	0.5251	-0.4557	-0.4385	0.4478	-0.4989	0.2133	-0.0042	-0.0575	0.4161	-0.2057	-0.2397	0.0146	0.4609	0.1288	0.3655	0.1481	0.4141	-0.1233	-0.3345	0.036	-0.1608	0.1217	0.1289	0.0585	0.1723	-0.1213	0.0608	0.3207	-0.085	-0.2571	-0.3183	-0.1279
ENSG00000164741	DLC1	0.3671	0.6258	FALSE	NA	black	0.3713	0.7061	0.4539	-0.6313	-0.4877	0.3483	-0.5294	0.1187	0.2514	-0.3803	0.2834	-0.1837	-0.5929	-0.1066	0.3214	0.0181	0.0711	0.2699	0.6845	-0.3273	-0.3432	0.4468	-0.3075	0.0223	0.4012	-0.1581	-0.1457	0.0907	0.1965	0.3731	-0.0522	-0.2152	-0.2187	-0.1608
ENSG00000132842	AP3B1	0.9806	0.1172	FALSE	NA	black	0.3707	0.6436	0.4621	-0.4139	-0.5735	0.124	-0.3644	0.2677	0.0747	-0.2919	0.4323	-0.3331	-0.5589	-0.1074	0.2297	-0.193	0.1204	0.093	0.6077	0.0519	-0.4837	0.2134	-0.5731	0.4246	0.5668	-0.246	-0.2991	-0.2174	0.0777	0.3815	-0.2152	-0.1791	-0.2267	0.1187
ENSG00000105697	HAMP	1.6247	0.1116	FALSE	NA	black	0.3686	0.5418	0.5996	-0.3655	-0.507	0.4363	-0.6134	0.1871	0.156	0.1952	0.6707	-0.2324	-0.2053	0.2602	0.6447	-0.0377	0.599	0.1506	0.6538	0.1382	-0.5226	0.0307	-0.2692	0.3267	0.2684	-0.0034	0.271	-0.3265	-0.0177	0.5983	-0.1644	-0.4714	-0.4796	-0.1631
ENSG00000136514	RTP4	0.3262	0.7782	FALSE	NA	black	0.3681	0.5948	0.4683	-0.3215	-0.5761	0.1824	-0.6118	0.023	0.1009	0.1694	0.7523	-0.2645	-0.4276	0.3581	0.5647	-0.3141	0.4801	0.1793	0.6892	0.29	-0.6403	-0.131	-0.5242	0.3896	0.3203	-0.3098	0.0009	-0.3573	0.1309	0.404	-0.1901	-0.5786	-0.4845	-0.242
ENSG00000256540	RP11-598F7.6	0	NA	TRUE	NA	black	0.3672	0.6689	0.3386	-0.5473	-0.3936	0.2848	-0.6605	-0.208	0.3397	-0.1945	0.3688	0.0474	-0.6275	0.1638	0.446	-0.1237	0.0802	0.567	0.7015	-0.2741	-0.4115	0.3731	-0.2838	-0.1485	0.3846	-0.2804	-0.0979	0.2081	0.5709	0.1343	0.2046	-0.5218	-0.2242	-0.5476
ENSG00000132199	ENOSF1	1.1253	0.0464	FALSE	NA	black	0.3669	0.5771	0.2125	-0.1462	-0.2261	0.0129	-0.2382	-0.0678	0.307	-0.1056	0.2954	0.1713	-0.4496	0.0226	0.1704	-0.1658	0.0337	0.4782	0.5016	-0.0371	-0.2243	0.2934	-0.3239	0.1005	0.6702	-0.3527	-0.2027	0.0778	0.3443	0.1656	0.2868	-0.2714	0.0464	-0.2246
ENSG00000258865	DIO3	0	NA	NA	NA	black	0.3663	0.4257	0.3688	-0.3021	-0.3195	0.2681	-0.4348	0.0386	0.1119	0.0671	0.3904	-0.0704	-0.2413	0.1701	0.4266	-0.016	0.3047	0.1792	0.4005	-0.0344	-0.3365	0.1031	-0.172	0.0873	0.2107	-0.0823	0.1264	-0.1169	0.0904	0.1304	-0.0265	-0.3415	-0.3068	-0.2263
ENSG00000236352	AC005220.3	0	NA	TRUE	NA	black	0.3661	0.7423	0.3952	-0.511	-0.557	0.1826	-0.6368	-0.0723	0.2167	-0.2169	0.488	-0.1596	-0.7102	0.1475	0.4172	-0.2687	0.1063	0.3867	0.7437	-0.0621	-0.5629	0.2362	-0.5147	0.1277	0.4358	-0.3877	-0.2459	-0.0274	0.4224	0.2644	-0.0278	-0.491	-0.3191	-0.3411
ENSG00000187848	P2RX2	-0.3981	0.7377	FALSE	NA	black	0.3646	0.5302	0.4929	-0.3862	-0.5369	0.2827	-0.5059	0.1776	-0.1041	-0.0002	0.5419	-0.3226	-0.3258	0.1097	0.4238	-0.0823	0.3972	0.1249	0.465	0.1004	-0.4537	-0.1957	-0.3659	0.2947	0.1305	-0.0968	0.0631	-0.2196	0.071	0.3502	-0.1635	-0.3427	-0.3411	-0.0988
ENSG00000143409	FAM63A	0.9031	0.0905	FALSE	NA	black	0.3635	0.7596	0.3757	-0.4015	-0.2445	0.3554	-0.5353	-0.1438	0.4518	-0.0269	0.3851	0.2669	-0.435	0.1366	0.4692	0.041	0.2382	0.6766	0.7093	-0.3198	-0.2006	0.355	-0.1055	-0.1523	0.5524	-0.1871	0.1136	0.2866	0.4399	0.2941	0.4376	-0.4282	-0.0258	-0.5182
ENSG00000133835	HSD17B4	0.6796	0.2107	FALSE	NA	black	0.3631	0.5533	0.3271	-0.2609	-0.4346	0.0418	-0.2171	0.218	0.0785	-0.2522	0.3339	-0.2355	-0.4498	-0.1239	0.1294	-0.1779	0.0621	0.1164	0.5027	0.0988	-0.3408	0.1321	-0.4735	0.4004	0.4655	-0.2534	-0.2899	-0.1773	0.0322	0.2705	-0.1319	-0.1046	-0.1168	0.1292
ENSG00000121207	LRAT	2.3036	0.0024	FALSE	NA	black	0.3629	0.4798	0.3632	-0.3705	-0.4514	0.1807	-0.4567	0.0717	-0.0195	-0.1692	0.3899	-0.2328	-0.4255	0.0575	0.3097	-0.1463	0.1483	0.2012	0.4485	0.049	-0.4339	-0.005	-0.3705	0.2326	0.2235	-0.1306	-0.1109	-0.106	0.2477	0.1171	-0.0982	-0.3385	-0.2644	-0.1328
ENSG00000165828	PRAP1	-0.0489	0.9645	FALSE	NA	black	0.362	0.5379	0.5652	-0.4174	-0.5296	0.4025	-0.6128	0.1557	-0.0628	0.1321	0.6233	-0.2599	-0.2552	0.2105	0.5783	-0.0138	0.5467	0.1965	0.4847	0.0755	-0.4757	-0.2046	-0.269	0.2313	0.064	-0.0365	0.2384	-0.2176	0.1065	0.3103	-0.0969	-0.4438	-0.4031	-0.2183
ENSG00000257585	RP11-259K15.3	1.6365	0.0432	TRUE	NA	black	0.3614	0.6359	0.3117	-0.3795	-0.3676	0.1945	-0.5088	-0.101	0.1836	-0.1253	0.3507	0.0156	-0.4792	0.1132	0.3456	-0.1333	0.1201	0.4794	0.5387	-0.1087	-0.3533	0.1682	-0.2934	-0.0041	0.2751	-0.2573	-0.0783	0.1039	0.4019	0.1958	0.1813	-0.4252	-0.1555	-0.3808
ENSG00000143418	CERS2	0.7933	0.1776	FALSE	NA	black	0.3601	0.738	0.3426	-0.3712	-0.2716	0.2988	-0.4551	-0.0609	0.339	-0.0763	0.3312	0.1293	-0.402	0.0726	0.3765	0.022	0.1989	0.443	0.5999	-0.247	-0.2138	0.2869	-0.152	-0.0709	0.4421	-0.181	0.033	0.1302	0.2469	0.2576	0.2208	-0.3303	-0.1296	-0.3536
ENSG00000102287	GABRE	1.4555	0.0159	FALSE	NA	black	0.3593	0.5308	0.4468	-0.4088	-0.3622	0.35	-0.4687	0.1001	0.251	-0.1305	0.3522	-0.0215	-0.3435	-0.0001	0.3793	0.0418	0.2266	0.4523	0.5934	-0.1635	-0.288	0.3542	-0.1915	0.0704	0.3755	-0.0215	0.0671	0.0955	0.2769	0.4149	0.1721	-0.2863	-0.0967	-0.2098
ENSG00000226994	AC012593.1	1.0535	0.2061	TRUE	NA	black	0.3579	0.5695	0.4137	-0.4039	-0.5272	0.1841	-0.4661	0.1438	-0.0485	-0.1689	0.4433	-0.3079	-0.446	0.0149	0.3043	-0.1452	0.201	0.1352	0.4723	0.0626	-0.4468	-0.0342	-0.4316	0.2581	0.1792	-0.1732	-0.1376	-0.1583	0.1685	0.2358	-0.1599	-0.2893	-0.2826	-0.0792
ENSG00000176912	C18orf56	0.7603	0.3176	TRUE	NA	black	0.3569	0.4671	0.2174	-0.094	-0.2617	-0.0029	-0.2221	0.0147	0.0816	-0.0062	0.3314	0.0082	-0.3337	0.067	0.1789	-0.1597	0.119	0.1834	0.3117	0.0906	-0.2698	0.0032	-0.3145	0.1901	0.4265	-0.2961	-0.1414	-0.1288	0.1393	0.0903	0.0485	-0.245	-0.1264	-0.1217
ENSG00000224739	AC016735.1	0	NA	TRUE	NA	black	0.3566	0.515	0.316	-0.3462	-0.3254	0.2197	-0.3708	0.0618	0.0417	-0.1359	0.2627	-0.0785	-0.3221	-0.0082	0.2601	-0.0026	0.1431	0.2656	0.3732	-0.116	-0.2423	0.0535	-0.1972	0.0528	0.1514	-0.11	-0.0114	0.0433	0.1891	0.088	0.061	-0.2286	-0.1335	-0.1686
ENSG00000160179	ABCG1	0.6994	0.2508	FALSE	NA	black	0.3565	0.6684	0.4458	-0.5439	-0.3884	0.4095	-0.4601	0.1562	0.1834	-0.2438	0.2109	-0.1156	-0.3838	-0.1168	0.3146	0.1763	0.1646	0.2066	0.5134	-0.4031	-0.1997	0.3161	-0.1256	-0.1037	0.2456	-0.0473	0.0454	0.1047	0.0481	0.4097	-0.0031	-0.1317	-0.206	-0.1615
ENSG00000198517	MAFK	0.4657	0.3223	FALSE	NA	black	0.3554	0.5904	0.2724	-0.5343	-0.2655	0.3642	-0.6618	-0.2805	0.2961	-0.0925	0.2691	0.1167	-0.5288	0.2529	0.5092	0.0081	0.1075	0.4043	0.5144	-0.4088	-0.3259	0.2633	-0.0505	-0.3421	0.1711	-0.27	0.0544	0.2117	0.4175	-0.0551	0.1469	-0.5079	-0.3457	-0.6389
ENSG00000137177	KIF13A	1.1729	0.0515	FALSE	NA	black	0.3542	0.7105	0.3343	-0.4899	-0.2595	0.3141	-0.4566	-0.077	0.3729	-0.2977	0.2332	0.1591	-0.5398	-0.0596	0.302	0.05	0.0091	0.5909	0.6447	-0.3937	-0.1764	0.4704	-0.1628	-0.1312	0.5563	-0.116	-0.0903	0.3317	0.5006	0.1651	0.3358	-0.2688	0.0386	-0.369
ENSG00000099337	KCNK6	0.4845	0.2944	FALSE	NA	black	0.3538	0.6834	0.4472	-0.5541	-0.4336	0.3866	-0.7013	-0.0979	0.3408	-0.114	0.4292	-0.0062	-0.5511	0.1793	0.5465	-0.0475	0.2172	0.4397	0.7044	-0.2568	-0.4559	0.4185	-0.2381	-0.0913	0.3692	-0.2356	0.0251	0.0685	0.393	0.3007	0.0978	-0.5233	-0.3543	-0.4956
ENSG00000211688	TRGJP2	0	NA	FALSE	NA	black	0.3517	0.4854	0.2682	-0.4	-0.3519	0.1867	-0.4316	-0.0278	0.0689	-0.2069	0.2219	-0.1141	-0.4345	0.0085	0.2412	-0.0496	0.0626	0.1831	0.3832	-0.1786	-0.288	0.0972	-0.2347	-0.0549	0.153	-0.1929	-0.0976	0.0373	0.1672	0.0142	-0.0277	-0.2747	-0.2475	-0.2653
ENSG00000130703	OSBPL2	0.0596	0.9198	FALSE	NA	black	0.3486	0.4581	0.1475	-0.3295	0.0415	0.3129	-0.112	0.0076	0.2339	-0.3068	-0.109	0.2632	-0.2173	-0.2643	0.0625	0.3487	-0.0897	0.4187	0.2515	-0.5535	0.2556	0.3163	0.2231	-0.2983	0.2224	0.0927	0.0545	0.4844	0.1968	-0.0951	0.4077	0.1082	0.2761	-0.1819
ENSG00000109586	GALNT7	0.6021	0.3983	FALSE	NA	black	0.3444	0.5963	0.4435	-0.3984	-0.4385	0.1912	-0.2652	0.3026	0.0726	-0.3145	0.3111	-0.1825	-0.4371	-0.2225	0.17	-0.0144	0.093	0.2178	0.4834	-0.0792	-0.2876	0.2464	-0.385	0.3212	0.5247	-0.0852	-0.191	-0.0451	0.1368	0.2822	-0.0077	-0.0584	-0.0145	0.1305
ENSG00000216753	HMGA1P7	0	NA	FALSE	NA	black	0.3438	0.6794	0.4294	-0.5477	-0.4956	0.332	-0.6262	-0.0152	0.1321	-0.1902	0.4087	-0.1767	-0.5522	0.0941	0.4344	-0.0676	0.1766	0.2615	0.5887	-0.1915	-0.4482	0.1639	-0.3164	0.0037	0.2588	-0.2066	-0.062	-0.0118	0.292	0.2744	-0.0656	-0.4172	-0.3703	-0.3323
ENSG00000164695	CHMP4C	0.9753	0.2668	FALSE	NA	black	0.3433	0.6338	0.3762	-0.4256	-0.5538	0.116	-0.651	-0.1144	0.2325	-0.0451	0.6005	-0.1799	-0.6422	0.3031	0.4873	-0.3698	0.2154	0.2838	0.7397	0.1148	-0.6513	0.2091	-0.5548	0.219	0.4095	-0.4273	-0.2002	-0.1925	0.3591	0.225	-0.1291	-0.599	-0.4588	-0.358
ENSG00000158296	SLC13A3	0.2827	0.7056	FALSE	NA	black	0.3419	0.6109	0.2332	-0.3248	-0.1919	0.2039	-0.3261	-0.089	0.2964	-0.1514	0.2097	0.1781	-0.4106	-0.0065	0.2294	0.0285	0.0676	0.5469	0.5105	-0.2832	-0.0865	0.3751	-0.1175	-0.1308	0.4057	-0.2487	-0.0414	0.3048	0.3641	0.2089	0.3711	-0.224	0.086	-0.3246
ENSG00000255460	ZDHHC20P3	0	NA	FALSE	NA	black	0.3412	0.4248	0.2804	-0.3431	-0.2972	0.2145	-0.3279	0.0564	-0.0589	-0.2356	0.1715	-0.0723	-0.3187	-0.1227	0.1557	0.0563	0.0456	0.3868	0.2532	-0.1531	-0.1491	0.051	-0.154	-0.0359	0.0298	-0.055	-0.0484	0.1912	0.3926	0.0695	0.1955	-0.1572	0.0385	-0.1991
ENSG00000144837	PLA1A	1.6042	0.0152	FALSE	NA	black	0.3385	0.5822	0.4481	-0.39	-0.5247	0.2578	-0.6879	-0.0817	0.2454	0.143	0.6831	-0.1773	-0.4574	0.3888	0.6123	-0.2612	0.4451	0.2296	0.7307	0.1288	-0.6229	0.0663	-0.4268	0.1866	0.3474	-0.3099	0.04	-0.2607	0.192	0.3606	-0.1431	-0.6323	-0.5378	-0.3947
ENSG00000225643	RP11-70P17.1	0	NA	TRUE	NA	black	0.3372	0.4511	0.2991	-0.317	-0.2784	0.2382	-0.4289	-0.0407	0.1689	-0.0368	0.2906	0.0277	-0.2975	0.1027	0.3402	-0.0179	0.1807	0.3551	0.4142	-0.1326	-0.2674	0.2273	-0.1537	-0.0424	0.2115	-0.1299	0.052	0.0642	0.2579	0.1445	0.1504	-0.3382	-0.1851	-0.305
ENSG00000117174	ZNHIT6	0.5733	0.2762	FALSE	NA	black	0.335	0.5296	0.276	-0.368	-0.52	-0.0413	-0.2847	0.1549	-0.0692	-0.4337	0.29	-0.3516	-0.6698	-0.1533	0.0583	-0.2798	-0.1306	0.0523	0.4257	0.0666	-0.441	0.0762	-0.5951	0.3524	0.3646	-0.3766	-0.5093	-0.1386	0.2115	0.0785	-0.2313	-0.1343	-0.1637	0.0931
ENSG00000126653	NSRP1	0.7828	0.2593	FALSE	NA	black	0.332	0.5272	0.1339	-0.3108	-0.2547	0.0052	-0.2852	-0.1233	0.1766	-0.3706	0.1734	0.0467	-0.6363	-0.0692	0.0945	-0.1766	-0.2087	0.3927	0.4385	-0.1509	-0.2289	0.2606	-0.329	0.018	0.4456	-0.3522	-0.3826	0.2006	0.4642	-0.11	0.1767	-0.22	0.0505	-0.2512
ENSG00000167765	AC018755.11	0	NA	NA	NA	black	0.3295	0.592	0.2837	-0.3391	-0.2743	0.2434	-0.4748	-0.142	0.2515	-0.0331	0.3712	0.0877	-0.4141	0.1704	0.3927	-0.0705	0.1894	0.4692	0.5448	-0.1312	-0.2756	0.1155	-0.1806	-0.0457	0.3167	-0.2361	0.0063	0.1191	0.3861	0.1155	0.2097	-0.4154	-0.1473	-0.4055
ENSG00000113790	EHHADH	0.903	0.1455	FALSE	NA	black	0.3291	0.5202	0.3269	-0.3211	-0.4903	0.0357	-0.2949	0.1751	0.0266	-0.2477	0.3703	-0.3373	-0.4945	-0.0586	0.153	-0.2353	0.0672	0.0195	0.5236	0.122	-0.4215	0.0595	-0.5258	0.3847	0.3889	-0.2571	-0.3064	-0.2248	0.0607	0.3179	-0.2646	-0.1708	-0.2383	0.0934
ENSG00000239014	SNORD108	-1.0539	0.1771	FALSE	NA	black	0.3269	0.5315	0.3863	-0.5786	-0.4229	0.366	-0.4629	0.1205	-0.0743	-0.3823	0.2043	-0.2454	-0.4834	-0.1695	0.2508	0.1365	0.0365	0.1833	0.3538	-0.3301	-0.2319	0.0828	-0.1701	-0.0851	0.0455	-0.0566	-0.0891	0.1417	0.2996	0.0328	-0.0444	-0.1248	-0.1661	-0.1839
ENSG00000173599	PC	0.2035	0.6995	FALSE	NA	black	0.3268	0.5846	0.2735	-0.3769	-0.1229	0.4012	-0.5491	-0.2545	0.4584	0.1573	0.3269	0.2764	-0.3284	0.3447	0.5818	0.0959	0.3009	0.4015	0.5635	-0.3779	-0.2025	0.2327	0.0907	-0.2883	0.3613	-0.2431	0.254	0.1464	0.2285	0.0161	0.2245	-0.471	-0.3176	-0.5873
ENSG00000172724	CCL19	0.1688	0.8986	FALSE	NA	black	0.3267	0.6301	0.4039	-0.4969	-0.5409	0.244	-0.7114	-0.1352	0.194	-0.0257	0.5587	-0.1952	-0.5926	0.3111	0.5427	-0.2475	0.2748	0.2362	0.681	-0.035	-0.6118	0.1205	-0.4399	0.0436	0.3058	-0.3692	-0.0825	-0.1486	0.3258	0.2741	-0.1458	-0.6001	-0.5362	-0.4499
ENSG00000124201	ZNFX1	0.0315	0.963	FALSE	NA	black	0.3264	0.5482	0.4122	-0.5047	-0.1076	0.5723	-0.3007	0.1699	0.2251	-0.2472	0.0744	0.1799	-0.1835	-0.2597	0.282	0.4912	0.1791	0.5024	0.397	-0.6206	0.1762	0.2999	0.2468	-0.2649	0.2446	0.2314	0.2782	0.496	0.1969	0.1975	0.4474	0.0593	0.2592	-0.1997
ENSG00000251417	AC145285.1	0.1774	0.8328	TRUE	NA	black	0.3259	0.6006	0.211	-0.3907	-0.3897	0.0627	-0.6029	-0.3071	0.2776	-0.1708	0.3884	0.0433	-0.7027	0.2377	0.3542	-0.3331	-0.0309	0.5372	0.6311	-0.0661	-0.4948	0.293	-0.4303	-0.0627	0.3846	-0.4604	-0.2797	0.1196	0.6741	0.0554	0.1616	-0.5897	-0.2369	-0.5563
ENSG00000207181	SNORA14B	0	NA	FALSE	NA	black	0.3239	0.418	0.2937	-0.3586	-0.4333	0.1391	-0.4641	-0.0116	-0.0977	-0.1713	0.3012	-0.2179	-0.4356	0.0427	0.2467	-0.1303	0.0751	0.2012	0.3062	-0.0272	-0.3913	0.0025	-0.3413	0.0244	0.0295	-0.1937	-0.1318	-0.0229	0.3524	0.1702	-0.0485	-0.3224	-0.2455	-0.2703
ENSG00000184809	C21orf88	0.4877	0.5841	TRUE	NA	black	0.323	0.4234	0.1966	-0.217	-0.2756	0.0465	-0.2522	-0.0046	0.1679	-0.0994	0.2792	-0.061	-0.4206	0.0582	0.1858	-0.1295	0.0725	0.1347	0.4198	-0.0303	-0.24	0.1189	-0.2728	0.1081	0.3462	-0.3589	-0.168	-0.0451	0.0795	0.2068	-0.0316	-0.1897	-0.147	-0.1185
ENSG00000228793	RP1-223B1.1	1.4915	0.0386	TRUE	NA	black	0.3225	0.6171	0.5281	-0.4922	-0.568	0.322	-0.5384	0.2135	-0.0618	-0.1406	0.5002	-0.3202	-0.4003	0.0111	0.4085	-0.0377	0.3173	0.1922	0.4965	0.0025	-0.4467	-0.0189	-0.3678	0.2634	0.1385	-0.0733	-0.0035	-0.1456	0.1589	0.1936	-0.125	-0.3061	-0.3058	-0.0883
ENSG00000231585	AC034228.2	0	NA	TRUE	NA	black	0.3215	0.6321	0.5528	-0.6574	-0.5486	0.4789	-0.716	0.0784	0.1454	-0.1183	0.4727	-0.2438	-0.4975	0.1406	0.5881	0.0102	0.3052	0.2035	0.6372	-0.2387	-0.5236	0.222	-0.2761	0.027	0.226	-0.093	0.0645	-0.0796	0.2311	0.3798	-0.1513	-0.4217	-0.4767	-0.2968
ENSG00000165476	REEP3	1.244	0.0673	FALSE	4	black	0.3214	0.7081	0.5082	-0.4718	-0.5866	0.2151	-0.5169	0.1886	0.1854	-0.2033	0.4971	-0.2691	-0.5676	0.024	0.372	-0.1968	0.198	0.1602	0.7003	0.0198	-0.5644	0.2926	-0.5367	0.3609	0.5661	-0.2195	-0.2008	-0.2318	0.1464	0.4518	-0.1993	-0.3383	-0.36	-0.0174
ENSG00000241416	KRT8P13	1.6273	0.0572	FALSE	NA	black	0.3184	0.5408	0.1924	-0.3881	-0.3563	0.0943	-0.4902	-0.1967	0.1034	-0.214	0.226	-0.053	-0.547	0.1033	0.2339	-0.1904	-0.0365	0.3366	0.425	-0.1629	-0.3593	0.1633	-0.3225	-0.1339	0.1835	-0.3328	-0.205	0.1166	0.4259	0.0606	0.0676	-0.4092	-0.2371	-0.423
ENSG00000129422	MTUS1	1.3608	0.01	FALSE	NA	black	0.318	0.6085	0.2293	-0.3922	-0.4658	-0.0192	-0.333	0.0275	0.0881	-0.3823	0.2209	-0.2224	-0.6525	-0.0969	0.0703	-0.2467	-0.1167	0.1792	0.5038	-0.0869	-0.3599	0.2383	-0.5089	0.1096	0.3562	-0.4332	-0.4202	0.0136	0.2111	0.2392	-0.0969	-0.1798	-0.1447	-0.0799
ENSG00000169218	RSPO1	0	NA	FALSE	NA	black	0.318	0.5543	0.3047	-0.4595	-0.4581	0.1657	-0.5739	-0.1217	0.138	-0.2283	0.357	-0.1573	-0.6123	0.1129	0.3273	-0.2091	0.0354	0.2818	0.5377	-0.1247	-0.4741	0.2094	-0.4118	-0.0389	0.2826	-0.3155	-0.2292	0.0174	0.4197	0.2307	-0.0444	-0.4426	-0.3212	-0.3825
ENSG00000232623	AP000266.7	0	NA	TRUE	NA	black	0.3169	0.4947	0.3076	-0.3355	-0.3119	0.2403	-0.3742	0.0306	-0.0279	-0.0966	0.2676	-0.0642	-0.2883	0.0029	0.2618	0.0344	0.1748	0.3196	0.316	-0.1425	-0.1929	-0.0182	-0.1584	-0.0236	0.072	-0.0876	0.0438	0.1088	0.2711	0.1341	0.14	-0.2255	-0.0932	-0.2249
ENSG00000225683	AL078585.1	1.4499	0.0422	TRUE	NA	black	0.3163	0.6642	0.3663	-0.5187	-0.5016	0.2144	-0.5985	-0.0534	0.0976	-0.2277	0.3831	-0.1801	-0.6015	0.0953	0.3657	-0.1721	0.0763	0.2956	0.5615	-0.1316	-0.4827	0.1791	-0.406	0.0329	0.2446	-0.2853	-0.185	-0.0024	0.4028	0.2203	-0.0498	-0.4322	-0.3362	-0.3252
ENSG00000057704	TMCC3	1.5036	0.0615	FALSE	NA	black	0.3161	0.5956	0.4399	-0.4902	-0.3855	0.3755	-0.471	0.1383	0.1172	-0.2061	0.2837	-0.1416	-0.3125	-0.0463	0.3416	0.0597	0.1702	0.2599	0.4905	-0.1814	-0.3067	0.2724	-0.2026	0.0836	0.2116	0.115	0.0346	0.0084	0.2012	0.2987	-0.022	-0.2336	-0.2179	-0.1206
ENSG00000211689	TRGC1	1.4035	0.0789	FALSE	NA	black	0.3097	0.5747	0.337	-0.3944	-0.4651	0.179	-0.6	-0.116	0.2134	-0.0167	0.5064	-0.1532	-0.5188	0.2728	0.4584	-0.2437	0.2464	0.1798	0.6274	0.0179	-0.5306	0.0977	-0.4028	0.0914	0.327	-0.3404	-0.0915	-0.1766	0.1936	0.177	-0.1461	-0.5268	-0.4844	-0.3638
ENSG00000019186	CYP24A1	-0.6106	0.569	FALSE	NA	black	0.3096	0.5908	0.5857	-0.5763	-0.6047	0.381	-0.5606	0.2684	-0.0103	-0.2248	0.4777	-0.3385	-0.4502	-0.0653	0.4103	-0.0028	0.2857	0.2603	0.5766	-0.0762	-0.4576	0.1451	-0.3914	0.2479	0.2132	-0.0167	-0.027	-0.0715	0.217	0.5097	-0.0879	-0.2578	-0.2229	-0.0651
ENSG00000121940	CLCC1	0.6031	0.3764	FALSE	NA	black	0.3078	0.5464	0.2812	-0.36	-0.2564	0.1394	-0.1506	0.1796	0.1542	-0.433	0.0972	0.0031	-0.4527	-0.3153	0.0164	0.0482	-0.1139	0.37	0.4282	-0.2537	-0.0642	0.3548	-0.2358	0.1194	0.5089	-0.0847	-0.2391	0.2529	0.2416	0.1913	0.2222	0.0497	0.2469	0.0499
ENSG00000185267	CDNF	0.7641	0.3167	FALSE	NA	black	0.3076	0.4421	0.2368	-0.1555	-0.347	-0.0113	-0.2178	0.0918	-0.0041	-0.0591	0.3367	-0.1618	-0.3139	0.0302	0.1438	-0.2085	0.1287	0.1123	0.3598	0.1673	-0.3076	-0.0504	-0.3915	0.3032	0.271	-0.223	-0.1588	-0.1591	0.0734	0.2064	-0.0813	-0.1933	-0.1321	0.0105
ENSG00000079435	LIPE	0.1889	0.7959	FALSE	NA	black	0.3049	0.5817	0.1854	-0.3506	-0.0867	0.3118	-0.405	-0.1975	0.2848	-0.0404	0.1101	0.2469	-0.3123	0.1121	0.3319	0.1508	0.0863	0.3455	0.3376	-0.4502	-0.063	0.2099	0.1012	-0.3731	0.2104	-0.1826	0.1166	0.2484	0.2441	-0.0288	0.2491	-0.2822	-0.1633	-0.4866
ENSG00000077009	ITGB1BP3	0	NA	FALSE	NA	black	0.3048	0.4809	0.484	-0.4528	-0.5273	0.3155	-0.5985	0.0808	0.0137	0.0256	0.5369	-0.2709	-0.3696	0.2168	0.532	-0.1122	0.3808	0.1769	0.5053	0.0261	-0.5428	0.0213	-0.3433	0.1857	0.1531	-0.1634	0.079	-0.1924	0.1901	0.2329	-0.1439	-0.4513	-0.4339	-0.2275
ENSG00000101187	SLCO4A1	1.3303	0.0397	FALSE	NA	black	0.3033	0.5141	0.4154	-0.3853	-0.2991	0.4098	-0.5966	-0.0667	0.344	0.1149	0.4135	0.0634	-0.2569	0.2531	0.5584	0.0316	0.3873	0.3907	0.6032	-0.1676	-0.3323	0.2468	-0.0654	-0.0812	0.2469	-0.0873	0.268	0.0351	0.1934	0.3153	0.1371	-0.4811	-0.3101	-0.439
ENSG00000049089	COL9A2	0.8462	0.1659	FALSE	NA	black	0.2989	0.5986	0.1336	-0.2923	-0.1165	0.1836	-0.4461	-0.3406	0.4217	-0.0325	0.2142	0.3305	-0.4803	0.2296	0.3548	-0.076	0.0264	0.5801	0.5184	-0.3152	-0.191	0.3194	-0.0801	-0.2883	0.4387	-0.3689	-0.0287	0.281	0.4812	0.0521	0.3832	-0.4441	-0.0979	-0.5859
ENSG00000140459	CYP11A1	1.2822	0.1271	FALSE	NA	black	0.2979	0.6154	0.342	-0.3374	-0.5163	0.0824	-0.6401	-0.1811	0.2653	0.0949	0.6513	-0.1525	-0.5893	0.419	0.5186	-0.4257	0.2961	0.2259	0.7569	0.1827	-0.6728	0.0637	-0.5573	0.228	0.4798	-0.4853	-0.1435	-0.2725	0.2917	0.3197	-0.1647	-0.6735	-0.5351	-0.4024
ENSG00000253720	RP11-473O4.3	0	NA	TRUE	NA	black	0.2968	0.5156	0.2383	-0.4028	-0.2941	0.1926	-0.4324	-0.1045	0.108	-0.2374	0.1913	0.0096	-0.4723	0.0023	0.223	-0.0422	-0.0157	0.4435	0.404	-0.2483	-0.234	0.2124	-0.199	-0.1405	0.1901	-0.1972	-0.1132	0.2361	0.5112	0.0806	0.2069	-0.2963	-0.0772	-0.3461
ENSG00000186517	ARHGAP30	1.3534	0.0847	FALSE	NA	black	0.2963	0.7339	0.3963	-0.5427	-0.383	0.3537	-0.6133	-0.11	0.3834	-0.1664	0.3443	0.045	-0.5651	0.1038	0.4402	-0.0236	0.1458	0.4863	0.7201	-0.3424	-0.3458	0.4497	-0.229	-0.1537	0.4515	-0.2496	-0.0222	0.1768	0.4177	0.531	0.1703	-0.4261	-0.23	-0.4606
ENSG00000232324	AC008440.10	0	NA	TRUE	NA	black	0.2954	0.5717	0.3321	-0.4573	-0.3342	0.292	-0.4422	0.0214	0.0913	-0.2442	0.1861	-0.0508	-0.3975	-0.0638	0.2537	0.0572	0.0622	0.3516	0.4058	-0.2859	-0.2223	0.2037	-0.1607	-0.1003	0.159	-0.0828	-0.0282	0.1744	0.3351	0.2035	0.1269	-0.2321	-0.1196	-0.2597
ENSG00000232739	RP11-25G10.2	0.5074	0.6123	TRUE	NA	black	0.2946	0.4626	0.2349	-0.3587	-0.3707	0.0968	-0.4502	-0.1013	0.0803	-0.2031	0.2748	-0.0975	-0.5097	0.0687	0.2286	-0.1928	-0.0021	0.3242	0.4229	-0.0752	-0.3739	0.1423	-0.3489	-0.0002	0.2194	-0.2712	-0.204	0.0636	0.4362	0.0825	0.0518	-0.3633	-0.1855	-0.3057
ENSG00000227088	AC084149.2	0	NA	TRUE	NA	black	0.2944	0.4343	0.2421	-0.3186	-0.2869	0.1824	-0.3203	0.0185	0.0358	-0.1765	0.1945	-0.0917	-0.3302	-0.033	0.1883	-0.0029	0.0628	0.2164	0.3093	-0.1495	-0.1967	0.0986	-0.1849	-0.0379	0.132	-0.1136	-0.0706	0.0715	0.2095	0.1207	0.0368	-0.1669	-0.1065	-0.1799
ENSG00000246308	RP11-685M7.3	0.2657	0.7212	TRUE	NA	black	0.2928	0.4579	0.3908	-0.45	-0.3284	0.3535	-0.4047	0.1368	-0.0386	-0.2737	0.1952	-0.0792	-0.3004	-0.1611	0.2341	0.1413	0.1049	0.4202	0.3298	-0.23	-0.1552	0.098	-0.1065	-0.0036	0.0489	0.1198	0.0477	0.2372	0.3315	0.1432	0.212	-0.1553	0.0536	-0.1656
ENSG00000225366	TDGF1P3	0	NA	FALSE	NA	black	0.2892	0.5727	0.3369	-0.4255	-0.3779	0.2595	-0.5953	-0.1493	0.3521	0.0009	0.4664	-0.0317	-0.4937	0.2773	0.5055	-0.1478	0.243	0.2717	0.668	-0.1141	-0.4519	0.2971	-0.2799	-0.012	0.3969	-0.2994	-0.0208	-0.0737	0.2657	0.1974	-0.0364	-0.5024	-0.4228	-0.4217
ENSG00000196517	SLC6A9	0.8347	0.1832	FALSE	NA	black	0.2886	0.5843	0.3163	-0.4153	-0.086	0.4949	-0.4236	-0.0562	0.3337	-0.0338	0.1233	0.2417	-0.1783	0.0422	0.4097	0.3028	0.2069	0.3942	0.4004	-0.5013	-0.0135	0.3306	0.2087	-0.3208	0.206	0.0546	0.2965	0.273	0.1659	0.1881	0.2886	-0.2245	-0.1162	-0.398
ENSG00000256391	SDIM1	0	NA	NA	NA	black	0.2846	0.5691	0.2915	-0.4962	-0.4057	0.193	-0.5351	-0.1206	0.161	-0.2556	0.2782	-0.0765	-0.5783	0.0622	0.2987	-0.1307	0.0123	0.4177	0.5295	-0.2176	-0.3756	0.2765	-0.3259	-0.0932	0.2564	-0.2938	-0.1835	0.1502	0.5269	0.1156	0.0987	-0.3896	-0.2004	-0.3897
ENSG00000146592	CREB5	1.1416	0.1755	FALSE	NA	black	0.2838	0.5103	0.2724	-0.2483	-0.279	0.0814	-0.2224	0.0881	0.1726	-0.2315	0.2088	0.0147	-0.431	-0.1222	0.1088	-0.0626	-0.0091	0.2812	0.3988	-0.1277	-0.2073	0.2563	-0.3007	0.1091	0.5835	-0.2115	-0.214	0.0576	0.2313	0.2068	0.1325	-0.1251	0.0206	-0.0625
ENSG00000256341	RP11-21A7A.3	-0.0395	0.968	TRUE	NA	black	0.282	0.4919	0.3976	-0.5833	-0.3136	0.482	-0.4742	0.1112	-0.0117	-0.3123	0.1582	-0.1121	-0.3696	-0.1473	0.3047	0.2711	0.0971	0.2771	0.32	-0.4319	-0.1121	0.1187	0.0194	-0.1705	-0.021	0.0799	0.0767	0.2606	0.2623	0.1355	0.1023	-0.1191	-0.0806	-0.2298
ENSG00000235213	OR6E1P	0	NA	FALSE	NA	black	0.2791	0.5498	0.19	-0.3197	-0.3224	0.0795	-0.4782	-0.2214	0.2918	-0.1023	0.3456	-0.0091	-0.5502	0.2099	0.3144	-0.2579	0.0394	0.2971	0.5894	-0.0671	-0.4054	0.2325	-0.354	-0.0243	0.4126	-0.388	-0.209	0.0026	0.3711	0.1521	0.0106	-0.4528	-0.2939	-0.4025
ENSG00000224614	AC124944.2	-0.3748	0.7207	TRUE	NA	black	0.2748	0.5782	0.232	-0.4914	-0.225	0.3252	-0.6579	-0.3506	0.3808	-0.0545	0.2796	0.1937	-0.5469	0.3063	0.5152	-0.0528	0.0781	0.4925	0.5655	-0.3776	-0.3453	0.3395	-0.075	-0.347	0.2789	-0.3165	0.0186	0.2247	0.5453	-0.0182	0.2151	-0.5628	-0.3298	-0.6866
ENSG00000198518	HIST1H4E	0	NA	NA	NA	black	0.2745	0.4923	0.2586	-0.3145	-0.2888	0.1927	-0.4782	-0.1589	0.1626	-0.0518	0.3387	0.0483	-0.4536	0.1693	0.3649	-0.0993	0.1121	0.3756	0.4236	-0.1225	-0.3417	0.159	-0.2176	-0.0859	0.3035	-0.2984	-0.053	0.0551	0.4604	-0.0007	0.1416	-0.4315	-0.2258	-0.4348
ENSG00000237941	KCNQ1DN	0	NA	TRUE	NA	black	0.2712	0.5687	0.3893	-0.3551	-0.4181	0.243	-0.5485	-0.0357	0.1302	0.1085	0.5256	-0.0992	-0.3519	0.2869	0.5137	-0.1564	0.3531	0.2599	0.5363	0.0476	-0.4755	0.0116	-0.3103	0.1564	0.2468	-0.2129	0.0778	-0.1618	0.2198	0.2176	-0.0411	-0.4912	-0.3835	-0.3033
ENSG00000237798	AC010894.5	0	NA	TRUE	NA	black	0.2678	0.6792	0.3682	-0.507	-0.4158	0.2605	-0.5637	-0.0588	0.32	-0.1824	0.3515	-0.072	-0.595	0.1244	0.4155	-0.1288	0.0777	0.245	0.6659	-0.2282	-0.4605	0.4318	-0.3339	0.0078	0.4933	-0.2824	-0.1489	-0.0262	0.2877	0.3399	-0.0729	-0.4	-0.3755	-0.3028
ENSG00000241186	TDGF1	1.4288	0.0164	FALSE	NA	black	0.2659	0.5878	0.3306	-0.4282	-0.4651	0.1735	-0.6627	-0.194	0.3492	-0.005	0.5585	-0.1007	-0.609	0.3565	0.5307	-0.3121	0.214	0.2625	0.7422	0.0177	-0.6033	0.2858	-0.4411	0.0921	0.4336	-0.4089	-0.1437	-0.1629	0.3396	0.2164	-0.1186	-0.6114	-0.5042	-0.4413
ENSG00000186529	CYP4F3	1.3029	0.1136	FALSE	NA	black	0.2655	0.4496	0.3935	-0.2481	-0.3984	0.198	-0.4247	0.0982	0.0764	0.0639	0.4531	-0.1446	-0.2442	0.1456	0.3705	-0.136	0.3186	0.2416	0.4886	0.1326	-0.4014	0.0092	-0.3117	0.2619	0.221	-0.0963	0.0699	-0.1458	0.1461	0.4936	-0.0153	-0.3629	-0.2244	-0.1357
ENSG00000258545	RP4-755D9.1	-0.6218	0.537	TRUE	NA	black	0.2647	0.4009	0.45	-0.2822	-0.3662	0.3272	-0.4008	0.1842	-0.0797	0.1152	0.4406	-0.1475	-0.1107	0.0971	0.4152	0.0763	0.4469	0.1879	0.3047	0.0214	-0.2732	-0.1948	-0.1366	0.165	0	0.0248	0.251	-0.1077	0.0245	0.1888	0.0201	-0.2576	-0.1941	-0.119
ENSG00000212712	AP002414.1	0	NA	FALSE	NA	black	0.2636	0.495	0.1026	-0.3376	-0.2842	0.0257	-0.5249	-0.366	0.2774	-0.0986	0.2776	0.0643	-0.606	0.2923	0.3156	-0.3059	-0.042	0.3578	0.5173	-0.1305	-0.4112	0.2668	-0.3231	-0.1649	0.2953	-0.4827	-0.2174	0.1005	0.4527	0.0038	0.0785	-0.5424	-0.31	-0.5596
ENSG00000253988	RP11-489O18.1	0.4979	0.5919	TRUE	NA	black	0.2613	0.5737	0.4	-0.3869	-0.4814	0.196	-0.5433	-0.0138	0.1286	-0.0582	0.4996	-0.1339	-0.4759	0.1593	0.4058	-0.2041	0.2318	0.4116	0.6141	0.0409	-0.4765	0.1252	-0.4213	0.1706	0.3121	-0.2316	-0.0749	-0.0369	0.3967	0.4673	0.053	-0.4537	-0.2232	-0.2819
ENSG00000226549	SCDP1	0	NA	FALSE	NA	black	0.2599	0.5348	0.3076	-0.4149	-0.2338	0.2764	-0.2113	0.173	0.1987	-0.3232	0.0703	-0.0554	-0.3092	-0.246	0.1012	0.1673	0.0202	0.184	0.4304	-0.3777	-0.0348	0.3366	-0.105	-0.0347	0.3999	0.0408	-0.0624	0.174	0.0338	0.2626	0.053	0.0525	0.0131	0.0135
ENSG00000250809	AL596225.1	0	NA	NA	NA	black	0.2568	0.4608	0.056	-0.378	-0.3391	-0.0422	-0.5463	-0.4023	0.1582	-0.2434	0.1721	-0.0096	-0.6749	0.1957	0.1807	-0.3409	-0.1928	0.3629	0.4014	-0.1737	-0.4244	0.234	-0.3933	-0.2902	0.1551	-0.5063	-0.3492	0.1722	0.5962	-0.0061	0.0755	-0.5349	-0.2933	-0.6148
ENSG00000163331	DAPL1	-0.3094	0.7914	FALSE	NA	black	0.2565	0.4209	0.446	-0.2378	-0.512	0.1516	-0.4569	0.1483	-0.022	0.1536	0.6582	-0.3018	-0.2778	0.254	0.4637	-0.2472	0.4445	0.0905	0.5023	0.3481	-0.5595	-0.1402	-0.4603	0.4838	0.2342	-0.1549	0.0287	-0.3979	0.0793	0.3104	-0.2228	-0.4258	-0.3877	-0.0564
ENSG00000240155	AC114498.2	0	NA	NA	NA	black	0.2564	0.5724	0.313	-0.3665	-0.4854	0.1068	-0.6161	-0.1787	0.2406	-0.0276	0.5704	-0.1433	-0.6024	0.3268	0.4727	-0.3683	0.1924	0.2958	0.7026	0.1104	-0.6106	0.1507	-0.5083	0.1589	0.4077	-0.4167	-0.1862	-0.1628	0.4026	0.1875	-0.096	-0.5996	-0.4308	-0.4096
ENSG00000183542	KLRC4	2.0756	0.0208	FALSE	NA	black	0.2562	0.5772	0.2792	-0.3648	-0.3497	0.1201	-0.3899	-0.0514	0.2363	-0.2268	0.2962	-0.0035	-0.5224	0.0099	0.2283	-0.1603	0.0214	0.513	0.5946	-0.1099	-0.3046	0.311	-0.3577	0.067	0.4377	-0.2569	-0.2021	0.1576	0.4704	0.2679	0.1944	-0.2986	0.0023	-0.243
ENSG00000232803	RP11-93B14.5	1.5348	0.0756	TRUE	NA	black	0.2553	0.4657	0.3625	-0.3503	-0.2452	0.3828	-0.5388	-0.0814	0.3642	0.0972	0.3377	0.0873	-0.2302	0.2273	0.5019	0.0455	0.3325	0.3497	0.5571	-0.1951	-0.2839	0.2817	-0.0272	-0.1212	0.2525	-0.0796	0.2502	0.0432	0.1654	0.2804	0.1264	-0.433	-0.2966	-0.4185
ENSG00000197558	SSPO	-0.0128	0.9886	FALSE	NA	black	0.2466	0.6048	0.1526	-0.4366	-0.2467	0.1404	-0.5634	-0.387	0.4421	-0.1803	0.2192	0.2283	-0.6507	0.2108	0.3333	-0.188	-0.0699	0.6703	0.6324	-0.3441	-0.3112	0.4755	-0.2325	-0.3246	0.4287	-0.4531	-0.1769	0.3524	0.689	0.1237	0.3623	-0.5231	-0.1182	-0.6562
ENSG00000111266	DUSP16	0.4571	0.5716	FALSE	NA	black	0.2454	0.3992	0.1881	-0.1902	-0.1078	0.1031	-0.0231	0.1366	0.1795	-0.2648	0.0134	0.0976	-0.2717	-0.2673	-0.0266	0.1291	-0.0553	0.2384	0.2594	-0.2954	0.0645	0.273	-0.0911	-0.0322	0.5279	-0.095	-0.1331	0.208	0.0868	0.1018	0.2238	0.122	0.2108	0.0312
ENSG00000207259	SNORD116-20	0	NA	NA	NA	black	0.2445	0.3277	0.0536	-0.2029	-0.1689	-0.0102	-0.1759	-0.1156	-0.0053	-0.2804	0.0189	0.023	-0.3913	-0.1097	-0.0316	-0.07	-0.1677	0.3673	0.1765	-0.1748	-0.0674	0.0901	-0.1859	-0.1648	0.1115	-0.263	-0.2422	0.2825	0.4643	-0.0185	0.2488	-0.11	0.135	-0.2482
ENSG00000254938	RP11-688I9.4	-0.0117	0.9926	TRUE	NA	black	0.2408	0.4076	0.219	-0.3989	-0.3171	0.1569	-0.4693	-0.1381	0.0562	-0.2546	0.1975	-0.0384	-0.4666	0.0472	0.2326	-0.1278	-0.0379	0.4768	0.3643	-0.1498	-0.3262	0.1876	-0.2505	-0.0974	0.1191	-0.1936	-0.1467	0.2074	0.6216	-0.047	0.1932	-0.3772	-0.0917	-0.373
ENSG00000109320	NFKB1	0.1746	0.7936	FALSE	NA	black	0.2374	0.4433	0.1817	-0.219	0.0068	0.2207	-0.077	0.0385	0.373	-0.1926	0.0054	0.2825	-0.2154	-0.1918	0.089	0.2203	-0.0058	0.4042	0.3544	-0.4076	0.1501	0.4606	0.0878	-0.1556	0.5243	-0.0571	0.0166	0.3357	0.1319	0.1516	0.3916	0.0484	0.2493	-0.1286
ENSG00000162390	ACOT11	0.4608	0.5134	FALSE	NA	black	0.2347	0.6705	0.2463	-0.4457	-0.4322	0.0976	-0.6966	-0.3724	0.4421	-0.0715	0.4817	0.0217	-0.7394	0.3833	0.4736	-0.4027	0.0839	0.4783	0.821	-0.0762	-0.5992	0.3409	-0.4838	-0.0622	0.553	-0.5568	-0.2348	0.0198	0.6055	0.2277	0.0536	-0.7108	-0.42	-0.6234
ENSG00000138135	CH25H	-0.0131	0.9888	FALSE	NA	black	0.2319	0.5158	0.4422	-0.3099	-0.3596	0.3131	-0.4888	0.0633	0.2808	0.0913	0.4566	-0.053	-0.2459	0.1828	0.4666	-0.0644	0.3745	0.316	0.6367	0.0158	-0.3807	0.2327	-0.2239	0.1869	0.3601	-0.0717	0.1587	-0.1104	0.1539	0.6354	0.0303	-0.4086	-0.2737	-0.2106
ENSG00000225614	ZNF469	0.4383	0.595	FALSE	NA	black	0.2254	0.6334	0.3151	-0.5672	-0.2939	0.3626	-0.6925	-0.289	0.4808	-0.1334	0.285	0.1613	-0.5793	0.2314	0.5038	-0.0429	0.0811	0.5571	0.7011	-0.4292	-0.3636	0.5419	-0.1358	-0.3233	0.4108	-0.2504	0.0111	0.2595	0.5587	0.2553	0.2261	-0.5506	-0.2907	-0.6523
ENSG00000257365	FNTB	0.4284	0.4422	FALSE	NA	black	0.2227	0.4219	0.3274	-0.1714	-0.0749	0.3693	-0.1454	0.1957	0.2118	0.1103	0.1915	0.1069	0.0619	-0.0392	0.2932	0.3015	0.3626	0.1415	0.2795	-0.2213	0.0486	0.1202	0.148	0.0035	0.2829	0.1134	0.3241	-0.0011	-0.1932	0.2467	0.1254	-0.0023	-0.0504	-0.0236
ENSG00000239473	RP1-170B16.1	0	NA	FALSE	NA	black	0.2162	0.561	0.4547	-0.397	-0.5721	0.1766	-0.566	0.0717	0.1288	-0.0174	0.6231	-0.2901	-0.4863	0.2203	0.4658	-0.291	0.326	0.2034	0.6938	0.186	-0.6151	0.0522	-0.5335	0.3773	0.3864	-0.2563	-0.1038	-0.2663	0.2399	0.3682	-0.1925	-0.4754	-0.3955	-0.1437
ENSG00000160183	TMPRSS3	0.9773	0.2426	FALSE	NA	black	0.2071	0.4962	0.333	-0.2401	-0.4636	0.0687	-0.4837	-0.0381	0.1582	0.1315	0.6062	-0.2074	-0.4075	0.3335	0.4326	-0.3607	0.3381	0.1293	0.6356	0.2735	-0.5746	-0.0656	-0.5042	0.3488	0.3893	-0.3387	-0.0804	-0.3217	0.1473	0.3649	-0.1988	-0.5115	-0.4283	-0.1919
ENSG00000225492	GBP1P1	1.3876	0.0969	FALSE	NA	black	0.2046	0.5011	0.3355	-0.2725	-0.4406	0.1292	-0.5543	-0.121	0.2907	0.1589	0.6558	-0.1234	-0.4475	0.4003	0.5275	-0.3398	0.3626	0.2359	0.717	0.2163	-0.577	0.0908	-0.4555	0.2547	0.4397	-0.3531	-0.056	-0.2678	0.2275	0.3086	-0.1215	-0.5699	-0.4337	-0.3246
ENSG00000215515	IFIT1P1	0	NA	FALSE	NA	black	0.2033	0.3694	0.3804	-0.2029	-0.4362	0.1367	-0.3943	0.1185	0.0409	0.155	0.579	-0.2599	-0.2409	0.2347	0.4057	-0.222	0.4159	0.0503	0.4951	0.2824	-0.4759	-0.148	-0.4022	0.3932	0.2511	-0.1699	0.0234	-0.3384	0.0047	0.37	-0.1989	-0.3575	-0.3451	-0.0464
ENSG00000226824	RP4-756H11.3	0.2926	0.7451	TRUE	NA	black	0.201	0.3654	0.1278	-0.2001	-0.2721	0.0173	-0.4294	-0.2487	0.066	0.0197	0.3375	-0.0005	-0.4366	0.2766	0.2806	-0.2801	0.0735	0.3359	0.3608	0.0494	-0.374	-0.085	-0.3092	-0.0212	0.1534	-0.3727	-0.1338	0.0308	0.4564	0.037	0.1052	-0.478	-0.2157	-0.4077
ENSG00000241231	RP11-275H4.1	-0.4761	0.6725	TRUE	NA	black	0.1981	0.6338	0.3885	-0.4014	-0.5376	0.1477	-0.6617	-0.1353	0.3031	0.0233	0.6468	-0.1735	-0.6056	0.361	0.5294	-0.3798	0.2877	0.2782	0.8141	0.1306	-0.6637	0.1546	-0.5462	0.2341	0.514	-0.4122	-0.1441	-0.2306	0.3547	0.3768	-0.146	-0.6393	-0.4978	-0.3674
ENSG00000236166	RP3-523C21.2	0	NA	TRUE	NA	black	0.1915	0.4057	0.3305	-0.3045	-0.3501	0.1647	-0.3212	0.1134	0.0817	-0.1181	0.3236	-0.1584	-0.3305	0.0085	0.2546	-0.0892	0.1351	0.1395	0.405	0.0069	-0.3309	0.205	-0.3047	0.1951	0.3188	-0.0842	-0.0893	-0.1103	0.1493	0.2507	-0.0855	-0.2017	-0.1784	-0.0492
ENSG00000161905	ALOX15	0.3416	0.7722	FALSE	NA	black	0.1872	0.4035	0.2625	-0.2299	-0.1941	0.1955	-0.2947	-0.019	0.2455	0.0045	0.2881	0.0984	-0.2592	0.0921	0.2997	-0.0201	0.17	0.3948	0.43	-0.0971	-0.1926	0.2723	-0.1367	0.0281	0.3565	-0.1113	0.0409	0.0755	0.2666	0.236	0.2009	-0.2376	-0.0257	-0.2092
ENSG00000116574	RHOU	0.8166	0.304	FALSE	NA	black	0.1838	0.2991	0.0017	-0.2239	-0.0923	0.0118	-0.0107	0.058	-0.1003	-0.3972	-0.2022	-0.0905	-0.2119	-0.2993	-0.1963	0.0691	-0.2689	-0.0071	-0.0002	-0.2397	0.0725	0.1068	-0.0643	-0.1101	-0.0899	0.0378	-0.2244	0.168	0.0411	-0.0762	-0.0382	0.1558	0.0644	0.0604
ENSG00000175305	CCNE2	0.6545	0.4568	FALSE	NA	black	0.182	0.3	0.0476	0.0426	-0.2436	-0.2639	0.0171	0.0649	-0.0559	-0.1475	0.1951	-0.1257	-0.371	-0.0567	-0.0976	-0.3213	-0.1195	-0.0005	0.1587	0.2537	-0.2547	-0.0619	-0.4772	0.3514	0.4077	-0.3801	-0.4375	-0.2094	0.1101	0.028	-0.1075	-0.0589	-0.0243	0.156
ENSG00000233202	AC006028.10	0	NA	NA	NA	black	0.1808	0.4231	0.258	-0.2984	-0.283	0.1503	-0.3636	-0.047	0.2102	-0.1152	0.2778	0.0122	-0.3816	0.0564	0.2409	-0.0906	0.0934	0.397	0.4768	-0.113	-0.2448	0.2419	-0.2432	0.0041	0.3443	-0.1743	-0.0727	0.1211	0.3497	0.266	0.1687	-0.2823	-0.054	-0.2404
ENSG00000255650	MGC14436	0.0417	0.9777	TRUE	NA	black	0.1799	0.5915	0.1865	-0.3991	-0.4134	0.0315	-0.64	-0.3649	0.3665	-0.0797	0.4329	-0.0203	-0.7119	0.3721	0.4064	-0.4323	0.0248	0.3633	0.7215	-0.0342	-0.5919	0.2854	-0.4945	-0.0485	0.4676	-0.5423	-0.2827	-0.0238	0.5299	0.2029	-0.026	-0.6617	-0.4351	-0.5617
ENSG00000235021	RP11-439E19.7	1.4878	0.1307	TRUE	NA	black	0.1733	0.3765	0.0692	-0.3133	-0.3146	-0.0256	-0.5738	-0.4267	0.2205	-0.0784	0.2775	0.0042	-0.5947	0.3416	0.2996	-0.3831	-0.0643	0.3023	0.4495	-0.0531	-0.4932	0.2067	-0.3765	-0.2076	0.192	-0.4816	-0.2481	0.0406	0.5342	-0.032	0.0012	-0.6258	-0.4029	-0.6239
ENSG00000254160	CTD-2281E23.3	-0.2547	0.7943	TRUE	NA	black	0.1663	0.5355	0.2349	-0.3842	-0.343	0.1404	-0.5291	-0.2226	0.3325	-0.0926	0.3792	-0.0027	-0.5479	0.2448	0.3756	-0.2514	0.0935	0.4011	0.6488	-0.089	-0.4369	0.2799	-0.3487	-0.0213	0.4434	-0.356	-0.1562	0.0373	0.4685	0.1816	0.0595	-0.4985	-0.2816	-0.4212
ENSG00000143028	SYPL2	0.7925	0.4156	FALSE	NA	black	0.1628	0.6216	0.2256	-0.4246	-0.3888	0.093	-0.6395	-0.3465	0.5019	-0.0707	0.4487	0.0343	-0.7006	0.3662	0.4507	-0.3857	0.0741	0.4277	0.8256	-0.0846	-0.5643	0.4157	-0.4531	-0.045	0.6039	-0.5214	-0.2347	-0.0001	0.5267	0.2455	0.0199	-0.6495	-0.4069	-0.5539
ENSG00000203392	AC105020.1	0.5496	0.4592	TRUE	NA	black	0.1605	0.5577	0.1376	-0.3652	-0.2806	0.062	-0.6001	-0.4364	0.4952	-0.0945	0.3319	0.186	-0.6747	0.3402	0.3868	-0.3443	-0.0382	0.5913	0.7042	-0.1596	-0.457	0.463	-0.3476	-0.1946	0.508	-0.5065	-0.2308	0.1754	0.6766	0.1068	0.2251	-0.6427	-0.2606	-0.6581
ENSG00000162391	FAM151A	0.3745	0.6786	FALSE	NA	black	0.1604	0.6402	0.2396	-0.4064	-0.4038	0.0969	-0.6733	-0.3636	0.4798	0.0107	0.5085	0.0249	-0.6795	0.4409	0.5087	-0.4111	0.1398	0.3919	0.8269	-0.0334	-0.6091	0.3264	-0.4618	-0.0177	0.577	-0.5445	-0.1877	-0.0654	0.5021	0.2256	-0.0174	-0.7128	-0.4813	-0.5835
ENSG00000171773	NXNL1	0.2613	0.8002	FALSE	NA	black	0.1485	0.5318	0.1344	-0.3095	-0.3212	0.0156	-0.5812	-0.4047	0.4248	0.0219	0.419	0.063	-0.6208	0.4174	0.4085	-0.4086	0.0719	0.3484	0.6895	-0.0221	-0.5209	0.2702	-0.4122	-0.0846	0.47	-0.5443	-0.2116	-0.0326	0.4599	0.1791	0.0093	-0.6534	-0.419	-0.5878
ENSG00000259446	RP11-489D6.2	1.0633	0.2781	TRUE	NA	black	0.1428	0.5136	0.2227	-0.2575	-0.3938	0.0208	-0.5747	-0.2894	0.4027	0.1025	0.5812	-0.0112	-0.5688	0.4442	0.4713	-0.4532	0.2005	0.3498	0.7602	0.1721	-0.5952	0.2252	-0.5013	0.1474	0.5274	-0.4815	-0.1814	-0.1654	0.4223	0.3265	-0.0325	-0.6574	-0.4073	-0.4614
ENSG00000244020	MT1P2	0	NA	FALSE	NA	black	0.1409	0.4495	0.4312	-0.2623	-0.4414	0.2308	-0.5263	0.0321	0.1808	0.2584	0.6539	-0.1724	-0.2526	0.3677	0.5563	-0.2083	0.5216	0.1655	0.6234	0.2208	-0.522	-0.0811	-0.351	0.3119	0.3048	-0.1849	0.1518	-0.3163	0.0626	0.4252	-0.1427	-0.5054	-0.4324	-0.2059
ENSG00000100079	LGALS2	0	NA	FALSE	NA	black	0.1249	0.4099	0.291	-0.2641	-0.4208	0.1151	-0.5471	-0.1323	0.1752	0.1503	0.5609	-0.1634	-0.3899	0.3797	0.4687	-0.3075	0.3141	0.1213	0.5423	0.1791	-0.5473	0.0128	-0.4073	0.1603	0.2548	-0.3123	-0.0397	-0.2753	0.2006	0.298	-0.1766	-0.55	-0.4801	-0.3434
ENSG00000169994	MYO7B	1.1315	0.0623	FALSE	NA	black	0.1216	0.5465	0.2525	-0.3161	-0.3291	0.1295	-0.6131	-0.3191	0.4811	0.099	0.4927	0.1357	-0.5289	0.4262	0.5114	-0.328	0.2006	0.5332	0.7545	-0.0192	-0.5097	0.3504	-0.3528	-0.0253	0.5029	-0.4192	-0.0552	0.0164	0.5011	0.2902	0.1651	-0.6671	-0.3183	-0.5636
ENSG00000181541	MAB21L2	0	NA	FALSE	NA	black	0.0985	0.0677	0.0071	0.1116	-0.0161	-0.1364	0.0756	0.0128	0.0702	0.0586	0.097	0.0614	-0.085	0.0181	-0.0285	-0.1145	0.0083	-0.0219	0.043	0.1098	-0.0705	0.0651	-0.1492	0.1332	0.3162	-0.1878	-0.1155	-0.1388	-0.0196	-0.0541	-0.0073	-0.0319	-0.026	0.0544
ENSG00000169245	CXCL10	0	NA	FALSE	NA	black	0.0743	0.3045	0.266	-0.0785	-0.3342	0.044	-0.3524	-0.0224	0.1587	0.2937	0.5816	-0.1532	-0.1868	0.3755	0.4055	-0.3193	0.4194	0.0638	0.5128	0.3589	-0.4664	-0.1262	-0.3874	0.3619	0.3081	-0.2326	0.0427	-0.365	0.0091	0.4163	-0.1759	-0.4377	-0.3578	-0.131
ENSG00000012048	BRCA1	0.6483	0.2271	FALSE	NA	black	0.0725	0.142	-0.0511	0.1489	0.0557	-0.1999	0.156	-0.0367	0.196	-0.0345	0.0382	0.2089	-0.1834	-0.0534	-0.1133	-0.1241	-0.1171	0.1425	0.1126	0.0265	0.024	0.1448	-0.1591	0.0995	0.5963	-0.2658	-0.2334	0.0248	0.1111	-0.049	0.1875	0.0291	0.1905	0.0345
ENSG00000230316	RP11-560I19.4	1.1605	0.1831	TRUE	NA	black	0.0724	0.0794	0.0456	0.0281	-0.0165	-0.0233	0.0177	0.0309	0.0687	0.0151	0.0695	0.0262	-0.0342	0.0003	0.0141	-0.0283	0.0221	0.0162	0.0717	0.0381	-0.0333	0.058	-0.0672	0.081	0.2057	-0.0343	-0.0398	-0.068	0.0042	0.0245	-0.0058	-0.0138	-0.0125	0.0347
ENSG00000064886	CHI3L2	3.2576	0	FALSE	NA	black	0.06	0.2548	0.3148	-0.0499	-0.2965	0.1064	-0.2894	0.0979	0.0741	0.3089	0.5245	-0.1411	-0.0437	0.2958	0.394	-0.2039	0.451	0.0857	0.411	0.3484	-0.391	-0.1435	-0.2844	0.4075	0.2102	-0.0771	0.1658	-0.333	-0.0401	0.4328	-0.1164	-0.3475	-0.2592	-0.0297
ENSG00000222040	ADRA2B	0	NA	NA	NA	black	0.0535	0.283	0.1704	-0.0966	-0.035	0.197	-0.3062	-0.1431	0.5177	0.1647	0.2127	0.2261	-0.1012	0.2517	0.3542	-0.0514	0.1874	0.2802	0.501	-0.0606	-0.1992	0.4977	0.0048	-0.036	0.4191	-0.0596	0.166	-0.0276	0.1252	0.4055	0.1237	-0.3559	-0.2139	-0.2997
ENSG00000196136	SERPINA3	3.1406	0.0001	FALSE	NA	black	0.0437	0.2024	0.2701	0.0266	-0.1912	0.1119	-0.25	0.0531	0.2013	0.3664	0.4695	-0.0248	0.0342	0.3242	0.3902	-0.1746	0.4417	0.116	0.4245	0.3296	-0.327	-0.0188	-0.1875	0.3564	0.2688	-0.0368	0.2273	-0.3051	-0.0667	0.493	-0.051	-0.3519	-0.2353	-0.0617
ENSG00000227619	RP11-492E3.2	0.581	0.5245	TRUE	NA	black	0.0245	0.3151	0.103	-0.1255	-0.1092	0.0777	-0.423	-0.3249	0.5611	0.1489	0.275	0.2241	-0.298	0.3763	0.3703	-0.2469	0.114	0.3487	0.5841	-0.0142	-0.3408	0.4627	-0.1506	-0.1032	0.4456	-0.2862	0.0139	-0.0121	0.3115	0.3028	0.1146	-0.5346	-0.2954	-0.4833
ENSG00000080166	DCT	-0.0755	0.9502	FALSE	NA	black	0.0207	0.0143	-0.0587	0.1229	0.0557	-0.1622	0.1533	-0.006	0.0974	-0.0243	-0.0275	0.1348	-0.0735	-0.0697	-0.1267	-0.0682	-0.0871	0.0672	0.0096	0.0117	0.0531	0.0843	-0.0866	0.0354	0.3638	-0.1721	-0.1445	0.0379	0.0214	-0.0446	0.1399	0.0662	0.17	0.0537
ENSG00000075290	WNT8B	0	NA	FALSE	NA	black	0.0039	0.063	0.0089	0.0239	0.0046	-0.0652	0.0421	-0.0022	0.1094	-0.0061	0.031	0.079	-0.0899	-0.012	-0.0203	-0.0423	-0.0182	0.0326	0.0677	-0.0137	-0.0121	0.113	-0.0714	0.0348	0.2935	-0.1257	-0.086	-0.0093	0.0277	-0.0152	0.0543	-0.0045	0.0381	0.0149
ENSG00000138378	STAT4	-2.2279	0	FALSE	NA	blue	0.8955	0.7529	0.8335	-0.6608	-0.7052	0.6308	-0.5371	0.632	-0.435	-0.3042	0.488	-0.4719	-0.2701	-0.3572	0.4156	0.3631	0.479	0.2519	0.3413	-0.1421	-0.2794	-0.3009	-0.2151	0.3454	-0.1473	0.2577	0.2219	-0.0177	-0.005	0.2133	-0.0052	-0.0435	-0.0845	0.1236
ENSG00000117594	HSD11B1	-0.916	0.2898	FALSE	4	blue	0.8843	0.7631	0.8013	-0.68	-0.6785	0.6459	-0.5494	0.5913	-0.3987	-0.3112	0.4421	-0.4524	-0.2764	-0.339	0.4235	0.3826	0.4497	0.211	0.325	-0.2081	-0.2697	-0.2446	-0.1739	0.2626	-0.1611	0.2392	0.2222	-0.0102	-0.0278	0.1766	-0.0321	-0.0454	-0.141	0.0862
ENSG00000231858	AC067945.4	-1.2627	0.1889	TRUE	NA	blue	0.8792	0.7483	0.7948	-0.6133	-0.6807	0.5894	-0.5509	0.5508	-0.3879	-0.2381	0.5218	-0.4217	-0.2754	-0.2744	0.4399	0.3047	0.4951	0.2898	0.367	-0.0977	-0.3004	-0.3101	-0.2274	0.3299	-0.121	0.1911	0.2223	-0.0286	0.0399	0.1843	0.023	-0.1198	-0.108	0.0473
ENSG00000156463	PPP1R39	-1.6955	0.0009	FALSE	NA	blue	0.8779	0.7166	0.7306	-0.6552	-0.6197	0.602	-0.5049	0.5271	-0.3919	-0.3695	0.3646	-0.3894	-0.3102	-0.3795	0.3499	0.3894	0.3462	0.2769	0.2778	-0.2674	-0.199	-0.1966	-0.1418	0.1659	-0.1717	0.203	0.1626	0.0974	0.0715	0.0822	0.0586	-0.0145	-0.0489	0.0366
ENSG00000124134	KCNS1	-2.4556	0.0002	FALSE	NA	blue	0.872	0.759	0.8658	-0.7172	-0.6695	0.7467	-0.5812	0.629	-0.3806	-0.2806	0.4629	-0.4378	-0.2116	-0.3401	0.4902	0.4608	0.5232	0.2439	0.3474	-0.2423	-0.2525	-0.2236	-0.1041	0.2639	-0.1751	0.3535	0.3304	0.0009	-0.0349	0.1888	-0.0066	-0.0486	-0.1409	0.084
ENSG00000165606	DRGX	-2.1851	0.0169	FALSE	NA	blue	0.8716	0.5594	0.5889	-0.4867	-0.4618	0.4934	-0.3597	0.4511	-0.3653	-0.2866	0.2766	-0.2749	-0.1958	-0.3521	0.2556	0.3774	0.2905	0.2659	0.1528	-0.2201	-0.0823	-0.2154	-0.0517	0.1265	-0.1909	0.201	0.1739	0.1277	0.0477	0.0127	0.1286	0.0355	0.046	0.0317
ENSG00000142609	C1orf222	-1.1937	0.0631	FALSE	NA	blue	0.8626	0.7403	0.8085	-0.7195	-0.6435	0.7058	-0.5798	0.5404	-0.3565	-0.3343	0.4051	-0.3791	-0.2783	-0.3536	0.4399	0.4475	0.4355	0.3516	0.3308	-0.3172	-0.2175	-0.1735	-0.1026	0.1365	-0.1581	0.2762	0.2704	0.1246	0.1026	0.2165	0.1047	-0.0594	-0.0605	-0.0218
ENSG00000163833	FBXO40	-1.435	0.0272	FALSE	4	blue	0.8601	0.6734	0.8079	-0.7074	-0.7187	0.6244	-0.4956	0.6928	-0.5408	-0.426	0.3781	-0.5744	-0.2781	-0.4668	0.3196	0.413	0.3788	0.1046	0.2153	-0.2159	-0.2482	-0.2901	-0.2005	0.2955	-0.2642	0.3008	0.1515	-0.0148	-0.0677	0.1302	-0.1163	0.0746	-0.106	0.216
ENSG00000139190	VAMP1	-2.2047	0	FALSE	NA	blue	0.859	0.8467	0.8869	-0.76	-0.7399	0.7331	-0.6999	0.5395	-0.3111	-0.2616	0.5716	-0.422	-0.3537	-0.2337	0.5834	0.3564	0.5373	0.3357	0.4736	-0.2192	-0.3753	-0.1894	-0.2024	0.2632	-0.0783	0.2082	0.2726	-0.0059	0.0957	0.252	0.016	-0.1962	-0.2101	-0.0383
ENSG00000196407	THEM5	-0.9529	0.1502	FALSE	NA	blue	0.8543	0.8053	0.8599	-0.7342	-0.6708	0.7489	-0.622	0.5605	-0.3324	-0.2751	0.4952	-0.3853	-0.264	-0.31	0.5184	0.4464	0.5254	0.3441	0.3985	-0.2796	-0.254	-0.2019	-0.1124	0.1945	-0.133	0.2918	0.3253	0.065	0.0591	0.2078	0.0785	-0.1025	-0.1144	-0.022
ENSG00000197322	C17orf102	-2.3413	0	TRUE	NA	blue	0.8531	0.6654	0.789	-0.6264	-0.6136	0.6447	-0.4809	0.6196	-0.3892	-0.3137	0.3856	-0.4012	-0.196	-0.394	0.37	0.4296	0.4249	0.2683	0.287	-0.2117	-0.1886	-0.19	-0.1126	0.2615	-0.1668	0.3317	0.2602	0.0542	-0.0104	0.2194	0.054	0.0142	-0.0239	0.1244
ENSG00000147465	STAR	-1.666	0.0462	FALSE	NA	blue	0.8529	0.7386	0.9042	-0.7181	-0.7271	0.7513	-0.6321	0.6331	-0.4262	-0.2093	0.5706	-0.5015	-0.2141	-0.2603	0.5677	0.4164	0.6074	0.2015	0.3604	-0.1599	-0.3389	-0.3056	-0.1545	0.3306	-0.194	0.3272	0.357	-0.091	-0.0416	0.207	-0.0749	-0.1167	-0.2259	0.0692
ENSG00000158220	ESYT3	-0.6099	0.3682	FALSE	NA	blue	0.8517	0.8254	0.8279	-0.7404	-0.6777	0.6882	-0.6274	0.5139	-0.251	-0.3535	0.4477	-0.348	-0.356	-0.3358	0.4585	0.3802	0.4253	0.4341	0.4618	-0.3058	-0.2723	-0.0586	-0.1752	0.1641	-0.0367	0.2214	0.2189	0.1366	0.1532	0.2981	0.1347	-0.1214	-0.0611	-0.0496
ENSG00000136003	ISCU	-0.9035	0.1099	FALSE	NA	blue	0.8486	0.8356	0.8988	-0.6664	-0.7557	0.6754	-0.683	0.5474	-0.2684	-0.1485	0.6992	-0.4298	-0.3242	-0.1508	0.6208	0.2652	0.6346	0.3139	0.547	-0.0445	-0.4342	-0.2486	-0.2771	0.4189	0.0185	0.1672	0.2811	-0.1343	0.0393	0.3351	-0.0246	-0.2536	-0.2376	-0.006
ENSG00000187664	HAPLN4	-3.3031	0	FALSE	NA	blue	0.8469	0.6869	0.7641	-0.6616	-0.5059	0.7582	-0.4781	0.5753	-0.3604	-0.2773	0.3127	-0.2993	-0.1234	-0.3792	0.4201	0.5803	0.4589	0.27	0.2206	-0.3748	-0.0652	-0.2199	0.0847	0.1067	-0.2349	0.391	0.3948	0.1484	-0.0497	0.0968	0.122	0.046	-0.0157	0.0501
ENSG00000099957	P2RX6	-1.076	0.1601	FALSE	NA	blue	0.8462	0.8385	0.8742	-0.758	-0.6997	0.7608	-0.7226	0.4819	-0.2575	-0.1925	0.5789	-0.3703	-0.315	-0.1648	0.6381	0.3747	0.579	0.3521	0.4858	-0.2474	-0.3649	-0.171	-0.1432	0.2032	-0.0867	0.2083	0.3458	-0.0007	0.097	0.1956	0.0342	-0.2428	-0.2504	-0.1181
ENSG00000144407	PTH2R	-1.0997	0.1684	FALSE	NA	blue	0.8447	0.6814	0.8076	-0.6136	-0.6488	0.6336	-0.5207	0.6104	-0.3485	-0.2533	0.4763	-0.437	-0.2147	-0.308	0.4392	0.365	0.4833	0.1925	0.3398	-0.1318	-0.2807	-0.2057	-0.1675	0.3419	-0.0942	0.2856	0.248	-0.075	-0.0577	0.2301	-0.0493	-0.0568	-0.15	0.134
ENSG00000204396	C6orf27	-2.1441	0.0046	FALSE	NA	blue	0.8433	0.7203	0.825	-0.729	-0.6163	0.7641	-0.5444	0.6066	-0.4262	-0.3127	0.3709	-0.3945	-0.2013	-0.3947	0.4383	0.5541	0.4781	0.2573	0.2435	-0.3746	-0.1433	-0.2521	-0.0078	0.1141	-0.2556	0.3482	0.3537	0.118	-0.0184	0.146	0.0705	0.0221	-0.071	0.041
ENSG00000189410	SH2D5	-1.7867	0.0108	FALSE	NA	blue	0.8392	0.8226	0.9504	-0.8015	-0.7976	0.7796	-0.728	0.6102	-0.3399	-0.2444	0.622	-0.5248	-0.3212	-0.2267	0.6266	0.3682	0.6104	0.2289	0.4927	-0.1886	-0.4335	-0.209	-0.2283	0.3297	-0.0841	0.2711	0.3127	-0.1089	0.0114	0.3062	-0.1132	-0.1892	-0.3044	0.0244
ENSG00000085831	TTC39A	-1.676	0.0186	FALSE	NA	blue	0.8382	0.7114	0.8185	-0.655	-0.608	0.7211	-0.5474	0.5816	-0.3521	-0.2224	0.4561	-0.3713	-0.1696	-0.3011	0.4916	0.4643	0.5256	0.2721	0.3104	-0.2281	-0.2142	-0.217	-0.0564	0.2288	-0.1806	0.3325	0.3595	0.0167	-0.0182	0.169	0.05	-0.0604	-0.1112	0.038
ENSG00000178015	GPR150	-0.9916	0.2107	FALSE	NA	blue	0.8379	0.7154	0.8174	-0.6689	-0.6778	0.6623	-0.5798	0.578	-0.3435	-0.245	0.4787	-0.4536	-0.2479	-0.275	0.4729	0.3679	0.5076	0.1735	0.3661	-0.1825	-0.3057	-0.2201	-0.1649	0.2761	-0.1345	0.2498	0.2732	-0.0671	-0.0755	0.2393	-0.0814	-0.0927	-0.2153	0.0702
ENSG00000162543	UBXN10	-1.493	0.0531	FALSE	NA	blue	0.8374	0.6396	0.7612	-0.5673	-0.5409	0.635	-0.4172	0.6149	-0.3623	-0.2484	0.3841	-0.3466	-0.1147	-0.3767	0.3704	0.4529	0.4573	0.2311	0.2506	-0.195	-0.1391	-0.2251	-0.0617	0.2753	-0.1243	0.3864	0.3075	0.0282	-0.0721	0.1391	0.0622	0.0417	-0.0007	0.1436
ENSG00000213672	NCKIPSD	-1.1709	0.1193	FALSE	NA	blue	0.8359	0.7295	0.8036	-0.6568	-0.5132	0.7913	-0.5476	0.5319	-0.2608	-0.1723	0.4073	-0.2343	-0.1335	-0.2866	0.5181	0.5745	0.5593	0.3305	0.3165	-0.3824	-0.0963	-0.1968	0.0914	0.0737	-0.141	0.3358	0.4662	0.142	-0.0431	0.1849	0.1754	-0.0415	-0.0564	-0.0495
ENSG00000259583	RP11-66B24.4	-1.5895	0.0144	TRUE	NA	blue	0.8342	0.8027	0.8825	-0.7649	-0.7529	0.6837	-0.6225	0.6152	-0.3211	-0.339	0.5143	-0.4949	-0.3608	-0.333	0.4825	0.3567	0.4737	0.2255	0.4597	-0.2268	-0.3554	-0.0667	-0.2473	0.3065	-0.0323	0.2273	0.1992	-0.042	0.0166	0.3209	-0.079	-0.0889	-0.1969	0.0855
ENSG00000254187	CTB-78F1.1	-1.4006	0.0165	TRUE	NA	blue	0.8329	0.7547	0.8054	-0.6524	-0.7403	0.5864	-0.6235	0.5163	-0.4032	-0.2355	0.5746	-0.4837	-0.3441	-0.2191	0.4832	0.245	0.5034	0.2378	0.392	-0.0708	-0.3899	-0.3344	-0.2899	0.3332	-0.1331	0.1367	0.1835	-0.0894	0.0699	0.2163	-0.0635	-0.186	-0.2158	0.0076
ENSG00000157214	STEAP2	-1.0559	0.0723	FALSE	NA	blue	0.831	0.785	0.9123	-0.7896	-0.8302	0.6755	-0.631	0.6904	-0.4424	-0.3861	0.5333	-0.6166	-0.3721	-0.369	0.4597	0.3293	0.478	0.1521	0.4222	-0.1636	-0.4089	-0.2363	-0.3161	0.3952	-0.1074	0.2491	0.1546	-0.1	-0.0164	0.3166	-0.1686	-0.0635	-0.2211	0.1789
ENSG00000233452	RP11-497D6.4	-1.882	0	TRUE	NA	blue	0.8294	0.7037	0.8878	-0.7791	-0.735	0.7375	-0.5613	0.7213	-0.4869	-0.4039	0.41	-0.5646	-0.2508	-0.4519	0.4116	0.4781	0.4539	0.1613	0.2848	-0.2729	-0.2638	-0.2173	-0.1516	0.2824	-0.2432	0.3851	0.2509	0.0042	-0.0511	0.2709	-0.0905	0.0481	-0.1204	0.1903
ENSG00000175766	EIF4E1B	-1.3635	0.0807	FALSE	NA	blue	0.8293	0.7813	0.8155	-0.7038	-0.5946	0.7685	-0.6525	0.4594	-0.2135	-0.208	0.4792	-0.2855	-0.2532	-0.2111	0.5828	0.4421	0.5196	0.3581	0.4256	-0.3073	-0.2595	-0.1077	-0.0363	0.1229	-0.0915	0.2622	0.3678	0.0618	0.0864	0.1784	0.0964	-0.1819	-0.1882	-0.1233
ENSG00000231133	HAR1B	-1.6348	0.0139	TRUE	NA	blue	0.828	0.7656	0.8691	-0.6901	-0.6861	0.7267	-0.6388	0.5554	-0.314	-0.1861	0.5687	-0.4142	-0.2506	-0.2123	0.5796	0.3827	0.5832	0.2685	0.4265	-0.1727	-0.3344	-0.212	-0.146	0.2924	-0.0967	0.2654	0.344	-0.0614	0.01	0.2139	-0.0193	-0.1644	-0.2167	-0.0037
ENSG00000141750	STAC2	-2.0772	0.0004	FALSE	NA	blue	0.8257	0.8041	0.8427	-0.7292	-0.6379	0.7655	-0.675	0.486	-0.2253	-0.2103	0.5173	-0.3204	-0.2882	-0.2061	0.5942	0.4189	0.5425	0.3443	0.4581	-0.2901	-0.2928	-0.1426	-0.0822	0.1729	-0.0667	0.2485	0.3538	0.0461	0.0697	0.1974	0.0701	-0.1881	-0.1921	-0.0955
ENSG00000100628	ASB2	-1.3403	0.0763	FALSE	NA	blue	0.8256	0.7308	0.8001	-0.6773	-0.6572	0.6716	-0.595	0.5172	-0.322	-0.219	0.479	-0.4142	-0.2668	-0.2362	0.4982	0.3766	0.512	0.2076	0.37	-0.2277	-0.2924	-0.218	-0.1408	0.2065	-0.1202	0.2097	0.2895	-0.0328	-0.0155	0.2012	-0.0459	-0.121	-0.2257	-0.0061
ENSG00000127588	GNG13	-2.3817	0.0003	FALSE	NA	blue	0.8253	0.7022	0.7074	-0.607	-0.5719	0.6123	-0.549	0.4285	-0.3263	-0.2019	0.4493	-0.3253	-0.2776	-0.1975	0.4714	0.3472	0.4476	0.2494	0.3115	-0.2161	-0.2442	-0.2666	-0.0978	0.17	-0.1345	0.154	0.2564	0.0204	0.0494	0.0218	0.0295	-0.1341	-0.1705	-0.0536
ENSG00000253741	CTD-2292P10.4	-0.6041	0.4447	TRUE	NA	blue	0.8243	0.8387	0.8931	-0.8342	-0.7604	0.7489	-0.7084	0.5534	-0.2734	-0.363	0.5124	-0.4665	-0.3927	-0.3101	0.5318	0.3779	0.4789	0.2931	0.5089	-0.3052	-0.363	-0.0815	-0.217	0.2055	-0.0505	0.2454	0.2275	0.0255	0.0797	0.343	-0.0345	-0.1471	-0.2195	-0.028
ENSG00000169035	KLK7	-0.586	0.5092	FALSE	NA	blue	0.8225	0.7369	0.8034	-0.6488	-0.7311	0.5854	-0.5807	0.5576	-0.4078	-0.2497	0.5421	-0.512	-0.308	-0.2522	0.4481	0.2727	0.504	0.1705	0.3754	-0.0903	-0.3624	-0.3351	-0.2739	0.3464	-0.1153	0.1696	0.1949	-0.1088	-0.0144	0.2011	-0.1119	-0.1313	-0.2218	0.074
ENSG00000047936	ROS1	-2.3051	0.0039	FALSE	NA	blue	0.8217	0.5824	0.6987	-0.6476	-0.6136	0.5517	-0.4071	0.6171	-0.4988	-0.4794	0.249	-0.4675	-0.2733	-0.5185	0.2098	0.4095	0.2365	0.2139	0.1551	-0.2732	-0.1497	-0.1822	-0.1526	0.188	-0.2619	0.291	0.0899	0.1353	0.0449	0.1323	0.0299	0.1325	0.0633	0.1733
ENSG00000130830	MPP1	-0.8943	0.067	FALSE	NA	blue	0.8197	0.7892	0.8876	-0.7166	-0.6724	0.7652	-0.5983	0.6288	-0.3126	-0.2537	0.516	-0.4145	-0.2229	-0.3143	0.5383	0.4548	0.5651	0.2741	0.4192	-0.2305	-0.2649	-0.1664	-0.1062	0.2924	-0.1135	0.3323	0.3464	-0.0101	-0.0416	0.2501	0.0107	-0.0722	-0.1384	0.0716
ENSG00000166436	TRIM66	-0.3344	0.5253	FALSE	NA	blue	0.8164	0.8224	0.826	-0.7822	-0.628	0.7437	-0.6169	0.5062	-0.1985	-0.4013	0.3848	-0.2831	-0.3582	-0.3834	0.4536	0.4594	0.3829	0.4941	0.4659	-0.4262	-0.2018	0.0383	-0.0989	0.0806	0.0142	0.2778	0.2431	0.2393	0.2063	0.3038	0.2152	-0.0746	0.011	-0.0737
ENSG00000237879	LINC00398	0	NA	TRUE	NA	blue	0.8154	0.6212	0.7154	-0.5642	-0.5619	0.6024	-0.468	0.5255	-0.3938	-0.1879	0.4015	-0.3669	-0.1602	-0.2763	0.4019	0.4052	0.4699	0.1841	0.2194	-0.1985	-0.1794	-0.2994	-0.0719	0.1885	-0.2293	0.2437	0.3017	0.0049	-0.0697	0.1075	0.0135	-0.0282	-0.1109	0.0472
ENSG00000141384	TAF4B	-1.0714	0.0795	FALSE	NA	blue	0.8108	0.6779	0.8761	-0.7239	-0.7334	0.6905	-0.4919	0.7733	-0.5218	-0.4021	0.4074	-0.5896	-0.2315	-0.4904	0.3584	0.4687	0.4507	0.1021	0.253	-0.221	-0.2418	-0.2711	-0.1783	0.346	-0.2237	0.3655	0.22	-0.0381	-0.1252	0.2607	-0.1193	0.1088	-0.0889	0.2758
ENSG00000117016	RIMS3	-1.4315	0.0521	FALSE	4	blue	0.8106	0.6793	0.903	-0.7308	-0.6667	0.7934	-0.516	0.7525	-0.4804	-0.3055	0.435	-0.5098	-0.1296	-0.4286	0.4553	0.5579	0.5559	0.1571	0.2578	-0.2633	-0.1919	-0.2809	-0.0525	0.3027	-0.2442	0.4742	0.3813	-0.0061	-0.1218	0.2056	-0.0496	0.0785	-0.0881	0.2187
ENSG00000180881	CAPS2	-0.3785	0.505	FALSE	NA	blue	0.8105	0.8002	0.807	-0.6919	-0.8329	0.4786	-0.6305	0.5283	-0.3226	-0.3627	0.6058	-0.5448	-0.5141	-0.2509	0.4279	0.0849	0.3824	0.2745	0.5435	-0.0122	-0.5129	-0.1583	-0.4995	0.4589	0.0852	0.0384	-0.0323	-0.1128	0.1572	0.3684	-0.1082	-0.1984	-0.1897	0.0852
ENSG00000214575	CPEB1	-0.3831	0.3888	FALSE	NA	blue	0.8104	0.8262	0.9345	-0.8091	-0.775	0.7712	-0.6674	0.656	-0.3561	-0.3236	0.5213	-0.5228	-0.3079	-0.3341	0.5348	0.4198	0.5388	0.2158	0.4489	-0.2619	-0.3578	-0.1608	-0.201	0.2881	-0.1039	0.3093	0.2854	-0.0438	-0.02	0.3582	-0.0914	-0.0899	-0.2275	0.085
ENSG00000255916	RP13-895J2.7	-1.669	0.0327	TRUE	NA	blue	0.8088	0.766	0.8048	-0.6979	-0.6699	0.6778	-0.6243	0.4918	-0.3204	-0.2309	0.5056	-0.3997	-0.3012	-0.2166	0.5281	0.3479	0.4973	0.3011	0.3951	-0.2216	-0.3234	-0.1989	-0.1667	0.213	-0.1125	0.197	0.2652	0.0018	0.0919	0.2231	0.0107	-0.1565	-0.1865	-0.0399
ENSG00000060566	CREB3L3	-0.4444	0.6526	FALSE	NA	blue	0.8085	0.6729	0.7382	-0.6499	-0.5803	0.6639	-0.5582	0.4742	-0.2734	-0.251	0.4116	-0.3587	-0.2493	-0.2524	0.4629	0.391	0.4287	0.2244	0.3347	-0.2647	-0.2448	-0.1129	-0.0813	0.1487	-0.1142	0.2437	0.2604	0.0199	0.0205	0.1915	-0.0068	-0.0943	-0.1765	-0.0224
ENSG00000100341	PNPLA5	-1.8641	0.0025	FALSE	NA	blue	0.8082	0.7082	0.7826	-0.6543	-0.6039	0.6998	-0.5584	0.527	-0.3579	-0.2031	0.4499	-0.3773	-0.1999	-0.2529	0.4968	0.4362	0.515	0.2247	0.299	-0.2462	-0.228	-0.2655	-0.0617	0.1845	-0.1925	0.2663	0.3401	0.0035	-0.0197	0.1248	0.0074	-0.0836	-0.1738	0.0041
ENSG00000138678	AGPAT9	-2.0543	0.0056	FALSE	NA	blue	0.8064	0.7229	0.8187	-0.7212	-0.719	0.6442	-0.5376	0.6467	-0.4618	-0.3841	0.4171	-0.5301	-0.3038	-0.4063	0.3816	0.3896	0.4119	0.1605	0.2917	-0.2219	-0.2778	-0.2434	-0.2072	0.2841	-0.2017	0.2548	0.1701	-0.0158	-0.0312	0.2107	-0.0843	0.01	-0.132	0.1559
ENSG00000100285	NEFH	-3.2458	0	FALSE	NA	blue	0.806	0.7654	0.8905	-0.805	-0.7054	0.7934	-0.6202	0.6496	-0.4017	-0.3359	0.4518	-0.4956	-0.2635	-0.3585	0.5133	0.4936	0.506	0.1933	0.3487	-0.3149	-0.2745	-0.1967	-0.0977	0.2309	-0.2011	0.3451	0.3151	0.0096	-0.0338	0.216	-0.0663	-0.0294	-0.182	0.0887
ENSG00000150873	C2orf50	-1.3635	0.047	FALSE	NA	blue	0.8052	0.676	0.8098	-0.7085	-0.617	0.723	-0.523	0.6035	-0.3981	-0.3505	0.3626	-0.4019	-0.2342	-0.4183	0.3959	0.5069	0.4188	0.2893	0.2765	-0.3419	-0.1571	-0.186	-0.0612	0.1449	-0.1941	0.359	0.2866	0.1398	0.0463	0.2783	0.0837	0.0398	-0.005	0.0612
ENSG00000053108	FSTL4	-2.154	0.0001	FALSE	NA	blue	0.8048	0.7463	0.8847	-0.8108	-0.6746	0.8109	-0.5887	0.6607	-0.377	-0.3771	0.3776	-0.4613	-0.2416	-0.4338	0.4563	0.5591	0.4705	0.2148	0.3263	-0.4072	-0.1984	-0.1283	-0.0524	0.1434	-0.1826	0.3921	0.3265	0.082	-0.045	0.2819	-0.013	0.0339	-0.1214	0.085
ENSG00000152669	CCNO	-1.4602	0.0617	FALSE	NA	blue	0.8045	0.7579	0.8474	-0.716	-0.6918	0.729	-0.679	0.5056	-0.2761	-0.1649	0.5753	-0.4268	-0.284	-0.1507	0.616	0.3615	0.5843	0.1884	0.4399	-0.2012	-0.3744	-0.2016	-0.1486	0.2367	-0.0908	0.207	0.3287	-0.1062	-0.0358	0.2	-0.099	-0.2021	-0.3306	-0.0467
ENSG00000138134	STAMBPL1	-1.0486	0.0735	FALSE	NA	blue	0.8018	0.5786	0.7917	-0.6197	-0.7145	0.5701	-0.3769	0.7903	-0.6538	-0.3946	0.3777	-0.6534	-0.1952	-0.5098	0.2548	0.4191	0.4055	-0.0061	0.1179	-0.1077	-0.207	-0.4323	-0.2098	0.4126	-0.3407	0.3094	0.1499	-0.0959	-0.1888	0.1975	-0.1851	0.1841	-0.0537	0.3664
ENSG00000159871	LYPD5	-0.583	0.358	FALSE	NA	blue	0.8016	0.7044	0.8535	-0.6603	-0.6514	0.7337	-0.5465	0.6429	-0.3693	-0.2119	0.4909	-0.4446	-0.1537	-0.3153	0.4922	0.4659	0.5809	0.2103	0.352	-0.1947	-0.2206	-0.2653	-0.0791	0.2871	-0.2031	0.3406	0.381	-0.0233	-0.1128	0.3133	-0.0124	-0.0287	-0.1203	0.1014
ENSG00000228203	AC017076.4	-1.353	0.0103	TRUE	NA	blue	0.8012	0.746	0.9294	-0.7498	-0.8085	0.7132	-0.6429	0.6805	-0.4666	-0.2705	0.5986	-0.6014	-0.2784	-0.2991	0.5322	0.3573	0.5884	0.1528	0.3876	-0.1125	-0.403	-0.3166	-0.2624	0.4	-0.1716	0.293	0.269	-0.1409	-0.0445	0.2683	-0.1551	-0.1047	-0.2452	0.1352
ENSG00000144406	UNC80	-0.8303	0.0482	FALSE	NA	blue	0.7998	0.7609	0.9094	-0.8417	-0.7703	0.7539	-0.615	0.6937	-0.437	-0.468	0.4303	-0.5488	-0.3504	-0.4639	0.4293	0.4562	0.4133	0.261	0.3758	-0.3193	-0.293	-0.1373	-0.1983	0.2613	-0.1596	0.3536	0.2003	0.0783	0.0641	0.3401	-0.0299	0.0168	-0.0741	0.1379
ENSG00000172782	FADS6	-1.2509	0.0877	FALSE	NA	blue	0.7993	0.7799	0.9136	-0.7855	-0.7087	0.8169	-0.6902	0.5839	-0.3151	-0.2227	0.5303	-0.4391	-0.2485	-0.2458	0.6121	0.4649	0.5935	0.2494	0.4217	-0.2953	-0.3269	-0.168	-0.0964	0.2014	-0.1508	0.314	0.3928	-0.0226	-0.0151	0.2703	-0.0351	-0.1419	-0.2537	-0.0222
ENSG00000198168	SVIP	0.7745	0.3113	FALSE	NA	blue	0.7989	0.7574	0.8097	-0.6596	-0.8386	0.4716	-0.5755	0.6068	-0.4147	-0.3435	0.5775	-0.6205	-0.4636	-0.2763	0.399	0.1196	0.4015	0.0756	0.4293	0.0113	-0.5118	-0.2381	-0.4808	0.5033	0.0241	0.0366	-0.0203	-0.2376	-0.0155	0.3059	-0.2559	-0.1329	-0.2903	0.1976
ENSG00000091482	SMPX	-2.1958	0.008	FALSE	NA	blue	0.7983	0.6514	0.7592	-0.5525	-0.7227	0.4775	-0.4854	0.6012	-0.4789	-0.2452	0.5397	-0.5471	-0.2806	-0.2754	0.3699	0.1983	0.4589	0.1202	0.304	0.0436	-0.3672	-0.3739	-0.3394	0.47	-0.1358	0.1529	0.1133	-0.1681	-0.0444	0.2128	-0.1392	-0.0797	-0.1623	0.1952
ENSG00000132429	POPDC3	-0.6438	0.2932	FALSE	NA	blue	0.7977	0.7112	0.8624	-0.661	-0.7413	0.6424	-0.5803	0.6446	-0.434	-0.2372	0.5641	-0.5436	-0.226	-0.2735	0.4871	0.3079	0.5536	0.1537	0.3613	-0.0492	-0.379	-0.3232	-0.2576	0.4323	-0.1492	0.3091	0.2524	-0.1517	-0.0618	0.228	-0.1324	-0.1045	-0.2108	0.1568
ENSG00000173826	KCNH6	-0.8664	0.2205	FALSE	NA	blue	0.7976	0.5811	0.6366	-0.503	-0.4357	0.6008	-0.4064	0.4534	-0.335	-0.1694	0.3077	-0.2297	-0.0924	-0.2824	0.3626	0.466	0.4263	0.2665	0.1595	-0.2647	-0.0566	-0.2459	0.0573	0.0742	-0.2503	0.2688	0.3525	0.115	-0.028	0.0139	0.1513	-0.0031	-0.0153	-0.0219
ENSG00000120217	CD274	-0.3726	0.6316	FALSE	NA	blue	0.7969	0.7235	0.8558	-0.7225	-0.7729	0.639	-0.6002	0.6361	-0.3998	-0.3275	0.5299	-0.5657	-0.3373	-0.3181	0.4591	0.3038	0.4686	0.1535	0.4093	-0.1242	-0.3887	-0.2087	-0.2913	0.3812	-0.1084	0.231	0.1613	-0.1067	-0.0235	0.3627	-0.1441	-0.0782	-0.2136	0.1469
ENSG00000095932	C19orf77	-0.1768	0.87	FALSE	NA	blue	0.7962	0.719	0.775	-0.643	-0.7135	0.5751	-0.6297	0.4749	-0.3217	-0.1941	0.566	-0.4776	-0.3338	-0.1482	0.5069	0.2206	0.5099	0.1379	0.4196	-0.083	-0.4175	-0.2714	-0.2732	0.3148	-0.0743	0.1136	0.1936	-0.1568	-0.0258	0.1599	-0.1584	-0.2154	-0.3351	0.0026
ENSG00000169641	LUZP1	-1.1005	0.0137	FALSE	NA	blue	0.7957	0.7641	0.82	-0.7869	-0.6751	0.6948	-0.5116	0.6549	-0.3426	-0.4681	0.3344	-0.4668	-0.3456	-0.4854	0.354	0.4848	0.3524	0.1794	0.3478	-0.3967	-0.1884	-0.06	-0.133	0.1785	-0.0838	0.2631	0.1663	0.0908	-0.0605	0.2616	-0.0408	0.097	-0.0687	0.1529
ENSG00000234233	KCNH1-IT1	-0.5595	0.5817	TRUE	NA	blue	0.7955	0.7713	0.8123	-0.6491	-0.7565	0.5741	-0.6463	0.4955	-0.3606	-0.195	0.6253	-0.4841	-0.355	-0.1619	0.5229	0.1994	0.5302	0.2316	0.4474	-0.039	-0.4357	-0.2942	-0.3248	0.3656	-0.0856	0.1092	0.1839	-0.1335	0.0534	0.2776	-0.0904	-0.2338	-0.2627	-0.0055
ENSG00000185933	CALHM1	-1.2303	0.1377	FALSE	NA	blue	0.7953	0.7259	0.896	-0.7761	-0.7386	0.766	-0.6112	0.6688	-0.4563	-0.3103	0.479	-0.5513	-0.2467	-0.3558	0.4982	0.4692	0.5346	0.1328	0.3123	-0.2644	-0.3007	-0.2626	-0.1392	0.2514	-0.2332	0.3362	0.3084	-0.0521	-0.0681	0.2567	-0.1219	-0.0225	-0.2172	0.1077
ENSG00000254191	KB-1552D7.2	0	NA	NA	NA	blue	0.795	0.6484	0.7808	-0.608	-0.7106	0.5654	-0.5702	0.5401	-0.4132	-0.2192	0.558	-0.5029	-0.2745	-0.2222	0.4582	0.2455	0.4947	0.2046	0.3434	-0.0279	-0.376	-0.298	-0.2751	0.3693	-0.1537	0.1952	0.1887	-0.1122	0.053	0.2462	-0.0786	-0.1478	-0.1873	0.0654
ENSG00000168830	HTR1E	-0.9622	0.243	FALSE	NA	blue	0.7949	0.7602	0.9167	-0.7834	-0.752	0.7614	-0.6276	0.6722	-0.3854	-0.3181	0.5044	-0.5427	-0.2692	-0.3461	0.5094	0.4357	0.5337	0.1717	0.399	-0.2393	-0.3327	-0.1913	-0.1795	0.3041	-0.1257	0.3422	0.2864	-0.0647	-0.0386	0.336	-0.1214	-0.054	-0.2203	0.125
ENSG00000135426	KIAA0748	-2.0037	0.0012	FALSE	NA	blue	0.7941	0.8205	0.9379	-0.8174	-0.8592	0.7141	-0.7203	0.6289	-0.4069	-0.3033	0.622	-0.6164	-0.3884	-0.2563	0.5717	0.2996	0.5612	0.1628	0.4813	-0.1471	-0.4819	-0.2489	-0.3263	0.3745	-0.1053	0.206	0.2094	-0.1465	0.009	0.3276	-0.1938	-0.1716	-0.3234	0.075
ENSG00000043143	PHF15	-0.5949	0.3907	FALSE	NA	blue	0.7918	0.8117	0.9015	-0.865	-0.7659	0.7855	-0.6888	0.6135	-0.3683	-0.3787	0.468	-0.5313	-0.3628	-0.3399	0.5251	0.4419	0.4808	0.1854	0.4194	-0.3513	-0.3418	-0.1482	-0.169	0.1913	-0.1616	0.2744	0.2546	0.0083	0.0034	0.3033	-0.1113	-0.0746	-0.2507	0.0426
ENSG00000118898	PPL	-1.8552	0.0033	FALSE	NA	blue	0.79	0.7572	0.8732	-0.8144	-0.7012	0.7891	-0.6276	0.622	-0.3749	-0.359	0.4197	-0.4928	-0.2887	-0.3651	0.495	0.4939	0.4683	0.1666	0.3477	-0.3627	-0.2733	-0.1406	-0.0986	0.1672	-0.1801	0.3246	0.2864	0.0163	-0.0334	0.2351	-0.089	-0.0274	-0.2175	0.0649
ENSG00000140090	SLC24A4	-0.858	0.225	FALSE	NA	blue	0.7892	0.7497	0.8903	-0.8083	-0.7343	0.7622	-0.6172	0.652	-0.4037	-0.3882	0.4254	-0.5093	-0.3024	-0.4071	0.4583	0.4715	0.4543	0.2283	0.358	-0.3312	-0.2806	-0.1456	-0.151	0.2041	-0.1738	0.3326	0.2584	0.0443	0.0169	0.3298	-0.0413	-0.014	-0.1434	0.0865
ENSG00000172794	RAB37	-1.9404	0.0002	FALSE	NA	blue	0.7875	0.8302	0.8955	-0.7285	-0.7693	0.7003	-0.7397	0.5019	-0.2484	-0.1391	0.6747	-0.4399	-0.3435	-0.1068	0.6582	0.2669	0.6286	0.2916	0.5504	-0.1206	-0.4665	-0.1908	-0.2659	0.3233	-0.0242	0.1436	0.2991	-0.1237	0.0503	0.3117	-0.0597	-0.2927	-0.3246	-0.0675
ENSG00000104361	NIPAL2	-1.2443	0.0221	FALSE	NA	blue	0.7869	0.8178	0.9414	-0.7765	-0.8397	0.6934	-0.7152	0.6136	-0.3364	-0.2666	0.665	-0.5489	-0.3804	-0.2277	0.5935	0.2621	0.5747	0.2798	0.5441	-0.0899	-0.4905	-0.1793	-0.3444	0.428	-0.0289	0.2109	0.2147	-0.1232	0.0823	0.3471	-0.1011	-0.2083	-0.2511	0.0622
ENSG00000147419	CCDC25	-0.1266	0.8635	FALSE	NA	blue	0.7868	0.7814	0.8455	-0.6889	-0.867	0.5006	-0.598	0.6208	-0.389	-0.3436	0.6307	-0.6361	-0.4785	-0.2707	0.4406	0.1216	0.4447	0.1017	0.4847	0.0178	-0.5315	-0.2309	-0.5	0.5259	0.0606	0.0435	-0.0093	-0.2457	-0.0104	0.3167	-0.2554	-0.1436	-0.2895	0.1918
ENSG00000254260	RP11-369E15.1	0	NA	TRUE	NA	blue	0.7866	0.6141	0.6742	-0.6131	-0.5283	0.598	-0.4161	0.5389	-0.3885	-0.3722	0.2423	-0.3454	-0.2091	-0.4372	0.2718	0.4638	0.3044	0.2454	0.1784	-0.3343	-0.087	-0.1697	-0.0398	0.0899	-0.2294	0.2842	0.2067	0.1585	0.0128	0.1154	0.0946	0.0841	0.0272	0.0743
ENSG00000144285	SCN1A	-0.4	0.5589	FALSE	S	blue	0.7847	0.7647	0.907	-0.7958	-0.7598	0.742	-0.6107	0.6929	-0.3926	-0.3892	0.4675	-0.5381	-0.3173	-0.3987	0.4686	0.4258	0.4632	0.2051	0.4009	-0.2592	-0.3227	-0.1409	-0.2006	0.3146	-0.1263	0.3253	0.225	-0.0086	-0.0149	0.3494	-0.0818	-0.0155	-0.1476	0.1631
ENSG00000235531	RP11-383H13.1	-0.9781	0.1553	TRUE	NA	blue	0.7846	0.716	0.8688	-0.7072	-0.7953	0.6242	-0.6135	0.6475	-0.4118	-0.2955	0.5769	-0.597	-0.3199	-0.2862	0.4778	0.2746	0.5125	0.1044	0.4112	-0.0691	-0.4305	-0.247	-0.3193	0.4296	-0.1061	0.2403	0.175	-0.1787	-0.0684	0.2737	-0.2057	-0.1072	-0.2691	0.1622
ENSG00000231013	AC013275.2	-2.3398	0.0009	TRUE	NA	blue	0.7837	0.6777	0.7252	-0.6336	-0.6157	0.5898	-0.501	0.5257	-0.3909	-0.3051	0.3805	-0.4064	-0.2626	-0.334	0.3638	0.3712	0.3986	0.2167	0.2641	-0.2336	-0.2116	-0.2474	-0.1401	0.1858	-0.1915	0.2068	0.2015	0.0406	-0.0113	0.1064	0.0056	-0.0334	-0.1051	0.0542
ENSG00000095587	TLL2	-0.3005	0.6412	FALSE	NA	blue	0.7832	0.7295	0.9151	-0.7447	-0.7941	0.698	-0.6144	0.7131	-0.4492	-0.2975	0.5506	-0.6112	-0.2657	-0.3205	0.5051	0.3536	0.5411	0.089	0.3762	-0.1157	-0.4088	-0.2476	-0.2603	0.4305	-0.1637	0.3215	0.2445	-0.1725	-0.095	0.2787	-0.2113	-0.0641	-0.2658	0.2041
ENSG00000149305	HTR3B	-1.5891	0.0228	FALSE	NA	blue	0.7829	0.6601	0.8959	-0.7438	-0.7454	0.7357	-0.5712	0.7208	-0.5038	-0.3167	0.4753	-0.5929	-0.2177	-0.3832	0.4636	0.4553	0.5224	0.089	0.2776	-0.2078	-0.3053	-0.2816	-0.1623	0.3227	-0.2568	0.3705	0.2908	-0.0864	-0.1062	0.2831	-0.1548	0.0167	-0.1936	0.1894
ENSG00000159374	C2orf65	-1.2992	0.11	FALSE	NA	blue	0.7828	0.726	0.8423	-0.6767	-0.7115	0.6536	-0.5491	0.6321	-0.4029	-0.289	0.4936	-0.5019	-0.2512	-0.3458	0.4273	0.371	0.5022	0.2008	0.3609	-0.1622	-0.2917	-0.2538	-0.2152	0.3146	-0.1321	0.2868	0.2379	-0.0479	-0.0268	0.3412	-0.0642	-0.0407	-0.133	0.124
ENSG00000022567	SLC45A4	-1.2517	0.0507	FALSE	NA	blue	0.7815	0.7236	0.8271	-0.7947	-0.5801	0.8318	-0.5741	0.5854	-0.3315	-0.3361	0.3479	-0.3598	-0.2262	-0.3827	0.4839	0.6077	0.4628	0.2438	0.2967	-0.4763	-0.1216	-0.134	0.0619	0.0513	-0.2102	0.3749	0.3764	0.163	-0.0256	0.1618	0.0604	0.0333	-0.0849	0.0138
ENSG00000235978	AC018816.3	0	NA	TRUE	NA	blue	0.781	0.681	0.8748	-0.7771	-0.6747	0.7768	-0.5259	0.7286	-0.4808	-0.4113	0.3575	-0.5143	-0.1855	-0.498	0.3881	0.5542	0.4508	0.1976	0.2519	-0.3345	-0.1745	-0.2137	-0.0701	0.2281	-0.2707	0.4838	0.3074	0.08	-0.0443	0.207	-0.0203	0.1015	-0.0422	0.1935
ENSG00000165731	RET	-1.6652	0.0179	FALSE	NA	blue	0.7808	0.6243	0.7826	-0.6711	-0.5136	0.7722	-0.4792	0.6107	-0.3578	-0.2679	0.3154	-0.3419	-0.0721	-0.3774	0.435	0.5775	0.4714	0.2072	0.2127	-0.3445	-0.0987	-0.1677	0.0785	0.1462	-0.2565	0.4788	0.4118	0.0852	-0.0984	0.0918	0.0498	0.0516	-0.0675	0.099
ENSG00000105711	SCN1B	-2.5442	0.0002	FALSE	NA	blue	0.7787	0.885	0.8835	-0.8187	-0.8003	0.7087	-0.818	0.4342	-0.201	-0.2204	0.6514	-0.4475	-0.4653	-0.0887	0.6779	0.2277	0.549	0.3027	0.6094	-0.1976	-0.5269	-0.0979	-0.3018	0.2545	0.0116	0.0814	0.2206	-0.0878	0.1374	0.2886	-0.09	-0.3463	-0.3876	-0.1403
ENSG00000224982	TMEM233	0.5041	0.6267	FALSE	NA	blue	0.7781	0.6914	0.8329	-0.7239	-0.6906	0.6979	-0.5454	0.6516	-0.4393	-0.3432	0.4081	-0.5101	-0.2415	-0.3906	0.4158	0.448	0.453	0.1457	0.2798	-0.2615	-0.2554	-0.2335	-0.1403	0.2423	-0.2115	0.326	0.2561	-0.0105	-0.0643	0.2291	-0.0846	0.0162	-0.142	0.1356
ENSG00000233427	RP1-212P9.3	-1.2719	0.1649	TRUE	NA	blue	0.7781	0.8383	0.8957	-0.7759	-0.7203	0.7648	-0.7207	0.5133	-0.2085	-0.241	0.5789	-0.3883	-0.3364	-0.2037	0.6184	0.3655	0.5657	0.3692	0.5446	-0.2436	-0.3793	-0.096	-0.1761	0.2376	-0.0025	0.2246	0.314	-0.0051	0.1092	0.2786	0.0239	-0.2293	-0.2316	-0.0775
ENSG00000214376	VSTM5	-1.9559	0.0051	FALSE	NA	blue	0.7775	0.6255	0.8717	-0.642	-0.5978	0.7751	-0.4639	0.7385	-0.4483	-0.2383	0.4151	-0.4394	-0.0246	-0.415	0.4407	0.5678	0.5745	0.2014	0.224	-0.214	-0.1395	-0.2844	0.0037	0.3089	-0.2661	0.5248	0.4431	0.0004	-0.1364	0.2197	0.0195	0.0775	-0.0295	0.2083
ENSG00000255692	RP1-127H14.3	0	NA	TRUE	NA	blue	0.7773	0.7766	0.8883	-0.7858	-0.6605	0.8002	-0.6204	0.6059	-0.2652	-0.3446	0.438	-0.3857	-0.2832	-0.362	0.5157	0.4954	0.4763	0.3124	0.4259	-0.3665	-0.254	-0.0629	-0.0831	0.1872	-0.0214	0.349	0.314	0.0801	0.0514	0.2874	0.0481	-0.0551	-0.1155	0.0314
ENSG00000196208	GREB1	-0.5593	0.2551	FALSE	NA	blue	0.7773	0.8331	0.8866	-0.842	-0.7232	0.7582	-0.6729	0.5737	-0.2389	-0.3859	0.4621	-0.4358	-0.385	-0.3328	0.5193	0.4083	0.4373	0.2971	0.504	-0.3554	-0.3369	0.0153	-0.1835	0.2041	0.0173	0.2726	0.2218	0.0538	0.0839	0.3049	-0.0208	-0.1049	-0.1839	0.0225
ENSG00000226562	RP11-255A11.21	-0.6279	0.4992	TRUE	NA	blue	0.7767	0.6212	0.6055	-0.5531	-0.464	0.5388	-0.4153	0.403	-0.2779	-0.3297	0.2552	-0.2221	-0.2331	-0.3517	0.2774	0.3896	0.2847	0.3995	0.2386	-0.3109	-0.0857	-0.1346	-0.0446	0.0396	-0.1125	0.2	0.1892	0.2255	0.1499	0.051	0.2196	-0.0134	0.0827	-0.0531
ENSG00000214803	RP11-37N22.1	-1.1512	0.161	TRUE	NA	blue	0.7765	0.5739	0.6529	-0.5386	-0.5139	0.5583	-0.4296	0.4726	-0.3899	-0.2512	0.3383	-0.3192	-0.1738	-0.3181	0.3294	0.3895	0.3755	0.2823	0.1806	-0.2047	-0.1313	-0.255	-0.0611	0.144	-0.2334	0.25	0.244	0.1004	0.0687	0.0809	0.118	-0.0116	0.0036	0.0086
ENSG00000168781	PPIP5K1	-0.6294	0.2899	FALSE	NA	blue	0.7755	0.7733	0.9398	-0.7975	-0.7432	0.8063	-0.668	0.6462	-0.3733	-0.2853	0.5544	-0.4818	-0.266	-0.3133	0.5769	0.456	0.587	0.2981	0.4248	-0.2535	-0.3252	-0.2034	-0.1444	0.2803	-0.1394	0.3429	0.3505	0.0079	0.0434	0.2749	0.0024	-0.1006	-0.1554	0.0467
ENSG00000135423	GLS2	-1.6512	0.0051	FALSE	NA	blue	0.7746	0.7595	0.9478	-0.7225	-0.7055	0.8232	-0.6846	0.6143	-0.3198	-0.1279	0.6336	-0.4224	-0.1651	-0.1976	0.6607	0.4369	0.7019	0.3361	0.4612	-0.1565	-0.3392	-0.2517	-0.1089	0.3292	-0.14	0.3821	0.4651	-0.0493	0.0249	0.3195	0.0325	-0.1822	-0.1865	0.0082
ENSG00000171475	WIPF2	-0.3367	0.4949	FALSE	NA	blue	0.7746	0.7919	0.811	-0.8373	-0.6464	0.7378	-0.6106	0.5391	-0.2716	-0.4932	0.3373	-0.3747	-0.4136	-0.4351	0.4065	0.4729	0.313	0.3271	0.4071	-0.4589	-0.207	0.0001	-0.1	0.0828	-0.0551	0.2662	0.175	0.2053	0.1479	0.2387	0.0739	-0.0181	-0.0476	-0.0127
ENSG00000224078	SNHG14	-0.3564	0.5481	TRUE	NA	blue	0.7745	0.6366	0.5785	-0.5603	-0.5166	0.415	-0.2632	0.5353	-0.4219	-0.5652	0.1707	-0.3096	-0.3633	-0.5915	0.0588	0.3641	0.0916	0.4138	0.1851	-0.3052	-0.0082	-0.1547	-0.1736	0.1578	-0.0809	0.1515	-0.0445	0.3328	0.194	0.0943	0.2654	0.2026	0.3434	0.1613
ENSG00000234614	AL450992.2	-0.6248	0.3868	TRUE	NA	blue	0.7738	0.7356	0.9062	-0.727	-0.6916	0.7721	-0.5919	0.6634	-0.3797	-0.2608	0.512	-0.4625	-0.1867	-0.3399	0.5185	0.4665	0.5744	0.2626	0.3769	-0.2185	-0.2714	-0.2304	-0.1205	0.2977	-0.1528	0.3976	0.3634	-0.0103	-0.0014	0.2862	-0.0012	-0.0489	-0.1199	0.0986
ENSG00000233932	CTXN2	-0.8868	0.2223	FALSE	NA	blue	0.7735	0.6675	0.8575	-0.5446	-0.738	0.6037	-0.5934	0.6014	-0.3772	-0.0613	0.7003	-0.5246	-0.1759	-0.1254	0.571	0.2177	0.6744	0.1609	0.427	0.132	-0.4476	-0.3769	-0.2934	0.5355	-0.1107	0.2412	0.3072	-0.2796	-0.0777	0.341	-0.1519	-0.2118	-0.2793	0.1204
ENSG00000069424	KCNAB2	-1.2671	0.0869	FALSE	NA	blue	0.7734	0.8189	0.954	-0.8311	-0.7573	0.8451	-0.7638	0.5765	-0.2826	-0.202	0.6104	-0.4761	-0.2908	-0.1819	0.6847	0.419	0.644	0.2394	0.5128	-0.2602	-0.4077	-0.1682	-0.1446	0.257	-0.1022	0.3054	0.3948	-0.0713	0.0014	0.3305	-0.0898	-0.2117	-0.3279	-0.0321
ENSG00000189157	FAM47E	-0.1065	0.8828	FALSE	NA	blue	0.7724	0.8387	0.9428	-0.7735	-0.8226	0.7106	-0.7701	0.5487	-0.2204	-0.2237	0.7025	-0.4997	-0.3917	-0.1466	0.6587	0.2236	0.5905	0.2897	0.6278	-0.0826	-0.5441	-0.0933	-0.3465	0.4198	0.0802	0.2162	0.2318	-0.1621	0.1034	0.4081	-0.1168	-0.3013	-0.3361	-0.0078
ENSG00000145819	ARHGAP26	-0.9407	0.0407	FALSE	NA	blue	0.7723	0.7658	0.9377	-0.847	-0.8084	0.7626	-0.6425	0.718	-0.4292	-0.408	0.4906	-0.6083	-0.3337	-0.4103	0.4793	0.4326	0.486	0.145	0.4048	-0.2694	-0.3501	-0.1656	-0.226	0.3165	-0.1597	0.3379	0.2275	-0.0396	-0.0525	0.3748	-0.1523	-0.0123	-0.1954	0.1663
ENSG00000185495	RP11-504P24.4	-0.5814	0.3311	FALSE	NA	blue	0.7719	0.6701	0.7471	-0.623	-0.7025	0.4972	-0.454	0.6155	-0.4341	-0.4003	0.4156	-0.5029	-0.3238	-0.4108	0.2789	0.2616	0.3422	0.2612	0.3265	-0.0924	-0.2773	-0.2073	-0.3037	0.3851	-0.12	0.1981	0.0692	0.0137	0.0454	0.227	-0.0132	0.0035	-0.0018	0.2071
ENSG00000152760	TCTEX1D1	-1.7431	0.0006	FALSE	NA	blue	0.7718	0.6428	0.737	-0.5419	-0.6596	0.4837	-0.4819	0.5493	-0.3391	-0.2686	0.4961	-0.4347	-0.2799	-0.2774	0.3658	0.1953	0.4007	0.2665	0.3773	0.0083	-0.3418	-0.1864	-0.3089	0.4337	-0.0278	0.193	0.1107	-0.0749	0.0552	0.3222	-0.0155	-0.1051	-0.0693	0.1393
ENSG00000241216	SNAPC5P1	-1.0287	0.3414	FALSE	NA	blue	0.7713	0.6956	0.9191	-0.7569	-0.7972	0.7279	-0.6239	0.7017	-0.4886	-0.2858	0.5573	-0.6305	-0.2565	-0.3195	0.5182	0.3882	0.5697	0.0864	0.3458	-0.1439	-0.3894	-0.3118	-0.2311	0.3779	-0.211	0.3193	0.2764	-0.1499	-0.0913	0.2954	-0.2031	-0.0586	-0.2626	0.1656
ENSG00000024862	CCDC28A	-0.3331	0.5712	FALSE	NA	blue	0.7713	0.8301	0.8555	-0.6158	-0.7581	0.5896	-0.7324	0.4265	-0.1431	-0.0972	0.77	-0.3702	-0.4088	-0.0209	0.6647	0.1006	0.6091	0.3884	0.6559	0.0541	-0.5576	-0.1663	-0.3842	0.4551	0.1911	0.0523	0.1995	-0.1827	0.1757	0.3429	-0.0084	-0.4009	-0.2927	-0.0948
ENSG00000143858	SYT2	-5.2854	0	FALSE	NA	blue	0.7709	0.6767	0.6949	-0.6254	-0.5328	0.6177	-0.4466	0.5206	-0.3512	-0.3265	0.3011	-0.3188	-0.2323	-0.3774	0.3423	0.4498	0.3489	0.2536	0.2217	-0.3237	-0.1236	-0.1798	-0.0475	0.1172	-0.1551	0.2449	0.2216	0.1199	0.0229	0.0562	0.0898	0.0328	-0.0217	0.0501
ENSG00000163995	ABLIM2	-1.6879	0.0086	FALSE	NA	blue	0.7706	0.782	0.9452	-0.8275	-0.7145	0.8793	-0.7429	0.5852	-0.2893	-0.218	0.5625	-0.448	-0.2411	-0.2151	0.6742	0.4748	0.6277	0.2645	0.4674	-0.2967	-0.358	-0.1576	-0.0769	0.2199	-0.1443	0.3702	0.4294	-0.0235	0.0174	0.297	-0.0442	-0.179	-0.2811	-0.0322
ENSG00000234336	AC005017.1	-1.133	0.142	TRUE	NA	blue	0.77	0.5285	0.8018	-0.5915	-0.5687	0.6997	-0.42	0.7023	-0.4936	-0.2233	0.3767	-0.4552	-0.0227	-0.382	0.3986	0.5115	0.5205	0.1621	0.157	-0.1687	-0.1498	-0.3302	-0.0124	0.3177	-0.315	0.4854	0.3951	-0.0113	-0.13	0.175	-0.0122	0.0866	-0.0256	0.2229
ENSG00000256008	RP11-728G15.1	-2.0875	0.0001	TRUE	NA	blue	0.7697	0.7186	0.8817	-0.6799	-0.748	0.6848	-0.6097	0.6342	-0.4333	-0.197	0.601	-0.5296	-0.2427	-0.2425	0.5405	0.3458	0.6041	0.1813	0.3744	-0.0822	-0.3674	-0.3516	-0.2171	0.3931	-0.1772	0.2484	0.3047	-0.1284	-0.0435	0.2459	-0.0983	-0.1226	-0.2127	0.1005
ENSG00000163364	AC017048.3	-0.6232	0.3597	TRUE	NA	blue	0.7696	0.6742	0.8228	-0.6487	-0.7588	0.588	-0.5791	0.6093	-0.4638	-0.2656	0.5608	-0.5767	-0.2929	-0.2721	0.4464	0.2605	0.4973	0.1255	0.3387	-0.0252	-0.3987	-0.3201	-0.3033	0.414	-0.17	0.2269	0.1706	-0.1616	-0.0123	0.2542	-0.1671	-0.1097	-0.2261	0.1359
ENSG00000259319	RP11-293M10.6	-1.0856	0.0683	TRUE	NA	blue	0.7695	0.8179	0.9405	-0.8222	-0.8569	0.7106	-0.7182	0.6348	-0.3673	-0.3196	0.6178	-0.6028	-0.4029	-0.2695	0.5651	0.2967	0.5418	0.1726	0.5119	-0.1557	-0.4803	-0.1883	-0.3335	0.3802	-0.068	0.2137	0.1927	-0.1386	0.007	0.3636	-0.1874	-0.1634	-0.3092	0.085
ENSG00000134243	SORT1	0.0704	0.9207	FALSE	NA	blue	0.7694	0.8128	0.8663	-0.8467	-0.719	0.742	-0.5744	0.6667	-0.3423	-0.4779	0.3635	-0.5064	-0.3468	-0.4751	0.3984	0.4815	0.3815	0.1721	0.3912	-0.4037	-0.2392	-0.0509	-0.1564	0.1957	-0.092	0.3225	0.1912	0.0643	-0.0531	0.3023	-0.0832	0.0561	-0.1292	0.1419
ENSG00000248245	CTB-49A3.2	0	NA	TRUE	NA	blue	0.7686	0.6917	0.7259	-0.7033	-0.606	0.6177	-0.5051	0.5204	-0.352	-0.4165	0.2953	-0.3714	-0.3119	-0.4245	0.3177	0.4202	0.3068	0.3149	0.2881	-0.3531	-0.17	-0.1112	-0.1198	0.0928	-0.1563	0.2414	0.1675	0.1702	0.1071	0.1671	0.0938	0.0134	-0.0055	0.0133
ENSG00000240207	RP11-379F4.4	-1.7608	0.0028	TRUE	NA	blue	0.7685	0.6771	0.8701	-0.613	-0.686	0.6791	-0.5702	0.6263	-0.4103	-0.1543	0.5854	-0.4505	-0.1548	-0.2509	0.5204	0.3631	0.6163	0.2728	0.3497	-0.0482	-0.3199	-0.3128	-0.1815	0.4006	-0.1509	0.348	0.3488	-0.0971	0.0105	0.2552	0.0038	-0.1247	-0.1323	0.0995
ENSG00000049283	EPN3	-2.1242	0.0008	FALSE	NA	blue	0.7674	0.5769	0.6066	-0.5118	-0.4208	0.5869	-0.4234	0.4036	-0.2967	-0.1615	0.2986	-0.209	-0.1253	-0.2397	0.3795	0.4398	0.404	0.2572	0.1721	-0.2838	-0.0766	-0.2126	0.0589	0.0398	-0.2278	0.2142	0.329	0.1111	-0.0228	-0.041	0.1359	-0.0362	-0.0646	-0.0575
ENSG00000171385	KCND3	-0.7187	0.1835	FALSE	NA	blue	0.7655	0.6491	0.8528	-0.7772	-0.6667	0.7504	-0.4742	0.7598	-0.4912	-0.4764	0.3145	-0.5513	-0.2104	-0.5454	0.3346	0.5504	0.3792	0.1307	0.2426	-0.3351	-0.1565	-0.1886	-0.0828	0.2673	-0.2468	0.4863	0.2427	0.0728	-0.084	0.2718	-0.0766	0.1719	-0.0164	0.2691
ENSG00000197444	OGDHL	-1.4127	0.0108	FALSE	NA	blue	0.7642	0.8735	0.9402	-0.8431	-0.8119	0.7779	-0.8411	0.4811	-0.194	-0.1951	0.6854	-0.4631	-0.4153	-0.0901	0.7274	0.2766	0.6176	0.31	0.6344	-0.2062	-0.529	-0.0946	-0.2711	0.2728	0.0169	0.1636	0.2986	-0.0955	0.1165	0.3578	-0.0885	-0.3415	-0.3891	-0.125
ENSG00000165899	OTOGL	-1.1293	0.0579	FALSE	NA	blue	0.7641	0.6794	0.8063	-0.7162	-0.707	0.615	-0.5251	0.6282	-0.4053	-0.4271	0.3999	-0.4977	-0.3277	-0.434	0.3453	0.3563	0.3513	0.2692	0.3419	-0.2253	-0.2794	-0.1341	-0.2377	0.2849	-0.1185	0.2804	0.1282	0.06	0.0877	0.3002	-0.008	0.0129	-0.0259	0.141
ENSG00000009709	PAX7	-1.9483	0.0142	FALSE	NA	blue	0.7641	0.7187	0.874	-0.7164	-0.6895	0.7442	-0.5794	0.6449	-0.3835	-0.2507	0.4914	-0.4861	-0.2066	-0.327	0.4997	0.4607	0.5616	0.1435	0.3395	-0.2361	-0.2719	-0.244	-0.1154	0.2585	-0.1708	0.3315	0.3392	-0.0656	-0.1068	0.2656	-0.0914	-0.0369	-0.2041	0.0956
ENSG00000107147	KCNT1	-1.3171	0.0461	FALSE	5	blue	0.7635	0.8039	0.8785	-0.7728	-0.5915	0.8701	-0.7085	0.4752	-0.1719	-0.1892	0.494	-0.2443	-0.2169	-0.1986	0.6597	0.5044	0.5752	0.4639	0.4753	-0.3719	-0.2565	-0.0487	0.0183	0.0975	-0.084	0.3759	0.4662	0.1271	0.1494	0.2336	0.1741	-0.2024	-0.1489	-0.1525
ENSG00000136881	BAAT	-1.8617	0.0158	FALSE	NA	blue	0.7631	0.6393	0.7643	-0.6883	-0.695	0.5847	-0.4486	0.6767	-0.5451	-0.4499	0.3282	-0.5656	-0.2689	-0.4823	0.2659	0.3842	0.3285	0.1485	0.199	-0.2061	-0.228	-0.2824	-0.2153	0.2945	-0.2723	0.2977	0.1169	0.0293	-0.0278	0.229	-0.0802	0.0982	-0.0312	0.2424
ENSG00000163914	RHO	-1.9626	0.0314	FALSE	NA	blue	0.7623	0.6281	0.7307	-0.5792	-0.5876	0.6047	-0.4751	0.5524	-0.4027	-0.2061	0.4229	-0.4061	-0.172	-0.2861	0.4034	0.3937	0.482	0.1466	0.2323	-0.1761	-0.2011	-0.3198	-0.0959	0.2293	-0.2217	0.2398	0.28	-0.0375	-0.1032	0.08	-0.0326	-0.0261	-0.1399	0.087
ENSG00000232780	RP5-871G17.5	-0.419	0.6472	FALSE	NA	blue	0.7616	0.6145	0.6828	-0.5519	-0.5823	0.5264	-0.4493	0.4964	-0.3847	-0.2802	0.3937	-0.3857	-0.23	-0.3155	0.3293	0.3152	0.3845	0.2852	0.2599	-0.1386	-0.2084	-0.2632	-0.1651	0.2309	-0.1579	0.2032	0.1784	0.0487	0.0851	0.1106	0.0571	-0.0396	-0.0174	0.0488
ENSG00000233542	RP11-547D24.1	-0.9172	0.2283	TRUE	NA	blue	0.7612	0.5913	0.7655	-0.5273	-0.568	0.6343	-0.5431	0.5044	-0.2581	-0.0717	0.5489	-0.3396	-0.1375	-0.1261	0.5511	0.3221	0.569	0.2254	0.3679	-0.0464	-0.3081	-0.2009	-0.0964	0.3457	-0.0932	0.2727	0.3619	-0.1208	-0.0371	0.1598	-0.018	-0.176	-0.2079	0.0274
ENSG00000196542	SPTSSB	-2.3535	0.0004	FALSE	NA	blue	0.761	0.6676	0.9146	-0.7008	-0.7377	0.7338	-0.5836	0.7211	-0.4696	-0.2336	0.5546	-0.5672	-0.1675	-0.3056	0.5267	0.4031	0.5903	0.1443	0.332	-0.0857	-0.3521	-0.3036	-0.1809	0.4465	-0.2198	0.4053	0.3327	-0.1446	-0.0741	0.2562	-0.136	-0.0569	-0.1989	0.211
ENSG00000166946	CCNDBP1	-0.3581	0.4997	FALSE	NA	blue	0.7607	0.6734	0.9121	-0.6002	-0.7472	0.6666	-0.5329	0.7412	-0.4607	-0.1472	0.6391	-0.5731	-0.1441	-0.2687	0.5236	0.3459	0.6653	0.0956	0.3498	0.036	-0.373	-0.3773	-0.2443	0.5441	-0.1362	0.3469	0.3247	-0.2502	-0.1508	0.3324	-0.1705	-0.0588	-0.2084	0.2562
ENSG00000138311	ZNF365	-1.1024	0.032	FALSE	NA	blue	0.7606	0.7538	0.9453	-0.7992	-0.8153	0.7539	-0.6772	0.6909	-0.434	-0.2953	0.5772	-0.622	-0.274	-0.2947	0.5551	0.3613	0.5717	0.1213	0.4208	-0.1375	-0.435	-0.2469	-0.258	0.4087	-0.175	0.3695	0.2744	-0.1601	-0.0452	0.3157	-0.2114	-0.1114	-0.3002	0.1607
ENSG00000226852	RP1-212P9.2	0	NA	NA	NA	blue	0.7589	0.8924	0.8904	-0.8244	-0.7616	0.7448	-0.801	0.4372	-0.1377	-0.265	0.6127	-0.3864	-0.4513	-0.1445	0.6587	0.2829	0.5246	0.3977	0.6383	-0.2533	-0.4684	-0.0129	-0.2513	0.2142	0.0711	0.1345	0.2398	-0.0093	0.2009	0.3092	0.0011	-0.3187	-0.3013	-0.16
ENSG00000166596	WDR16	-1.4773	0.016	FALSE	NA	blue	0.7589	0.6788	0.8679	-0.6464	-0.7045	0.6728	-0.5688	0.6334	-0.3972	-0.1919	0.5848	-0.499	-0.199	-0.2531	0.5274	0.35	0.5827	0.1798	0.3669	-0.0665	-0.3509	-0.2871	-0.2032	0.4091	-0.115	0.3143	0.3058	-0.1403	-0.0371	0.275	-0.0953	-0.1041	-0.1911	0.1199
ENSG00000053524	MCF2L2	-0.3678	0.5995	FALSE	NA	blue	0.7588	0.7472	0.8056	-0.7346	-0.6462	0.6902	-0.624	0.4964	-0.1988	-0.3257	0.456	-0.3735	-0.3378	-0.2608	0.5115	0.3377	0.405	0.3036	0.4875	-0.2642	-0.3416	0.0015	-0.1748	0.2352	0.0243	0.2882	0.2215	0.0231	0.0986	0.2146	-0.0108	-0.1432	-0.1757	-0.0063
ENSG00000240553	RP1-184J9.2	0	NA	TRUE	NA	blue	0.7575	0.6457	0.7436	-0.6866	-0.5266	0.6995	-0.3836	0.6531	-0.3732	-0.42	0.2039	-0.3583	-0.1708	-0.5437	0.2669	0.6084	0.3468	0.213	0.1892	-0.462	0.003	-0.1162	0.0431	0.0596	-0.1983	0.3701	0.2821	0.2048	-0.0979	0.2009	0.0962	0.211	0.0819	0.1601
ENSG00000223489	NEFHP1	0	NA	FALSE	NA	blue	0.7568	0.6363	0.6737	-0.6325	-0.4945	0.6438	-0.4157	0.5325	-0.3502	-0.3546	0.2239	-0.3102	-0.1842	-0.4269	0.3028	0.5135	0.3224	0.231	0.1791	-0.3886	-0.0589	-0.1472	0.0231	0.0487	-0.2165	0.3034	0.2557	0.1658	-0.0175	0.0842	0.0979	0.0947	0.01	0.0583
ENSG00000249550	RP11-438N16.1	-1.1334	0.0728	TRUE	NA	blue	0.7568	0.633	0.9104	-0.7079	-0.6895	0.7834	-0.5826	0.7062	-0.3824	-0.2399	0.5105	-0.523	-0.1269	-0.3249	0.5298	0.4588	0.5839	0.1548	0.3547	-0.1608	-0.3077	-0.1864	-0.1136	0.3625	-0.1811	0.4793	0.3784	-0.0991	-0.0911	0.3462	-0.111	-0.0315	-0.1843	0.1749
ENSG00000101445	PPP1R16B	-0.2362	0.6646	FALSE	NA	blue	0.7561	0.8103	0.8906	-0.8244	-0.8212	0.7049	-0.7042	0.5888	-0.359	-0.3142	0.5645	-0.5884	-0.3991	-0.2514	0.5477	0.3164	0.5232	0.1407	0.4845	-0.222	-0.4355	-0.2028	-0.2829	0.2905	-0.1185	0.1688	0.2065	-0.0971	-0.031	0.3413	-0.1938	-0.1456	-0.3255	0.0515
ENSG00000122966	CIT	-0.8679	0.1925	FALSE	NA	blue	0.756	0.8488	0.9225	-0.8125	-0.7134	0.7983	-0.723	0.5381	-0.1522	-0.2826	0.5563	-0.3639	-0.3648	-0.242	0.6219	0.3973	0.5351	0.3818	0.5819	-0.3142	-0.3717	0.006	-0.167	0.2241	0.1019	0.2598	0.3032	0.0333	0.1246	0.3516	0.046	-0.1966	-0.1979	-0.0595
ENSG00000236268	RP11-170N11.1	-1.1584	0.159	TRUE	NA	blue	0.7552	0.6068	0.834	-0.615	-0.754	0.5874	-0.5573	0.6432	-0.4831	-0.2006	0.5945	-0.5985	-0.2286	-0.2333	0.4789	0.258	0.5542	0.0802	0.317	0.0314	-0.415	-0.3545	-0.2902	0.4805	-0.1929	0.2502	0.2202	-0.2235	-0.0654	0.2299	-0.205	-0.108	-0.2535	0.187
ENSG00000196951	RP11-425I13.3	0.5405	0.4603	TRUE	NA	blue	0.7551	0.6621	0.7203	-0.547	-0.6623	0.4905	-0.5207	0.4839	-0.3449	-0.217	0.5327	-0.4243	-0.2911	-0.209	0.4161	0.1835	0.4452	0.2743	0.3779	0.0037	-0.3547	-0.2537	-0.2907	0.3779	-0.082	0.1299	0.1487	-0.0763	0.0839	0.2189	-0.014	-0.1605	-0.1153	0.0442
ENSG00000004660	CAMKK1	-1.8152	0.0185	FALSE	NA	blue	0.755	0.6392	0.9082	-0.7282	-0.6117	0.8769	-0.5501	0.7241	-0.4481	-0.2096	0.4364	-0.4643	-0.0314	-0.3572	0.5387	0.6267	0.6297	0.1527	0.237	-0.295	-0.1674	-0.2886	0.0646	0.244	-0.3107	0.5512	0.5151	-0.0113	-0.1374	0.2039	-0.0396	0.0426	-0.1416	0.1591
ENSG00000196460	RFX8	-1.5777	0.0846	FALSE	NA	blue	0.7542	0.6931	0.8816	-0.6872	-0.718	0.6878	-0.5584	0.6756	-0.3948	-0.2689	0.5247	-0.4968	-0.2184	-0.3417	0.4747	0.3819	0.5344	0.2345	0.3701	-0.1332	-0.3165	-0.2014	-0.2058	0.3726	-0.1376	0.3529	0.279	-0.0598	-0.0217	0.3402	-0.0403	-0.0381	-0.1036	0.1534
ENSG00000106772	PRUNE2	-0.2298	0.7112	FALSE	NA	blue	0.7539	0.7441	0.9462	-0.7708	-0.8002	0.729	-0.5893	0.763	-0.4149	-0.345	0.5292	-0.618	-0.2664	-0.3837	0.4865	0.3884	0.5327	0.1079	0.4146	-0.155	-0.3847	-0.1841	-0.2612	0.4462	-0.0814	0.3657	0.2397	-0.1448	-0.1046	0.4013	-0.1939	-0.0093	-0.2103	0.2578
ENSG00000123360	PDE1B	-1.3518	0.0483	FALSE	NA	blue	0.7538	0.7744	0.9655	-0.7918	-0.7233	0.8658	-0.7216	0.6224	-0.2736	-0.1767	0.5938	-0.4596	-0.2044	-0.2107	0.6714	0.4642	0.6694	0.2452	0.4878	-0.2405	-0.3662	-0.1424	-0.0993	0.2807	-0.1079	0.3938	0.4476	-0.0799	-0.0244	0.373	-0.07	-0.1713	-0.289	0.0174
ENSG00000179344	HLA-DQB1	-0.1073	0.9396	FALSE	NA	blue	0.7531	0.7521	0.8174	-0.6257	-0.6632	0.645	-0.6083	0.503	-0.241	-0.1378	0.5505	-0.3729	-0.2457	-0.1792	0.5297	0.3096	0.5675	0.2856	0.4625	-0.142	-0.3309	-0.1686	-0.1902	0.2692	-0.0427	0.2018	0.3114	-0.0599	0.0085	0.4156	0.0026	-0.1825	-0.1982	-0.0232
ENSG00000157782	CABP1	-1.9307	0.0039	FALSE	NA	blue	0.7527	0.8734	0.8946	-0.8047	-0.809	0.7147	-0.831	0.4326	-0.1964	-0.1872	0.6971	-0.4558	-0.4606	-0.0555	0.7053	0.2086	0.5882	0.3136	0.6342	-0.154	-0.5476	-0.1311	-0.3118	0.29	0.0226	0.0728	0.2388	-0.1068	0.1475	0.3347	-0.0906	-0.3719	-0.3905	-0.1448
ENSG00000183785	TUBA8	-1.1674	0.2775	FALSE	NA	blue	0.7521	0.7076	0.9499	-0.7279	-0.7342	0.808	-0.6524	0.6814	-0.3905	-0.1398	0.6043	-0.5278	-0.1433	-0.22	0.6302	0.4407	0.696	0.1478	0.3908	-0.1448	-0.3659	-0.2885	-0.1292	0.3671	-0.18	0.3869	0.4427	-0.1547	-0.1221	0.335	-0.1305	-0.1233	-0.2833	0.1156
ENSG00000135631	RAB11FIP5	-1.371	0.0253	FALSE	NA	blue	0.752	0.7726	0.9295	-0.8078	-0.7046	0.8374	-0.6829	0.6209	-0.2609	-0.2294	0.5251	-0.4502	-0.2452	-0.2557	0.6148	0.4834	0.61	0.1931	0.4589	-0.324	-0.3209	-0.1031	-0.084	0.2184	-0.0824	0.3245	0.3991	-0.0378	-0.0853	0.3508	-0.0773	-0.1105	-0.2721	0.0356
ENSG00000177098	SCN4B	-2.0486	0.0005	FALSE	NA	blue	0.752	0.7438	0.9298	-0.7711	-0.6862	0.8494	-0.6961	0.6015	-0.2865	-0.1901	0.5613	-0.4377	-0.1757	-0.2193	0.6475	0.4595	0.6327	0.2603	0.4507	-0.2292	-0.3434	-0.1504	-0.0814	0.2742	-0.1435	0.4399	0.4398	-0.0544	0.0029	0.2998	-0.0435	-0.1633	-0.2545	0.0145
ENSG00000162623	TYW3	0.6103	0.398	FALSE	NA	blue	0.752	0.8245	0.8661	-0.7357	-0.7941	0.6004	-0.6514	0.5627	-0.2423	-0.3414	0.6018	-0.495	-0.4653	-0.2579	0.5086	0.1943	0.4392	0.2584	0.5659	-0.1116	-0.4877	-0.049	-0.3989	0.4178	0.1532	0.1418	0.0668	-0.1195	0.1209	0.3424	-0.1096	-0.18	-0.231	0.0845
ENSG00000164440	TXLNB	-1.6857	0.0159	FALSE	NA	blue	0.7519	0.6427	0.7729	-0.6697	-0.6523	0.5876	-0.4396	0.6619	-0.3803	-0.4545	0.3304	-0.4838	-0.2965	-0.4868	0.2759	0.3861	0.3023	0.1814	0.3054	-0.2385	-0.221	-0.0335	-0.2051	0.294	-0.0569	0.3017	0.1066	0.0383	0.0176	0.3368	-0.0452	0.094	-0.0148	0.2246
ENSG00000171759	PAH	0.0177	0.9883	FALSE	3	blue	0.7517	0.6704	0.8438	-0.6665	-0.7789	0.581	-0.5764	0.6387	-0.4596	-0.2829	0.5563	-0.5932	-0.3088	-0.2816	0.4387	0.2419	0.489	0.1413	0.3663	-0.031	-0.4258	-0.2999	-0.34	0.4531	-0.1109	0.2361	0.1506	-0.1588	0.0018	0.3342	-0.1712	-0.102	-0.2128	0.1858
ENSG00000013016	EHD3	-1.0719	0.0959	FALSE	NA	blue	0.7515	0.814	0.953	-0.8525	-0.7795	0.8202	-0.7251	0.6276	-0.2825	-0.2857	0.5702	-0.5272	-0.3251	-0.2606	0.6185	0.4205	0.5841	0.179	0.5141	-0.2838	-0.3985	-0.1058	-0.1826	0.2769	-0.0634	0.302	0.3186	-0.0796	-0.0384	0.388	-0.1467	-0.1394	-0.3161	0.0507
ENSG00000173227	SYT12	-1.8855	0.0001	FALSE	NA	blue	0.7514	0.8782	0.8805	-0.8632	-0.7655	0.7633	-0.807	0.4389	-0.1779	-0.2641	0.5788	-0.4283	-0.4526	-0.1375	0.6637	0.3132	0.5199	0.2834	0.5835	-0.3165	-0.4643	-0.0371	-0.2233	0.1591	-0.0006	0.1262	0.249	-0.0335	0.1176	0.2825	-0.0849	-0.288	-0.3794	-0.1505
ENSG00000100307	CBX7	-0.8376	0.1972	FALSE	NA	blue	0.751	0.8737	0.9318	-0.8473	-0.8235	0.7578	-0.8438	0.4747	-0.1978	-0.2129	0.6844	-0.4767	-0.4468	-0.0897	0.7134	0.2534	0.5988	0.2983	0.64	-0.2041	-0.545	-0.0973	-0.2973	0.277	0.0306	0.1351	0.2641	-0.0994	0.1296	0.3622	-0.1053	-0.3454	-0.4001	-0.1177
ENSG00000256694	RP11-598F7.5	0.0422	0.9759	TRUE	NA	blue	0.7509	0.8092	0.9226	-0.8617	-0.7073	0.858	-0.7375	0.5564	-0.2575	-0.2951	0.5216	-0.4198	-0.2989	-0.2669	0.6234	0.4733	0.5536	0.3226	0.4932	-0.3588	-0.3248	-0.0819	-0.0901	0.1673	-0.109	0.364	0.3739	0.0616	0.0869	0.283	0.01	-0.1592	-0.2135	-0.0623
ENSG00000086289	EPDR1	-1.2116	0.0344	FALSE	NA	blue	0.7496	0.803	0.9761	-0.7862	-0.8205	0.7612	-0.7295	0.6403	-0.2814	-0.2133	0.6715	-0.5499	-0.309	-0.1993	0.6486	0.3134	0.6408	0.1889	0.5549	-0.1157	-0.4981	-0.1413	-0.2896	0.4254	0.0164	0.2936	0.2989	-0.2002	-0.0231	0.3888	-0.1773	-0.2126	-0.3522	0.0825
ENSG00000146453	PNLDC1	-0.8042	0.4005	FALSE	NA	blue	0.7492	0.7277	0.763	-0.6369	-0.7211	0.5328	-0.5838	0.5064	-0.3649	-0.238	0.5439	-0.4994	-0.3433	-0.1953	0.4558	0.1899	0.4615	0.1677	0.3997	-0.052	-0.4129	-0.2765	-0.3194	0.3686	-0.0779	0.1132	0.1337	-0.1395	0.0245	0.1844	-0.1423	-0.1696	-0.2529	0.0665
ENSG00000248738	RP11-87E22.2	-2.5188	0	TRUE	NA	blue	0.7488	0.6871	0.7995	-0.7448	-0.6851	0.6735	-0.5317	0.617	-0.4332	-0.443	0.3504	-0.5143	-0.3165	-0.4553	0.3437	0.4391	0.3492	0.1759	0.2835	-0.3095	-0.2286	-0.1682	-0.1593	0.1858	-0.1877	0.3076	0.1637	0.0584	0.0381	0.3168	-0.0633	0.0464	-0.0911	0.1123
ENSG00000163793	DNAJC5G	-1.6551	0.0144	FALSE	NA	blue	0.7484	0.7258	0.7544	-0.6827	-0.6421	0.6123	-0.599	0.4436	-0.2489	-0.3464	0.427	-0.3282	-0.3599	-0.2981	0.4245	0.3096	0.3677	0.4627	0.428	-0.2436	-0.2855	-0.0611	-0.1951	0.1568	-0.0531	0.177	0.1706	0.1441	0.2405	0.2371	0.1575	-0.153	-0.0303	-0.0897
ENSG00000149575	SCN2B	-1.497	0.0276	FALSE	NA	blue	0.7481	0.7908	0.9513	-0.8528	-0.8174	0.7964	-0.7472	0.6272	-0.3534	-0.29	0.5888	-0.5816	-0.3438	-0.2398	0.624	0.3728	0.5718	0.1583	0.4824	-0.2215	-0.4601	-0.1598	-0.23	0.3172	-0.1325	0.2824	0.2883	-0.122	-0.0023	0.3531	-0.1909	-0.1715	-0.3516	0.0533
ENSG00000160396	HIPK4	-2.0706	0.0053	FALSE	NA	blue	0.748	0.7782	0.9122	-0.8145	-0.7408	0.8112	-0.7163	0.5776	-0.319	-0.2279	0.5534	-0.4984	-0.2866	-0.2108	0.6319	0.4247	0.5958	0.1661	0.4396	-0.2753	-0.3867	-0.1824	-0.1364	0.2286	-0.1359	0.2804	0.3551	-0.0919	-0.0359	0.2393	-0.1391	-0.1636	-0.3482	0.001
ENSG00000228016	AC018712.3	-1.8928	0.0063	TRUE	NA	blue	0.7475	0.6681	0.8819	-0.7281	-0.7594	0.6941	-0.6011	0.6626	-0.4442	-0.2985	0.5213	-0.5664	-0.2593	-0.3228	0.4811	0.3658	0.5154	0.1861	0.3494	-0.1465	-0.3618	-0.2315	-0.2335	0.3554	-0.1806	0.3252	0.2451	-0.0778	-0.0045	0.3646	-0.1091	-0.0649	-0.177	0.15
ENSG00000180113	TDRD6	0.3773	0.6219	FALSE	NA	blue	0.7475	0.6428	0.6336	-0.6125	-0.6053	0.4498	-0.418	0.5022	-0.3925	-0.5106	0.2709	-0.3965	-0.3864	-0.4503	0.1922	0.2531	0.1467	0.3698	0.2718	-0.2048	-0.2168	-0.1089	-0.2667	0.2284	-0.1019	0.1805	-0.0434	0.1809	0.2493	0.1914	0.111	0.0334	0.1201	0.1189
ENSG00000204789	ZNF204P	-1.2465	0.0384	FALSE	NA	blue	0.7466	0.675	0.9371	-0.6898	-0.7575	0.7289	-0.5632	0.7584	-0.4741	-0.2643	0.5778	-0.5777	-0.1753	-0.3482	0.5063	0.397	0.596	0.197	0.3621	-0.055	-0.3488	-0.315	-0.2158	0.4938	-0.1725	0.4248	0.3154	-0.1255	-0.05	0.3325	-0.095	-0.0297	-0.119	0.2439
ENSG00000145063	AC062028.1	-1.7308	0.033	TRUE	NA	blue	0.746	0.7592	0.9319	-0.7596	-0.8227	0.7241	-0.7247	0.5978	-0.374	-0.1795	0.6735	-0.5783	-0.3094	-0.1653	0.6313	0.2954	0.6454	0.1726	0.478	-0.0922	-0.4841	-0.2816	-0.2867	0.3796	-0.1161	0.2258	0.2962	-0.1851	-0.0051	0.3626	-0.1748	-0.2181	-0.3466	0.0365
ENSG00000226009	RP11-190J1.10	-0.4377	0.6504	TRUE	NA	blue	0.7456	0.7141	0.8787	-0.6643	-0.6116	0.7903	-0.5983	0.5871	-0.2675	-0.1638	0.5482	-0.3338	-0.14	-0.2457	0.5871	0.4597	0.6187	0.3922	0.4374	-0.1919	-0.2427	-0.1844	-0.0512	0.2952	-0.0942	0.4047	0.4416	0.0378	0.0556	0.3191	0.1287	-0.1225	-0.0692	0.02
ENSG00000165125	TRPV6	-1.9653	0	FALSE	NA	blue	0.7455	0.6521	0.7922	-0.7036	-0.5117	0.8267	-0.5215	0.5798	-0.3442	-0.2587	0.3156	-0.3205	-0.0771	-0.3594	0.471	0.6166	0.5011	0.2486	0.2172	-0.4073	-0.0878	-0.1907	0.1209	0.0659	-0.2714	0.4716	0.4565	0.1276	-0.0522	0.1143	0.089	0.0269	-0.0742	0.0308
ENSG00000150995	ITPR1	-1.2481	0.0888	FALSE	NA	blue	0.7453	0.6872	0.8826	-0.8188	-0.7058	0.7851	-0.5795	0.6999	-0.4756	-0.4122	0.3888	-0.5527	-0.2237	-0.452	0.4282	0.5141	0.4465	0.1687	0.2883	-0.3245	-0.2382	-0.1835	-0.109	0.2389	-0.271	0.4896	0.2861	0.0464	-0.0099	0.2335	-0.0819	0.0528	-0.1135	0.1689
ENSG00000212284	SNORD115-46	0	NA	NA	NA	blue	0.7451	0.5934	0.6213	-0.5519	-0.4448	0.5625	-0.3854	0.4523	-0.3222	-0.3866	0.2385	-0.1988	-0.2162	-0.4275	0.2442	0.4268	0.2545	0.5106	0.2246	-0.3079	-0.0237	-0.1353	-0.0166	0.0854	-0.1466	0.299	0.1983	0.3366	0.2371	0.1012	0.3443	0.0403	0.2522	-0.0009
ENSG00000182934	SRPR	-0.6966	0.1735	FALSE	NA	blue	0.7441	0.7783	0.8794	-0.7265	-0.5577	0.8389	-0.5837	0.5762	-0.1077	-0.2092	0.4654	-0.252	-0.1713	-0.2956	0.5801	0.5521	0.5821	0.3554	0.4857	-0.3877	-0.1713	0.0445	0.0279	0.1583	0.0621	0.3849	0.4502	0.0922	-0.0273	0.317	0.1306	-0.06	-0.0882	-0.0063
ENSG00000160818	GPATCH4	-0.3677	0.5262	FALSE	NA	blue	0.7438	0.6519	0.6436	-0.6474	-0.4835	0.6212	-0.4501	0.4458	-0.3821	-0.3889	0.3011	-0.2717	-0.2891	-0.3932	0.3281	0.4654	0.2834	0.3475	0.2056	-0.3592	-0.0621	-0.2352	-0.0012	0.0612	-0.2107	0.2593	0.1927	0.2539	0.186	-0.0988	0.1874	0.0369	0.0988	-0.0377
ENSG00000244040	CTD-2049J23.2	-0.856	0.2897	TRUE	NA	blue	0.7433	0.5169	0.7133	-0.525	-0.5187	0.6163	-0.4392	0.549	-0.3801	-0.1539	0.4084	-0.3643	-0.065	-0.2578	0.4141	0.3988	0.487	0.1913	0.2081	-0.1142	-0.1856	-0.276	-0.0427	0.2814	-0.2227	0.3883	0.3496	-0.0252	-0.033	0.1294	0.0105	-0.0242	-0.0764	0.1044
ENSG00000216863	LY86-AS1	-1.3949	0.0752	TRUE	NA	blue	0.7432	0.6928	0.9285	-0.7256	-0.8486	0.6716	-0.6439	0.7009	-0.4895	-0.2397	0.6465	-0.6791	-0.2796	-0.2572	0.5391	0.2864	0.6096	0.0598	0.3955	-0.0186	-0.4766	-0.3516	-0.3321	0.4864	-0.1701	0.2701	0.2362	-0.2459	-0.0951	0.3452	-0.2645	-0.1193	-0.3159	0.1911
ENSG00000120899	PTK2B	-1.2095	0.0697	FALSE	NA	blue	0.7432	0.6902	0.8844	-0.7255	-0.5613	0.877	-0.6204	0.5836	-0.2424	-0.1714	0.4714	-0.3225	-0.0774	-0.2491	0.6169	0.5478	0.6137	0.3022	0.3884	-0.3031	-0.2201	-0.111	0.0538	0.2036	-0.1339	0.5345	0.5156	0.032	-0.0054	0.2109	0.0611	-0.1011	-0.155	0.0086
ENSG00000118308	LRMP	-0.8577	0.291	FALSE	NA	blue	0.7422	0.6636	0.8831	-0.6907	-0.7919	0.6366	-0.5645	0.7144	-0.4811	-0.3267	0.5362	-0.6267	-0.2592	-0.3576	0.4315	0.3132	0.5021	0.1286	0.3494	-0.0519	-0.3912	-0.2905	-0.3009	0.4567	-0.1721	0.3162	0.1896	-0.1465	-0.0563	0.3563	-0.1752	-0.0404	-0.1781	0.2319
ENSG00000227392	AC020907.3	0.6582	0.3624	TRUE	NA	blue	0.7419	0.872	0.6069	-0.6512	-0.6231	0.4659	-0.6544	0.2046	-0.1321	-0.2809	0.4472	-0.2706	-0.5241	-0.0973	0.446	0.1122	0.2804	0.342	0.5014	-0.2363	-0.3895	-0.0615	-0.2956	0.0703	0.0622	-0.1004	0.022	0.0477	0.2384	0.1532	0.0223	-0.311	-0.2663	-0.2463
ENSG00000213165	AC090425.1	0	NA	NA	NA	blue	0.7417	0.8315	0.9431	-0.7983	-0.8714	0.6952	-0.7657	0.5822	-0.326	-0.2464	0.702	-0.5875	-0.4126	-0.1678	0.6301	0.2219	0.5988	0.2193	0.5749	-0.0684	-0.5498	-0.2213	-0.3738	0.432	-0.0257	0.1715	0.208	-0.1852	0.066	0.3605	-0.1837	-0.2675	-0.3544	0.0354
ENSG00000115598	IL1RL2	-2.0019	0.0139	FALSE	NA	blue	0.7411	0.6712	0.8334	-0.7912	-0.6761	0.7466	-0.5541	0.6481	-0.4507	-0.4337	0.3413	-0.5083	-0.2575	-0.4618	0.3869	0.5152	0.3972	0.1969	0.255	-0.3723	-0.2038	-0.1803	-0.0888	0.1453	-0.2546	0.3831	0.2494	0.0966	0.0267	0.2127	-0.0358	0.0599	-0.086	0.1091
ENSG00000174611	KY	-0.0741	0.9328	FALSE	NA	blue	0.7411	0.7983	0.8537	-0.8215	-0.6869	0.7632	-0.6518	0.5396	-0.2591	-0.3589	0.4302	-0.4087	-0.3503	-0.3313	0.5046	0.4437	0.4398	0.3053	0.4517	-0.3905	-0.2798	-0.044	-0.1291	0.1237	-0.0666	0.2728	0.2591	0.0965	0.0912	0.313	0.0162	-0.0837	-0.1561	-0.0272
ENSG00000170571	EMB	-0.5185	0.4695	FALSE	NA	blue	0.7406	0.6865	0.8208	-0.7207	-0.7669	0.5775	-0.512	0.6878	-0.4599	-0.4516	0.4064	-0.5969	-0.3408	-0.453	0.3099	0.3049	0.3466	0.157	0.333	-0.1543	-0.3343	-0.1611	-0.3231	0.3788	-0.132	0.2771	0.0715	-0.0369	0.0047	0.421	-0.1284	0.0326	-0.0895	0.2472
ENSG00000011083	SLC6A7	-1.7008	0.0013	FALSE	NA	blue	0.7405	0.8036	0.9203	-0.832	-0.7326	0.8133	-0.7249	0.5655	-0.253	-0.2558	0.5458	-0.4538	-0.3083	-0.2305	0.6264	0.4239	0.5746	0.2548	0.5023	-0.3113	-0.3708	-0.1017	-0.1399	0.2077	-0.0671	0.2859	0.3485	-0.0206	0.0178	0.3147	-0.0628	-0.1678	-0.2755	-0.0302
ENSG00000229672	RP11-184A2.3	-0.7662	0.4517	TRUE	NA	blue	0.7404	0.6261	0.6367	-0.5923	-0.4955	0.5887	-0.4549	0.4253	-0.3087	-0.2738	0.277	-0.2792	-0.2081	-0.3144	0.3317	0.4239	0.3474	0.2752	0.2165	-0.3416	-0.1069	-0.1628	-0.0256	0.0144	-0.1874	0.2177	0.2465	0.1523	0.0576	0.1506	0.115	-0.0117	-0.0384	-0.0482
ENSG00000142687	KIAA0319L	-0.211	0.7573	FALSE	NA	blue	0.7388	0.7823	0.7727	-0.7498	-0.471	0.8042	-0.5551	0.4608	-0.0588	-0.3153	0.3202	-0.143	-0.2548	-0.3495	0.4831	0.5837	0.4175	0.4454	0.4567	-0.5531	-0.0559	0.0997	0.0988	-0.0412	0.0525	0.3254	0.374	0.2914	0.0733	0.2331	0.2545	-0.0167	0.0268	-0.1149
ENSG00000164647	STEAP1	-0.8952	0.2038	FALSE	NA	blue	0.7387	0.6738	0.7803	-0.5523	-0.75	0.472	-0.563	0.5374	-0.34	-0.1648	0.6365	-0.5234	-0.3157	-0.1528	0.464	0.0973	0.5166	0.1672	0.4545	0.1127	-0.4832	-0.2722	-0.414	0.5157	0.006	0.1101	0.1198	-0.236	0.0248	0.3665	-0.1605	-0.207	-0.2462	0.1207
ENSG00000127870	RNF6	-0.5907	0.3004	FALSE	NA	blue	0.7384	0.7161	0.9009	-0.7588	-0.766	0.7012	-0.529	0.7716	-0.4498	-0.3907	0.486	-0.6211	-0.2768	-0.4316	0.4273	0.416	0.4772	0.0699	0.3627	-0.1719	-0.3173	-0.2123	-0.2303	0.4384	-0.1382	0.3567	0.1969	-0.115	-0.1203	0.3052	-0.2026	0.0648	-0.1565	0.3005
ENSG00000119986	AVPI1	-1.1071	0.0583	FALSE	NA	blue	0.7383	0.8547	0.8901	-0.7129	-0.6797	0.7614	-0.7975	0.3986	-0.0408	-0.0262	0.706	-0.2876	-0.2994	0.0232	0.7776	0.2737	0.6908	0.3813	0.6669	-0.1574	-0.4715	-0.0502	-0.1748	0.2634	0.115	0.1747	0.4095	-0.1053	0.0931	0.334	0.0157	-0.4008	-0.363	-0.1955
ENSG00000247180	AC018665.1	0	NA	NA	NA	blue	0.738	0.6863	0.8676	-0.6757	-0.5731	0.8045	-0.5124	0.6526	-0.3339	-0.2013	0.4691	-0.3554	-0.0792	-0.3445	0.5152	0.5621	0.6145	0.3064	0.3358	-0.2712	-0.1302	-0.2433	0.0261	0.2493	-0.1588	0.4614	0.4725	0.0734	-0.0625	0.1836	0.1087	0.0129	-0.0057	0.0954
ENSG00000153531	ADPRHL1	-1.2092	0.0929	FALSE	NA	blue	0.7379	0.7249	0.8488	-0.62	-0.698	0.6481	-0.6436	0.5157	-0.2738	-0.0545	0.6721	-0.4189	-0.2543	-0.0744	0.6368	0.2563	0.649	0.2098	0.4618	-0.0442	-0.4417	-0.2532	-0.2324	0.3797	-0.0073	0.1581	0.3249	-0.1954	-0.0109	0.1991	-0.0909	-0.2499	-0.3156	0.004
ENSG00000238820	HAR1F	0	NA	NA	NA	blue	0.7374	0.6814	0.8459	-0.6375	-0.6295	0.7225	-0.5831	0.5758	-0.3016	-0.1443	0.5388	-0.3993	-0.1571	-0.2103	0.5638	0.4059	0.594	0.2203	0.3803	-0.1514	-0.3005	-0.1921	-0.0962	0.3073	-0.1044	0.3357	0.3875	-0.0883	-0.032	0.2207	-0.0352	-0.1258	-0.2065	0.0462
ENSG00000157557	ETS2	-0.8024	0.1666	FALSE	NA	blue	0.7372	0.8553	0.9179	-0.8587	-0.7733	0.7705	-0.779	0.5203	-0.1338	-0.2901	0.5747	-0.4617	-0.4024	-0.192	0.636	0.3166	0.5261	0.2447	0.6308	-0.2751	-0.4693	0.0827	-0.2452	0.252	0.0623	0.2379	0.2523	-0.0793	0.0462	0.4176	-0.1331	-0.2465	-0.3679	-0.0429
ENSG00000205352	PRR13	-0.3093	0.5795	FALSE	NA	blue	0.7365	0.8035	0.8805	-0.6362	-0.7838	0.6242	-0.7356	0.481	-0.1779	-0.0318	0.7775	-0.4651	-0.3253	0.0042	0.6874	0.1373	0.6992	0.2134	0.6287	0.0485	-0.5589	-0.2193	-0.3579	0.4584	0.0964	0.0818	0.2786	-0.2809	-0.0325	0.4334	-0.1613	-0.3713	-0.4188	-0.0319
ENSG00000259385	RP11-605F22.1	-0.5	0.5237	TRUE	NA	blue	0.736	0.6869	0.857	-0.5493	-0.7552	0.5903	-0.6303	0.5636	-0.3188	-0.0506	0.7341	-0.5198	-0.2163	-0.0771	0.6008	0.1604	0.6732	0.1768	0.4936	0.1594	-0.5064	-0.3298	-0.3393	0.5517	-0.0439	0.2038	0.2804	-0.309	-0.0354	0.3802	-0.1717	-0.2706	-0.3233	0.0887
ENSG00000231680	AP003774.6	-0.7418	0.3137	TRUE	NA	blue	0.7359	0.6609	0.7136	-0.5638	-0.5855	0.5718	-0.511	0.4715	-0.3125	-0.1703	0.4621	-0.3469	-0.2159	-0.2071	0.4408	0.3099	0.4705	0.2691	0.3266	-0.14	-0.256	-0.2271	-0.1492	0.2322	-0.1285	0.1809	0.255	-0.0042	0.0261	0.181	0.042	-0.1188	-0.1165	0.0083
ENSG00000233936	RP11-399H11.2	-2.6544	0.0023	TRUE	NA	blue	0.7353	0.6095	0.7334	-0.6163	-0.5909	0.6185	-0.4419	0.6102	-0.435	-0.2804	0.3409	-0.4551	-0.1624	-0.3702	0.3411	0.4424	0.4353	0.079	0.1883	-0.2405	-0.1672	-0.2892	-0.0772	0.207	-0.2537	0.2974	0.2647	-0.0198	-0.1442	0.1248	-0.0852	0.0649	-0.1254	0.1561
ENSG00000221323	MIR1178	0	NA	NA	NA	blue	0.7352	0.6816	0.8182	-0.7192	-0.5576	0.7812	-0.4945	0.6239	-0.3069	-0.3446	0.3128	-0.3342	-0.1723	-0.4408	0.4125	0.589	0.4344	0.2952	0.29	-0.4275	-0.1021	-0.0855	0.0312	0.1022	-0.1119	0.4135	0.3567	0.1594	0.0069	0.2338	0.1137	0.0762	0.007	0.0741
ENSG00000232241	DYNLT3P1	0	NA	FALSE	NA	blue	0.7344	0.6271	0.8565	-0.6657	-0.7026	0.6639	-0.463	0.7596	-0.4796	-0.3225	0.4474	-0.582	-0.1629	-0.427	0.3837	0.4236	0.4931	0.0666	0.271	-0.1333	-0.2663	-0.2482	-0.1859	0.4156	-0.1961	0.409	0.2511	-0.1162	-0.1549	0.3063	-0.1604	0.0845	-0.1227	0.3046
ENSG00000162711	NLRP3	-0.2857	0.7318	FALSE	NA	blue	0.7339	0.7397	0.7378	-0.6529	-0.6145	0.6059	-0.5392	0.4695	-0.2206	-0.3152	0.4037	-0.3357	-0.3258	-0.302	0.3953	0.3338	0.3797	0.3566	0.4291	-0.2644	-0.2413	-0.039	-0.173	0.1637	0.0027	0.1741	0.1834	0.0995	0.1149	0.4458	0.0881	-0.0895	-0.0577	-0.0146
ENSG00000214659	KRT8P26	-0.9605	0.2362	FALSE	NA	blue	0.7335	0.6243	0.6437	-0.6187	-0.4063	0.6691	-0.4064	0.4532	-0.2752	-0.3595	0.1795	-0.1604	-0.1625	-0.4369	0.2873	0.5571	0.295	0.4878	0.2066	-0.4705	0.0414	-0.0844	0.1043	-0.0644	-0.1748	0.3536	0.3047	0.377	0.1915	0.1241	0.3484	0.0804	0.2059	-0.0525
ENSG00000139053	PDE6H	0	NA	FALSE	NA	blue	0.7334	0.5836	0.6731	-0.4701	-0.6464	0.4157	-0.4979	0.4463	-0.3475	-0.1229	0.575	-0.4441	-0.2696	-0.1262	0.4105	0.1176	0.4673	0.1698	0.3542	0.0946	-0.384	-0.3182	-0.3243	0.4129	-0.0715	0.0833	0.1294	-0.1757	0.0267	0.1982	-0.1003	-0.1891	-0.1955	0.0532
ENSG00000137501	SYTL2	-0.4711	0.4502	FALSE	NA	blue	0.7334	0.8424	0.9226	-0.7892	-0.8798	0.6457	-0.7751	0.5411	-0.2578	-0.2695	0.7054	-0.5703	-0.4773	-0.1509	0.6177	0.151	0.5446	0.249	0.6437	-0.0594	-0.5912	-0.1105	-0.4369	0.4385	0.0698	0.1151	0.1376	-0.1798	0.1064	0.4393	-0.1797	-0.2998	-0.356	0.0111
ENSG00000166793	YPEL4	-0.7864	0.1887	FALSE	NA	blue	0.7334	0.727	0.9216	-0.6817	-0.6287	0.8427	-0.6977	0.5469	-0.2231	-0.0465	0.6353	-0.3267	-0.1148	-0.1081	0.723	0.4292	0.7218	0.3708	0.4829	-0.1511	-0.345	-0.1925	-0.0441	0.3082	-0.0893	0.417	0.527	-0.0547	0.0517	0.2783	0.0698	-0.2457	-0.2125	-0.0503
ENSG00000183780	SLC35F3	-1.0035	0.0661	FALSE	NA	blue	0.7322	0.7834	0.9579	-0.8307	-0.7984	0.796	-0.7044	0.6629	-0.344	-0.2972	0.5874	-0.5664	-0.3134	-0.2801	0.5982	0.3961	0.5787	0.1795	0.4851	-0.2096	-0.418	-0.1652	-0.2189	0.3534	-0.0947	0.3291	0.2948	-0.1089	-0.0056	0.3636	-0.1575	-0.1271	-0.2835	0.0977
ENSG00000104321	TRPA1	0.1409	0.907	FALSE	NA	blue	0.7316	0.6513	0.8597	-0.7001	-0.7597	0.6384	-0.5621	0.6899	-0.428	-0.3256	0.5069	-0.5995	-0.2605	-0.3484	0.4287	0.3303	0.4849	0.0827	0.3571	-0.1057	-0.3734	-0.2242	-0.269	0.4082	-0.1353	0.3166	0.195	-0.1475	-0.0866	0.3008	-0.1988	-0.0355	-0.2217	0.2182
ENSG00000231721	AC058791.2	0.1017	0.8973	TRUE	NA	blue	0.7313	0.8734	0.8551	-0.7081	-0.843	0.5672	-0.8345	0.3626	-0.1118	-0.1296	0.7941	-0.4467	-0.5229	0.0432	0.6984	0.007	0.5741	0.3474	0.7472	0.0321	-0.6687	-0.0973	-0.4817	0.4197	0.1759	-0.0398	0.1283	-0.2083	0.1989	0.425	-0.1149	-0.4852	-0.4221	-0.1603
ENSG00000255958	RP11-656E20.5	0	NA	TRUE	NA	blue	0.7312	0.6957	0.8196	-0.7006	-0.6926	0.6443	-0.5391	0.6153	-0.3819	-0.3543	0.4488	-0.4737	-0.2878	-0.3702	0.407	0.3596	0.4297	0.2889	0.3678	-0.1995	-0.2841	-0.1681	-0.2118	0.3056	-0.1067	0.2835	0.1955	0.0355	0.0881	0.261	0.0092	-0.0293	-0.0593	0.1305
ENSG00000166908	PIP4K2C	-0.93	0.1293	FALSE	NA	blue	0.7309	0.6095	0.8753	-0.7366	-0.6118	0.8193	-0.4336	0.8088	-0.5202	-0.3665	0.3105	-0.5277	-0.0393	-0.5432	0.3648	0.6616	0.5077	0.0947	0.164	-0.3517	-0.0684	-0.2562	0.0397	0.2397	-0.3431	0.5949	0.4109	0.0564	-0.1999	0.2533	-0.0548	0.2167	-0.0153	0.2915
ENSG00000242759	RP11-280F2.2	-0.2705	0.7294	TRUE	NA	blue	0.73	0.7501	0.8695	-0.6256	-0.7658	0.6273	-0.6946	0.5147	-0.2864	-0.0822	0.7205	-0.4779	-0.2829	-0.0734	0.6318	0.1828	0.6436	0.2448	0.5314	0.0501	-0.5023	-0.2635	-0.3217	0.451	-0.0459	0.183	0.2843	-0.2161	0.031	0.3928	-0.109	-0.3059	-0.315	-0.007
ENSG00000168481	LGI3	-0.9738	0.0643	FALSE	NA	blue	0.7291	0.906	0.892	-0.8621	-0.8144	0.7305	-0.8654	0.4068	-0.1445	-0.235	0.648	-0.4573	-0.491	-0.066	0.7021	0.2139	0.5388	0.2745	0.6563	-0.2343	-0.5673	-0.0317	-0.3127	0.2193	0.0506	0.0927	0.2153	-0.1068	0.1395	0.3473	-0.142	-0.3819	-0.4613	-0.1737
ENSG00000254746	RP11-958J22.1	-0.6548	0.5128	TRUE	NA	blue	0.7291	0.6083	0.7997	-0.6583	-0.6135	0.7116	-0.523	0.5995	-0.4376	-0.2261	0.4119	-0.4366	-0.1338	-0.3241	0.4485	0.4826	0.5173	0.2096	0.2286	-0.247	-0.1902	-0.2885	-0.046	0.1846	-0.2993	0.3574	0.3696	0.0343	-0.0343	0.2236	0.0135	-0.0041	-0.0943	0.0654
ENSG00000248905	FMN1	-0.8854	0.143	FALSE	NA	blue	0.7289	0.6527	0.8584	-0.8053	-0.7344	0.7202	-0.5319	0.7444	-0.4984	-0.4871	0.3239	-0.6122	-0.278	-0.5122	0.3481	0.4795	0.3592	0.0708	0.2484	-0.321	-0.2624	-0.146	-0.1635	0.2568	-0.2518	0.3971	0.181	0.0043	-0.0809	0.2935	-0.1662	0.1177	-0.1308	0.2514
ENSG00000062524	LTK	-1.6546	0.0067	FALSE	NA	blue	0.7287	0.7581	0.8103	-0.6511	-0.6899	0.6367	-0.6805	0.4245	-0.219	-0.1007	0.6162	-0.3789	-0.3042	-0.0768	0.6037	0.2457	0.5977	0.2825	0.5025	-0.1232	-0.4117	-0.1997	-0.2274	0.2524	-0.0211	0.1141	0.3014	-0.0965	0.0509	0.2901	-0.0319	-0.288	-0.3013	-0.1086
ENSG00000165169	DYNLT3	-0.874	0.1743	FALSE	NA	blue	0.7264	0.7015	0.9157	-0.6938	-0.8369	0.63	-0.6421	0.6818	-0.3953	-0.2323	0.6666	-0.6511	-0.287	-0.2087	0.5565	0.1959	0.5779	0.0797	0.4736	0.0797	-0.5498	-0.2321	-0.3889	0.6067	-0.0624	0.2884	0.1915	-0.3201	-0.0578	0.3474	-0.2951	-0.1814	-0.3473	0.2289
ENSG00000132639	SNAP25	-1.9022	0.0042	FALSE	NA	blue	0.7263	0.6364	0.907	-0.6954	-0.7856	0.6979	-0.5209	0.799	-0.5732	-0.2728	0.5366	-0.7019	-0.1579	-0.3643	0.4587	0.4018	0.5875	-0.0144	0.2755	-0.054	-0.3445	-0.4108	-0.2243	0.4971	-0.2918	0.3831	0.2864	-0.2192	-0.2206	0.3238	-0.2764	0.0422	-0.226	0.3293
ENSG00000105639	JAK3	0.4261	0.6802	FALSE	NA	blue	0.7262	0.7736	0.8662	-0.6504	-0.6186	0.7602	-0.6885	0.459	-0.0879	-0.057	0.6132	-0.269	-0.192	-0.096	0.6628	0.3578	0.6701	0.4066	0.5774	-0.1771	-0.3381	-0.066	-0.1024	0.2343	0.0581	0.2775	0.4496	-0.026	0.0605	0.413	0.1003	-0.2807	-0.2158	-0.1263
ENSG00000001461	NIPAL3	0.4171	0.4863	FALSE	NA	blue	0.7253	0.9043	0.8855	-0.8708	-0.8396	0.6844	-0.7774	0.4983	-0.2201	-0.3656	0.5799	-0.5253	-0.5266	-0.2134	0.578	0.2334	0.4479	0.2384	0.6143	-0.2531	-0.5134	-0.0186	-0.3564	0.2603	0.0506	0.0867	0.1161	-0.0697	0.1115	0.3989	-0.157	-0.2456	-0.3532	-0.0488
ENSG00000250007	RP11-814P5.1	-1.9211	0.0305	TRUE	NA	blue	0.7251	0.6337	0.8219	-0.6445	-0.717	0.5985	-0.5319	0.6376	-0.4078	-0.2967	0.5098	-0.5336	-0.2604	-0.3229	0.422	0.2981	0.4625	0.1706	0.3477	-0.0678	-0.3566	-0.2039	-0.2671	0.4133	-0.1074	0.2766	0.1813	-0.1144	-0.0028	0.3305	-0.111	-0.064	-0.1489	0.1709
ENSG00000186094	AGBL4	-1.1768	0.0479	FALSE	4	blue	0.7248	0.6369	0.9459	-0.7553	-0.766	0.779	-0.5783	0.7882	-0.5033	-0.2988	0.5037	-0.6391	-0.1561	-0.3868	0.4945	0.474	0.5827	0.051	0.2937	-0.166	-0.3301	-0.2781	-0.1592	0.3965	-0.2543	0.456	0.3429	-0.1469	-0.1605	0.3424	-0.2085	0.0209	-0.2232	0.2564
ENSG00000232354	VIPR1-AS1	-0.5649	0.4408	TRUE	NA	blue	0.7246	0.713	0.8943	-0.7506	-0.7253	0.755	-0.5991	0.664	-0.4124	-0.2648	0.4978	-0.5219	-0.2208	-0.3276	0.5061	0.4524	0.5651	0.1717	0.3472	-0.2412	-0.2959	-0.2492	-0.1442	0.2703	-0.1914	0.3352	0.3338	-0.0495	-0.0751	0.3326	-0.0865	-0.036	-0.1865	0.1146
ENSG00000025772	TOMM34	-1.0283	0.1094	FALSE	NA	blue	0.7245	0.6619	0.9139	-0.6265	-0.56	0.8497	-0.5416	0.6743	-0.2604	-0.0663	0.5478	-0.3352	0.0153	-0.2513	0.612	0.5632	0.7329	0.2519	0.3735	-0.1889	-0.1853	-0.2145	0.0525	0.3246	-0.0936	0.5159	0.5771	-0.0602	-0.1472	0.2988	0.0496	-0.0526	-0.1138	0.104
ENSG00000145087	STXBP5L	-1.3049	0.022	FALSE	NA	blue	0.7244	0.5797	0.8656	-0.7455	-0.731	0.6957	-0.4314	0.85	-0.6175	-0.4666	0.3255	-0.6828	-0.1711	-0.5686	0.2939	0.5088	0.4015	-0.0127	0.15	-0.2342	-0.2153	-0.2771	-0.1593	0.3669	-0.3258	0.4709	0.2097	-0.0564	-0.1863	0.2909	-0.2114	0.2153	-0.078	0.3949
ENSG00000169891	REPS2	-0.8634	0.075	FALSE	NA	blue	0.7244	0.7029	0.9565	-0.7971	-0.7915	0.7741	-0.609	0.7734	-0.4669	-0.3407	0.5163	-0.6376	-0.2172	-0.3895	0.498	0.4375	0.5533	0.0922	0.3631	-0.1775	-0.364	-0.2025	-0.2112	0.4122	-0.1902	0.4511	0.2941	-0.1297	-0.1031	0.361	-0.2015	-0.0025	-0.2215	0.2501
ENSG00000172348	RCAN2	-1.7351	0.0002	FALSE	NA	blue	0.7238	0.7622	0.9661	-0.7818	-0.8004	0.7746	-0.7062	0.6643	-0.3397	-0.2194	0.6344	-0.5741	-0.2463	-0.2214	0.6301	0.3419	0.6335	0.1623	0.4964	-0.1092	-0.4694	-0.1752	-0.2516	0.4302	-0.0846	0.3744	0.3307	-0.1921	-0.0419	0.3777	-0.1913	-0.1774	-0.3302	0.1185
ENSG00000233487	AC011322.1	-1.257	0.049	FALSE	NA	blue	0.7237	0.6353	0.8979	-0.7303	-0.6877	0.7761	-0.5348	0.7501	-0.4711	-0.3012	0.4378	-0.5451	-0.1238	-0.4084	0.4544	0.5203	0.5458	0.1236	0.2629	-0.2277	-0.2341	-0.2642	-0.0818	0.3205	-0.2645	0.4776	0.3643	-0.0494	-0.133	0.2598	-0.1047	0.0537	-0.13	0.2233
ENSG00000231769	RP1-8B1.4	-0.6096	0.4439	TRUE	NA	blue	0.7235	0.6583	0.7884	-0.574	-0.7149	0.5435	-0.5705	0.5469	-0.3829	-0.1269	0.6036	-0.5057	-0.2367	-0.1434	0.5019	0.1967	0.56	0.1263	0.3742	0.0482	-0.4266	-0.3346	-0.2978	0.4534	-0.1183	0.1756	0.2286	-0.2253	-0.071	0.2625	-0.164	-0.1946	-0.283	0.1043
ENSG00000158480	SPATA2	-0.4504	0.493	FALSE	NA	blue	0.7234	0.6245	0.7339	-0.6898	-0.3893	0.8286	-0.4009	0.5966	-0.3085	-0.3297	0.1832	-0.2254	-0.0333	-0.4873	0.352	0.7451	0.4174	0.2774	0.1729	-0.5522	0.1259	-0.1181	0.2562	-0.0368	-0.2781	0.5513	0.4726	0.3045	-0.0828	0.1266	0.202	0.1944	0.1215	0.0686
ENSG00000252558	U6	0	NA	FALSE	NA	blue	0.7234	0.6669	0.8341	-0.6982	-0.7497	0.6152	-0.5605	0.642	-0.4312	-0.3329	0.5067	-0.5681	-0.3097	-0.3267	0.4432	0.2957	0.4399	0.1568	0.358	-0.1015	-0.3868	-0.1946	-0.2857	0.3995	-0.1408	0.2626	0.1551	-0.1049	0.0264	0.2446	-0.147	-0.0527	-0.1702	0.1711
ENSG00000231533	RP1-232L24.3	-0.7028	0.4615	TRUE	NA	blue	0.7229	0.763	0.9192	-0.6797	-0.8227	0.6561	-0.6997	0.5974	-0.3292	-0.1231	0.7272	-0.5625	-0.293	-0.1216	0.6269	0.2133	0.6633	0.1732	0.5267	0.0282	-0.5241	-0.272	-0.3479	0.4828	-0.0423	0.2007	0.2726	-0.2545	-0.0259	0.4288	-0.1868	-0.2563	-0.3493	0.0746
ENSG00000133135	RNF128	-0.4968	0.4914	FALSE	NA	blue	0.7227	0.6846	0.9169	-0.7529	-0.7863	0.7113	-0.6072	0.7263	-0.3881	-0.3081	0.5303	-0.6265	-0.2576	-0.3174	0.5046	0.3467	0.5281	0.055	0.4157	-0.1173	-0.4257	-0.1723	-0.2604	0.4587	-0.0987	0.35	0.2371	-0.2002	-0.1199	0.4197	-0.2587	-0.0563	-0.2909	0.2528
ENSG00000128253	RFPL2	-0.7273	0.3641	FALSE	NA	blue	0.7225	0.6984	0.8562	-0.6032	-0.7104	0.6533	-0.6018	0.5808	-0.3742	-0.0897	0.6503	-0.4901	-0.1829	-0.1499	0.5749	0.2869	0.6557	0.1854	0.4072	0.0126	-0.3928	-0.3809	-0.2233	0.4361	-0.1255	0.2553	0.3411	-0.1977	-0.0414	0.2642	-0.1091	-0.1888	-0.2524	0.0759
ENSG00000185015	CA13	-0.0858	0.9135	FALSE	NA	blue	0.7223	0.7391	0.8939	-0.6627	-0.8072	0.5987	-0.5943	0.6711	-0.3762	-0.2641	0.6284	-0.5718	-0.319	-0.2784	0.4838	0.2274	0.5388	0.1955	0.474	0.0103	-0.4512	-0.2322	-0.3728	0.5239	-0.0093	0.2265	0.1643	-0.182	-0.0009	0.4298	-0.1386	-0.1245	-0.1884	0.1951
ENSG00000072858	SIDT1	-1.1708	0.0837	FALSE	NA	blue	0.722	0.7152	0.9132	-0.7866	-0.7231	0.7642	-0.5807	0.7023	-0.3568	-0.3477	0.4605	-0.5249	-0.239	-0.4019	0.4681	0.4696	0.509	0.188	0.3964	-0.2766	-0.2824	-0.0588	-0.1547	0.2947	-0.0979	0.3933	0.2972	-0.0166	-0.0481	0.4124	-0.0844	0.0074	-0.1427	0.1658
ENSG00000234841	RP11-119H12.4	0	NA	FALSE	NA	blue	0.7211	0.6034	0.7079	-0.6703	-0.617	0.5707	-0.4291	0.6147	-0.4666	-0.483	0.2459	-0.4682	-0.2876	-0.5043	0.2256	0.4097	0.2411	0.1775	0.1835	-0.2938	-0.1706	-0.1717	-0.1509	0.1858	-0.2228	0.2951	0.1028	0.1102	0.0549	0.1442	-0.0133	0.1147	0.0073	0.1785
ENSG00000175874	CREG2	-1.944	0.0001	FALSE	NA	blue	0.7211	0.7269	0.9494	-0.8286	-0.772	0.801	-0.6403	0.7233	-0.4091	-0.3473	0.4916	-0.591	-0.247	-0.3771	0.5188	0.4595	0.5319	0.118	0.3864	-0.2574	-0.3549	-0.1567	-0.1778	0.3221	-0.1617	0.4279	0.3039	-0.0864	-0.0726	0.3689	-0.1754	-0.026	-0.2378	0.1698
ENSG00000237737	AC005041.9	-0.8953	0.1046	TRUE	NA	blue	0.721	0.6762	0.9207	-0.7316	-0.7388	0.7601	-0.5923	0.724	-0.4593	-0.245	0.5385	-0.5807	-0.185	-0.3085	0.5381	0.4328	0.5856	0.0954	0.3294	-0.1437	-0.348	-0.2753	-0.1585	0.4069	-0.2212	0.3903	0.3379	-0.1473	-0.1087	0.3016	-0.1752	-0.04	-0.2365	0.2057
ENSG00000162931	TRIM17	-1.2896	0.0676	FALSE	NA	blue	0.7209	0.8343	0.8378	-0.7407	-0.6267	0.7692	-0.7943	0.3204	-0.0332	-0.1337	0.5981	-0.1961	-0.3457	-0.0417	0.7173	0.3118	0.5646	0.5669	0.6274	-0.2769	-0.3981	0.036	-0.1181	0.1106	0.0816	0.1834	0.3738	0.0941	0.3074	0.2797	0.1957	-0.3925	-0.2224	-0.2989
ENSG00000115295	CLIP4	0.3704	0.5973	FALSE	NA	blue	0.7206	0.7568	0.8736	-0.7832	-0.8361	0.6156	-0.5901	0.6989	-0.4431	-0.4185	0.5036	-0.6664	-0.3831	-0.3745	0.4104	0.2681	0.4249	0.0821	0.4242	-0.1289	-0.433	-0.2048	-0.3732	0.4461	-0.0979	0.2433	0.0855	-0.1397	-0.0462	0.3737	-0.25	-0.0311	-0.231	0.2592
ENSG00000259755	RP11-505E24.2	-0.9985	0.3076	TRUE	NA	blue	0.7206	0.6605	0.8444	-0.7516	-0.5884	0.8356	-0.6113	0.5722	-0.2667	-0.2311	0.3969	-0.3777	-0.1542	-0.2775	0.5568	0.5446	0.5253	0.2025	0.3387	-0.3825	-0.2241	-0.0562	0.0361	0.1074	-0.1672	0.4097	0.4327	0.036	-0.0536	0.2742	-0.0185	-0.0541	-0.2108	0.0073
ENSG00000233715	RP4-798P15.2	0	NA	NA	NA	blue	0.7202	0.5587	0.5937	-0.4448	-0.4803	0.4565	-0.3839	0.4265	-0.3039	-0.2021	0.3712	-0.2746	-0.187	-0.2575	0.3036	0.282	0.3581	0.2847	0.2333	-0.1004	-0.1603	-0.2437	-0.1219	0.227	-0.1152	0.1778	0.1759	0.0427	0.0516	0.0617	0.0979	-0.0514	0.0039	0.0366
ENSG00000166448	TMEM130	-1.2006	0.1176	FALSE	NA	blue	0.7201	0.6982	0.9509	-0.7904	-0.654	0.9191	-0.6599	0.6726	-0.325	-0.1955	0.5053	-0.4546	-0.0941	-0.2769	0.6338	0.5723	0.6579	0.2005	0.3864	-0.2998	-0.2637	-0.1688	0.0203	0.2447	-0.2131	0.5322	0.5204	-0.0319	-0.0891	0.3421	-0.0594	-0.0716	-0.2274	0.0772
ENSG00000112796	ENPP5	-0.5839	0.201	FALSE	NA	blue	0.7198	0.7096	0.9448	-0.751	-0.8367	0.7031	-0.6214	0.7501	-0.4671	-0.2766	0.5877	-0.6772	-0.2586	-0.3093	0.5162	0.3342	0.5822	0.0346	0.3996	-0.0703	-0.4463	-0.2885	-0.3016	0.4883	-0.1517	0.3311	0.249	-0.2344	-0.1434	0.4379	-0.2802	-0.0654	-0.3031	0.2536
ENSG00000116329	OPRD1	-1.4674	0.0291	FALSE	NA	blue	0.7195	0.672	0.7793	-0.7414	-0.5744	0.7626	-0.5382	0.555	-0.3509	-0.3343	0.2943	-0.3676	-0.2033	-0.3896	0.4188	0.5563	0.4119	0.2442	0.2453	-0.4432	-0.1324	-0.1225	0.0204	0.0206	-0.2316	0.3543	0.3353	0.1469	0.0207	0.2295	0.0596	0.0341	-0.0823	0.0018
ENSG00000111262	KCNA1	-1.4877	0.0314	FALSE	NA	blue	0.7195	0.732	0.942	-0.8247	-0.8098	0.7656	-0.6467	0.7243	-0.4404	-0.3483	0.5246	-0.6378	-0.2891	-0.3549	0.5185	0.4097	0.5319	0.09	0.393	-0.2071	-0.3943	-0.2084	-0.2322	0.3663	-0.1776	0.3613	0.2538	-0.1251	-0.0729	0.349	-0.2191	-0.0377	-0.2668	0.1941
ENSG00000204869	IGFL4	-0.8589	0.1647	FALSE	NA	blue	0.7194	0.6846	0.6404	-0.6213	-0.4683	0.5959	-0.4662	0.3901	-0.1935	-0.3558	0.264	-0.1671	-0.2805	-0.3551	0.326	0.4067	0.2817	0.5367	0.3427	-0.3789	-0.0817	-0.0077	-0.0282	0.0115	-0.0514	0.1994	0.2095	0.3229	0.2584	0.14	0.3257	-0.0394	0.1443	-0.1039
ENSG00000123552	USP45	0.3353	0.6607	FALSE	3	blue	0.7191	0.7695	0.7996	-0.6898	-0.8208	0.461	-0.604	0.5473	-0.278	-0.3702	0.579	-0.5386	-0.5132	-0.2559	0.4161	0.0694	0.3593	0.2452	0.5522	-0.0145	-0.5254	-0.0734	-0.5071	0.4853	0.1321	0.0299	-0.0504	-0.1323	0.1235	0.3693	-0.1344	-0.1798	-0.19	0.1363
ENSG00000179083	FAM133A	0.285	0.7458	FALSE	NA	blue	0.7191	0.6398	0.7891	-0.6416	-0.8304	0.4714	-0.6103	0.5729	-0.4782	-0.2992	0.5944	-0.6581	-0.3912	-0.2154	0.4221	0.0798	0.4153	0.093	0.3884	0.1085	-0.5513	-0.3049	-0.4716	0.5234	-0.1386	0.1482	0.0241	-0.2503	0.0779	0.2939	-0.2725	-0.1901	-0.2985	0.1672
ENSG00000123901	GPR83	-1.0811	0.1414	FALSE	NA	blue	0.7189	0.6748	0.9164	-0.7382	-0.7101	0.7763	-0.6123	0.6902	-0.3227	-0.2413	0.517	-0.5274	-0.1828	-0.2858	0.5529	0.4293	0.5761	0.1146	0.4195	-0.1778	-0.353	-0.1316	-0.1424	0.3758	-0.0988	0.4185	0.3548	-0.1401	-0.1181	0.3937	-0.1707	-0.0683	-0.2658	0.1754
ENSG00000150054	MPP7	-0.9725	0.1379	FALSE	NA	blue	0.7185	0.6034	0.8036	-0.6548	-0.7913	0.5073	-0.4376	0.7636	-0.5546	-0.4123	0.4292	-0.7084	-0.313	-0.4457	0.2786	0.2727	0.3712	-0.0777	0.2396	-0.0559	-0.3704	-0.2795	-0.3656	0.4821	-0.1635	0.2141	0.0322	-0.2162	-0.1848	0.2898	-0.3218	0.0983	-0.1991	0.3869
ENSG00000104783	KCNN4	-1.0365	0.248	FALSE	NA	blue	0.7183	0.6636	0.6644	-0.5542	-0.4461	0.6536	-0.5918	0.2853	-0.0577	-0.0575	0.4405	-0.1141	-0.1881	-0.0562	0.5715	0.3493	0.4942	0.4013	0.4142	-0.2632	-0.2283	-0.0078	0.0126	0.0372	-0.0197	0.1748	0.3833	0.0774	0.11	0.1696	0.182	-0.2618	-0.1833	-0.234
ENSG00000128285	MCHR1	-1.4506	0.0924	FALSE	NA	blue	0.7183	0.7529	0.956	-0.8045	-0.776	0.8193	-0.7226	0.6334	-0.3369	-0.2165	0.5942	-0.5523	-0.2482	-0.2198	0.6407	0.4075	0.6351	0.1446	0.4557	-0.2042	-0.4275	-0.1827	-0.1776	0.3121	-0.1283	0.3505	0.3685	-0.1513	-0.0465	0.3758	-0.181	-0.1668	-0.3596	0.0543
ENSG00000231312	AC007246.3	-0.4595	0.4417	TRUE	NA	blue	0.7182	0.7123	0.8875	-0.736	-0.8111	0.6562	-0.6369	0.6532	-0.4458	-0.3007	0.5843	-0.6053	-0.325	-0.2824	0.5047	0.2794	0.5175	0.1966	0.4236	-0.0664	-0.4345	-0.2762	-0.3121	0.4426	-0.1817	0.2511	0.1973	-0.118	0.0236	0.3665	-0.1434	-0.1187	-0.2048	0.1508
ENSG00000228353	RP11-184A2.2	0	NA	TRUE	NA	blue	0.7179	0.5684	0.6368	-0.5955	-0.4948	0.5791	-0.3846	0.5198	-0.3841	-0.357	0.2069	-0.3354	-0.1869	-0.4319	0.2471	0.4675	0.2785	0.2062	0.1421	-0.3543	-0.0642	-0.158	-0.0191	0.0512	-0.2414	0.2888	0.202	0.1609	-0.0022	0.1584	0.0767	0.112	0.0252	0.0763
ENSG00000117009	KMO	-1.1724	0.0536	FALSE	NA	blue	0.7178	0.6757	0.8651	-0.6451	-0.8069	0.5761	-0.5358	0.7125	-0.4613	-0.2654	0.5958	-0.6578	-0.2843	-0.2941	0.4434	0.2445	0.5419	0.0156	0.3679	0.0279	-0.4429	-0.3309	-0.3642	0.5427	-0.0737	0.2135	0.1445	-0.2825	-0.1354	0.27	-0.2854	-0.0555	-0.2761	0.2894
ENSG00000112679	DUSP22	-0.1086	0.8494	FALSE	NA	blue	0.7172	0.6733	0.9177	-0.6698	-0.6896	0.7577	-0.5353	0.7446	-0.3882	-0.1652	0.5758	-0.5299	-0.0986	-0.2902	0.553	0.4509	0.6652	0.0941	0.3615	-0.1072	-0.3016	-0.254	-0.1273	0.4433	-0.1471	0.4296	0.3999	-0.1752	-0.2094	0.3178	-0.149	-0.0066	-0.1974	0.2412
ENSG00000114812	VIPR1	-1.3617	0.0296	FALSE	NA	blue	0.7166	0.8345	0.9401	-0.8325	-0.8374	0.7495	-0.7769	0.5581	-0.2834	-0.2381	0.66	-0.55	-0.3957	-0.1669	0.6519	0.2908	0.6037	0.2116	0.566	-0.1776	-0.5069	-0.1633	-0.2997	0.3215	-0.0283	0.1845	0.2587	-0.1435	0.0433	0.3739	-0.1684	-0.2509	-0.3749	-0.0172
ENSG00000007516	BAIAP3	-0.5698	0.5985	FALSE	NA	blue	0.7165	0.6929	0.7682	-0.6609	-0.5129	0.7646	-0.6569	0.3775	-0.1007	-0.1037	0.4907	-0.2147	-0.2031	-0.0849	0.6434	0.403	0.5342	0.3359	0.4468	-0.2849	-0.2943	-0.0419	0.0025	0.1138	0.0111	0.3059	0.4119	0.0146	0.1238	0.2184	0.0691	-0.2399	-0.2442	-0.1658
ENSG00000184368	MAP7D2	-1.6062	0.0005	FALSE	NA	blue	0.7163	0.5444	0.865	-0.7071	-0.6932	0.7301	-0.4144	0.8623	-0.6409	-0.3741	0.3652	-0.686	-0.0627	-0.518	0.3385	0.544	0.4884	-0.0539	0.1263	-0.1688	-0.1816	-0.3673	-0.0897	0.4166	-0.4218	0.5495	0.3118	-0.108	-0.2687	0.2406	-0.2408	0.2106	-0.0989	0.4128
ENSG00000164669	INTS4L1	-1.1416	0.0205	FALSE	NA	blue	0.7162	0.6421	0.5955	-0.4468	-0.4716	0.4477	-0.4473	0.3192	-0.1582	-0.1667	0.432	-0.1528	-0.2586	-0.1533	0.385	0.1914	0.3646	0.5248	0.3999	-0.0724	-0.2187	-0.1304	-0.1655	0.2356	0.0436	0.0988	0.1752	0.1287	0.2564	0.1296	0.2683	-0.1894	0.0737	-0.0903
ENSG00000050165	DKK3	-0.6836	0.2433	FALSE	NA	blue	0.716	0.6102	0.9065	-0.6172	-0.6317	0.7875	-0.507	0.7512	-0.3785	-0.1119	0.5355	-0.5124	0.0086	-0.2761	0.5556	0.4919	0.6904	0.0503	0.324	-0.0893	-0.2662	-0.2885	-0.0521	0.4456	-0.1701	0.5209	0.4802	-0.2125	-0.2558	0.3358	-0.1743	-0.0001	-0.2324	0.2597
ENSG00000198478	SH3BGRL2	-0.8413	0.0717	FALSE	NA	blue	0.7158	0.5656	0.8276	-0.6667	-0.7992	0.5482	-0.4055	0.8415	-0.6397	-0.4323	0.4093	-0.7764	-0.2364	-0.4998	0.2622	0.3334	0.3977	-0.1094	0.1893	-0.0469	-0.3299	-0.3478	-0.3284	0.5248	-0.2731	0.3233	0.0825	-0.2138	-0.2345	0.2792	-0.3491	0.1713	-0.1619	0.4688
ENSG00000246343	AC103681.1	0	NA	NA	NA	blue	0.7158	0.8191	0.9007	-0.7374	-0.7785	0.7177	-0.8172	0.4344	-0.1691	-0.0664	0.7537	-0.4533	-0.3524	0.0228	0.7578	0.1945	0.6845	0.2382	0.6297	-0.0668	-0.5743	-0.1621	-0.2955	0.3463	0.0396	0.1448	0.319	-0.2263	0.0655	0.3101	-0.1583	-0.4053	-0.474	-0.1243
ENSG00000119411	BSPRY	0.0426	0.965	FALSE	NA	blue	0.7158	0.798	0.8049	-0.6478	-0.7664	0.5635	-0.7699	0.3441	-0.1447	-0.0552	0.7618	-0.4273	-0.4319	0.0781	0.691	0.0555	0.6025	0.2483	0.6456	0.0243	-0.602	-0.1641	-0.3901	0.3829	0.1183	-0.0212	0.1953	-0.2452	0.1122	0.3004	-0.1558	-0.449	-0.4653	-0.1492
ENSG00000146021	KLHL3	-0.4812	0.2868	FALSE	NA	blue	0.7156	0.647	0.7816	-0.7777	-0.5818	0.7403	-0.4221	0.6954	-0.4609	-0.5321	0.1948	-0.4434	-0.2078	-0.6071	0.2617	0.6093	0.3013	0.2583	0.1852	-0.4743	-0.0362	-0.1114	0.0009	0.0956	-0.2653	0.4656	0.2363	0.2562	0.027	0.1707	0.0902	0.227	0.1258	0.1994
ENSG00000135324	MRAP2	-1.3145	0.0951	FALSE	NA	blue	0.7152	0.6346	0.8908	-0.6257	-0.719	0.7004	-0.5489	0.7148	-0.4584	-0.1516	0.5677	-0.5836	-0.0955	-0.2636	0.5148	0.3762	0.6403	0.0669	0.3196	-0.0152	-0.3568	-0.331	-0.1918	0.4674	-0.2123	0.4161	0.3626	-0.2356	-0.1454	0.3438	-0.2058	-0.0589	-0.2623	0.2313
ENSG00000214934	CTD-2560E9.2	0	NA	NA	NA	blue	0.715	0.8092	0.9076	-0.7462	-0.7684	0.7397	-0.8088	0.4531	-0.1772	-0.0659	0.7362	-0.4531	-0.3317	0.0095	0.7591	0.2284	0.6904	0.2225	0.6103	-0.0937	-0.5538	-0.1608	-0.265	0.3332	0.021	0.1705	0.3428	-0.2184	0.038	0.3119	-0.1603	-0.3802	-0.4701	-0.1093
ENSG00000122375	OPN4	0.3533	0.7141	FALSE	NA	blue	0.715	0.646	0.6526	-0.5837	-0.4645	0.6451	-0.5178	0.3588	-0.2091	-0.1391	0.3521	-0.2098	-0.1708	-0.1738	0.4676	0.4244	0.4606	0.2859	0.2849	-0.3337	-0.1477	-0.1558	0.0314	-0.0028	-0.1395	0.195	0.3632	0.0967	0.0181	0.0806	0.1119	-0.1221	-0.1509	-0.1424
ENSG00000076554	TPD52	-0.398	0.4337	FALSE	NA	blue	0.715	0.7159	0.9262	-0.7342	-0.8833	0.6337	-0.6549	0.7066	-0.4567	-0.2687	0.6546	-0.7243	-0.314	-0.2369	0.5386	0.2019	0.5707	0.0127	0.4524	0.0516	-0.5603	-0.2821	-0.4133	0.5835	-0.1228	0.2631	0.169	-0.3293	-0.1081	0.3769	-0.359	-0.1529	-0.3844	0.2474
ENSG00000106976	DNM1	-1.4558	0.0639	FALSE	NA	blue	0.7147	0.6695	0.9279	-0.7836	-0.639	0.9055	-0.602	0.7001	-0.3991	-0.2389	0.4539	-0.4713	-0.0804	-0.3451	0.5736	0.6142	0.6221	0.1842	0.3056	-0.3321	-0.1991	-0.2176	0.0465	0.2189	-0.2761	0.5369	0.5034	0.0127	-0.1029	0.2728	-0.0396	0.0069	-0.1587	0.1141
ENSG00000010438	PRSS3	-1.3697	0.0347	FALSE	NA	blue	0.7146	0.826	0.9058	-0.7399	-0.8541	0.6576	-0.821	0.4612	-0.2183	-0.105	0.7877	-0.5384	-0.4204	0.0003	0.717	0.1301	0.6622	0.1913	0.6435	-0.0077	-0.6231	-0.1992	-0.3991	0.4006	0.0396	0.0681	0.2307	-0.2702	0.0479	0.3923	-0.2224	-0.399	-0.4888	-0.0872
ENSG00000178951	ZBTB7A	-0.8466	0.0911	FALSE	NA	blue	0.7146	0.8498	0.8372	-0.8598	-0.7152	0.7523	-0.8267	0.36	-0.1228	-0.2684	0.5546	-0.3594	-0.491	-0.0904	0.6794	0.2861	0.4603	0.3325	0.5952	-0.3445	-0.4736	0.0248	-0.198	0.1114	0.0348	0.1115	0.2292	0.0223	0.2175	0.2472	-0.036	-0.3347	-0.3626	-0.2193
ENSG00000144711	IQSEC1	-1.013	0.0941	FALSE	NA	blue	0.7139	0.7983	0.9485	-0.8296	-0.7196	0.8433	-0.7026	0.6147	-0.2203	-0.2453	0.5647	-0.4436	-0.2848	-0.2458	0.6398	0.458	0.6099	0.2428	0.5283	-0.3117	-0.3464	-0.0673	-0.1172	0.2559	-0.0032	0.3247	0.3786	-0.0266	-0.0283	0.3684	-0.0578	-0.1334	-0.2451	0.0268
ENSG00000235888	AF064858.8	0.4093	0.6944	TRUE	NA	blue	0.7139	0.6367	0.5661	-0.5066	-0.4775	0.4526	-0.469	0.2874	-0.1502	-0.2602	0.3444	-0.1753	-0.3121	-0.2131	0.3286	0.2173	0.2791	0.4848	0.3726	-0.2025	-0.2006	-0.0347	-0.1629	0.0874	0.0216	0.0751	0.1148	0.1847	0.2613	0.177	0.2407	-0.1552	0.0428	-0.1363
ENSG00000184205	TSPYL2	-0.9571	0.0746	FALSE	NA	blue	0.7134	0.8432	0.9396	-0.855	-0.7906	0.8021	-0.8459	0.481	-0.1647	-0.2297	0.6566	-0.4517	-0.4061	-0.1046	0.7262	0.2862	0.5824	0.3226	0.6383	-0.2189	-0.534	-0.0243	-0.2515	0.2724	0.0372	0.2322	0.2934	-0.0853	0.1613	0.3661	-0.0904	-0.3414	-0.3866	-0.1148
ENSG00000154237	LRRK1	-0.1825	0.7573	FALSE	NA	blue	0.7131	0.6719	0.9072	-0.7939	-0.6737	0.8331	-0.5964	0.6906	-0.3383	-0.335	0.4067	-0.4832	-0.1945	-0.3912	0.5028	0.5394	0.5	0.1898	0.3549	-0.348	-0.2525	-0.0553	-0.0525	0.214	-0.1578	0.4534	0.3616	0.021	-0.051	0.392	-0.0605	0.0184	-0.1525	0.1325
ENSG00000135541	AHI1	-0.6513	0.2765	FALSE	S	blue	0.713	0.6651	0.7937	-0.6292	-0.6854	0.5536	-0.4902	0.6142	-0.3582	-0.3657	0.4709	-0.4518	-0.3131	-0.3642	0.3754	0.2621	0.3666	0.3405	0.3872	-0.0833	-0.3357	-0.1246	-0.3012	0.4234	0.0106	0.2737	0.1013	0.0043	0.1644	0.2485	0.0346	-0.0395	0.0184	0.1774
ENSG00000120645	IQSEC3	-0.8752	0.1149	FALSE	NA	blue	0.7128	0.7842	0.9318	-0.8382	-0.6596	0.9126	-0.7531	0.5375	-0.2043	-0.1923	0.549	-0.3699	-0.2262	-0.1815	0.7058	0.5016	0.6338	0.3205	0.5056	-0.3538	-0.3238	-0.0872	-0.0152	0.1648	-0.0994	0.4014	0.4781	0.0328	0.0485	0.2866	0.0156	-0.1979	-0.2569	-0.0842
ENSG00000008118	CAMK1G	-1.428	0.0539	FALSE	NA	blue	0.7124	0.7116	0.9608	-0.7539	-0.7143	0.8403	-0.6511	0.6839	-0.3281	-0.1707	0.5824	-0.508	-0.1341	-0.2463	0.6308	0.4678	0.6819	0.1766	0.4375	-0.1851	-0.3446	-0.202	-0.1047	0.3549	-0.1252	0.4472	0.4543	-0.1263	-0.0922	0.3734	-0.1173	-0.1053	-0.2575	0.1133
ENSG00000227825	SLC9A7P1	-1.4548	0.075	FALSE	NA	blue	0.7124	0.5431	0.728	-0.6905	-0.5277	0.6936	-0.3086	0.7489	-0.5364	-0.4982	0.114	-0.4763	-0.1134	-0.6571	0.1653	0.6656	0.2783	0.0528	0.0364	-0.4645	0.0535	-0.1984	0.0635	0.0834	-0.3679	0.4957	0.2529	0.1827	-0.1827	0.214	-0.0188	0.3507	0.1025	0.2929
ENSG00000143847	PPFIA4	-1.1718	0.1371	FALSE	NA	blue	0.7122	0.6486	0.8319	-0.7177	-0.5106	0.8659	-0.5649	0.5733	-0.2731	-0.2179	0.3821	-0.2685	-0.0906	-0.3141	0.5472	0.6189	0.5548	0.3737	0.3227	-0.413	-0.0918	-0.1408	0.1426	0.0828	-0.2185	0.4619	0.5197	0.2058	0.0033	0.2142	0.196	-0.0127	0.0059	-0.0193
ENSG00000225988	RP5-1119D9.4	0	NA	TRUE	NA	blue	0.7121	0.6949	0.8589	-0.6421	-0.6703	0.7015	-0.6158	0.5588	-0.2329	-0.1089	0.5935	-0.4068	-0.2106	-0.1588	0.5936	0.3439	0.6265	0.2272	0.4716	-0.1281	-0.3577	-0.1657	-0.1656	0.3233	-0.0212	0.2535	0.3593	-0.1206	-0.0471	0.3839	-0.0544	-0.1685	-0.2457	0.0376
ENSG00000107679	PLEKHA1	-0.1297	0.8526	FALSE	NA	blue	0.7116	0.6771	0.8951	-0.7255	-0.7472	0.6883	-0.5288	0.7656	-0.4636	-0.3556	0.4646	-0.6054	-0.199	-0.4146	0.4143	0.3913	0.4825	0.1058	0.3291	-0.1288	-0.3336	-0.1963	-0.2339	0.4545	-0.1686	0.4501	0.2309	-0.1216	-0.0831	0.3254	-0.1768	0.0323	-0.1548	0.3109
ENSG00000108797	CNTNAP1	-1.3292	0.0702	FALSE	NA	blue	0.7112	0.7981	0.971	-0.866	-0.7614	0.8698	-0.7784	0.5921	-0.2424	-0.2398	0.5857	-0.4816	-0.287	-0.2043	0.687	0.4224	0.6164	0.2569	0.538	-0.2822	-0.4298	-0.0566	-0.149	0.2593	-0.0683	0.3667	0.3879	-0.0636	0.0374	0.3885	-0.0956	-0.2108	-0.3288	-0.0136
ENSG00000258517	RP6-91H8.1	0.4176	0.6949	TRUE	NA	blue	0.7112	0.6071	0.6378	-0.6436	-0.5664	0.5288	-0.4385	0.4713	-0.3793	-0.4689	0.2169	-0.3745	-0.3228	-0.4522	0.2086	0.3715	0.2034	0.3115	0.2156	-0.334	-0.1369	-0.1171	-0.1362	0.0648	-0.1737	0.2093	0.0809	0.2087	0.1873	0.1416	0.1046	0.0414	0.0491	0.0275
ENSG00000161048	NAPEPLD	0.0297	0.9735	FALSE	NA	blue	0.7107	0.7364	0.8283	-0.6854	-0.8088	0.513	-0.509	0.6831	-0.3901	-0.4015	0.5066	-0.6115	-0.4199	-0.3825	0.3446	0.2081	0.3862	0.0856	0.4225	-0.08	-0.4218	-0.1667	-0.4289	0.4782	0.0682	0.1264	-0.0006	-0.1655	-0.0499	0.3873	-0.2156	-0.0093	-0.1831	0.2853
ENSG00000132716	DCAF8	0.1884	0.7726	FALSE	NA	blue	0.7107	0.8377	0.8935	-0.6769	-0.7234	0.6697	-0.6617	0.5306	-0.1437	-0.1471	0.6883	-0.3637	-0.355	-0.1363	0.6376	0.2548	0.6093	0.3556	0.6162	-0.11	-0.4391	-0.077	-0.2849	0.3926	0.2021	0.1461	0.2606	-0.1033	0.0941	0.376	0.0138	-0.2409	-0.2115	0.0052
ENSG00000220575	AC093726.4	-1.6347	0.0218	TRUE	NA	blue	0.7107	0.6771	0.9678	-0.7616	-0.793	0.7852	-0.6279	0.7623	-0.4624	-0.2491	0.5752	-0.6383	-0.1842	-0.3149	0.5601	0.4258	0.6255	0.071	0.368	-0.1233	-0.3941	-0.27	-0.1982	0.4361	-0.2044	0.4202	0.3494	-0.1897	-0.1332	0.3983	-0.2238	-0.0495	-0.274	0.2241
ENSG00000108272	DHRS11	0	NA	NA	NA	blue	0.7104	0.8381	0.9047	-0.7211	-0.6995	0.7614	-0.8081	0.4063	-0.0431	-0.0241	0.7372	-0.2994	-0.3235	0.0389	0.7953	0.2505	0.6972	0.3861	0.6745	-0.1389	-0.5118	-0.0505	-0.2091	0.3	0.1713	0.1648	0.3895	-0.132	0.1237	0.321	0.0045	-0.42	-0.3826	-0.1732
ENSG00000116771	AGMAT	-0.7774	0.3478	FALSE	NA	blue	0.7103	0.6887	0.8831	-0.6419	-0.7387	0.677	-0.6231	0.6111	-0.3976	-0.1021	0.6434	-0.5171	-0.1949	-0.1674	0.5808	0.3114	0.6611	0.1513	0.3922	-0.0302	-0.4017	-0.3543	-0.2283	0.415	-0.1587	0.274	0.3496	-0.1933	-0.0795	0.3555	-0.1311	-0.168	-0.2689	0.0869
ENSG00000135472	FAIM2	-0.8518	0.2326	FALSE	NA	blue	0.7103	0.7879	0.9501	-0.8554	-0.7508	0.8688	-0.7896	0.564	-0.2569	-0.1976	0.5925	-0.4909	-0.2647	-0.1613	0.7022	0.4199	0.6442	0.2112	0.5183	-0.2736	-0.4261	-0.1308	-0.1265	0.2339	-0.1337	0.3472	0.4141	-0.0858	-0.0048	0.3592	-0.1319	-0.2292	-0.3788	-0.0404
ENSG00000251141	RP11-53O19.1	-0.9784	0.0906	TRUE	NA	blue	0.7093	0.7102	0.8945	-0.7191	-0.8677	0.5795	-0.6033	0.7011	-0.459	-0.3296	0.6038	-0.6872	-0.3658	-0.3096	0.4525	0.2009	0.4955	0.0849	0.436	0.0003	-0.5023	-0.2599	-0.4342	0.5305	-0.073	0.2075	0.0942	-0.226	-0.0354	0.4063	-0.2628	-0.0923	-0.2578	0.2488
ENSG00000118242	MREG	-0.4139	0.5391	FALSE	NA	blue	0.7089	0.6644	0.7582	-0.5166	-0.6303	0.5257	-0.4593	0.5712	-0.3646	-0.1505	0.5554	-0.3938	-0.2194	-0.2364	0.4279	0.2655	0.5226	0.2572	0.3592	-0.0054	-0.2734	-0.3306	-0.2303	0.4301	-0.0618	0.1768	0.2318	-0.062	-0.0099	0.2694	0.0349	-0.0751	-0.023	0.1277
ENSG00000100490	CDKL1	0.6954	0.3477	FALSE	NA	blue	0.7087	0.6204	0.7666	-0.6643	-0.5953	0.6334	-0.4272	0.6507	-0.4283	-0.4232	0.3194	-0.4202	-0.2035	-0.4971	0.2822	0.4442	0.3389	0.3121	0.2619	-0.2421	-0.1301	-0.1671	-0.1158	0.2742	-0.1915	0.4382	0.209	0.158	0.0884	0.2065	0.0999	0.105	0.1272	0.1945
ENSG00000068383	INPP5A	-0.546	0.3346	FALSE	NA	blue	0.7081	0.6789	0.7681	-0.5924	-0.5629	0.6579	-0.4633	0.5923	-0.24	-0.1988	0.4358	-0.3691	-0.1796	-0.2809	0.4639	0.4263	0.4956	0.0965	0.3463	-0.2025	-0.2163	-0.1173	-0.0667	0.2913	-0.0363	0.2571	0.2987	-0.1088	-0.1918	0.2067	-0.0967	-0.0059	-0.188	0.1398
ENSG00000152931	PART1	-1.8427	0.001	TRUE	NA	blue	0.7079	0.6898	0.8566	-0.6793	-0.7054	0.6769	-0.5724	0.6327	-0.3754	-0.2298	0.5297	-0.5071	-0.2021	-0.2878	0.4877	0.3571	0.5532	0.1741	0.3774	-0.1234	-0.3274	-0.2501	-0.2008	0.3579	-0.1449	0.3512	0.2907	-0.0985	-0.0627	0.3236	-0.0992	-0.0683	-0.1711	0.1308
ENSG00000113319	RASGRF2	-0.9496	0.0675	FALSE	NA	blue	0.7078	0.7539	0.9607	-0.8324	-0.77	0.8245	-0.7085	0.6639	-0.3062	-0.3021	0.5424	-0.5404	-0.2657	-0.2911	0.5985	0.4172	0.5656	0.1929	0.4837	-0.2342	-0.4105	-0.0739	-0.1808	0.3259	-0.0961	0.4096	0.3328	-0.0906	-0.0115	0.4172	-0.1431	-0.1271	-0.2812	0.0953
ENSG00000181754	AMIGO1	-0.9763	0.0371	FALSE	NA	blue	0.7077	0.6206	0.8356	-0.7767	-0.5746	0.8247	-0.4363	0.7564	-0.4415	-0.4206	0.2537	-0.4818	-0.0982	-0.5531	0.3494	0.6861	0.4321	0.0961	0.1928	-0.4515	-0.0315	-0.1612	0.0798	0.1464	-0.2979	0.5584	0.3734	0.1193	-0.1801	0.2226	-0.0488	0.233	-0.0117	0.2456
ENSG00000229758	DYNLT3P2	0	NA	FALSE	NA	blue	0.7075	0.6355	0.8892	-0.6827	-0.6866	0.7178	-0.4803	0.7763	-0.4035	-0.3047	0.458	-0.5529	-0.1385	-0.413	0.4314	0.4602	0.5297	0.0853	0.3282	-0.1564	-0.2629	-0.1776	-0.1468	0.4236	-0.136	0.4607	0.303	-0.119	-0.1723	0.3396	-0.1533	0.0797	-0.1292	0.3093
ENSG00000136237	RAPGEF5	0.4045	0.5507	FALSE	NA	blue	0.7073	0.7851	0.8543	-0.8511	-0.7156	0.7441	-0.5938	0.6494	-0.3447	-0.4767	0.3567	-0.5231	-0.3311	-0.4478	0.4086	0.455	0.3658	0.1709	0.3927	-0.3757	-0.2724	-0.0187	-0.1621	0.207	-0.1398	0.3794	0.1908	0.0493	0.0017	0.3115	-0.113	0.0322	-0.1576	0.1452
ENSG00000236922	AC092661.1	-0.1664	0.8674	TRUE	NA	blue	0.7071	0.6186	0.7709	-0.66	-0.753	0.5207	-0.5109	0.6306	-0.4905	-0.3765	0.443	-0.614	-0.3169	-0.3718	0.3172	0.2499	0.3786	0.0708	0.2857	-0.0801	-0.3604	-0.275	-0.3326	0.3798	-0.1774	0.2211	0.0742	-0.1131	-0.0221	0.3026	-0.1968	-0.0176	-0.1748	0.2119
ENSG00000112812	PRSS16	-1.6692	0.0186	FALSE	NA	blue	0.707	0.6884	0.8871	-0.703	-0.7856	0.6751	-0.6353	0.6356	-0.4407	-0.1957	0.5997	-0.5987	-0.2465	-0.2229	0.5374	0.308	0.6084	0.091	0.3745	-0.073	-0.4234	-0.3318	-0.2667	0.3894	-0.1867	0.2554	0.2783	-0.1948	-0.0914	0.339	-0.2049	-0.1383	-0.3125	0.1263
ENSG00000171435	KSR2	-0.8483	0.3019	FALSE	NA	blue	0.7065	0.687	0.8885	-0.8354	-0.6914	0.8044	-0.5636	0.7151	-0.4155	-0.4607	0.3341	-0.5264	-0.2501	-0.4978	0.4042	0.5577	0.4103	0.1894	0.3053	-0.4065	-0.2059	-0.0877	-0.0763	0.1797	-0.1939	0.4444	0.2776	0.0987	-0.0068	0.3302	-0.05	0.0916	-0.0784	0.1688
ENSG00000185105	MYADML2	-1.8518	0.0087	FALSE	NA	blue	0.7061	0.586	0.786	-0.6175	-0.5541	0.7267	-0.5147	0.5874	-0.3918	-0.0944	0.4622	-0.3961	-0.0616	-0.2026	0.5337	0.4805	0.6004	0.1165	0.2256	-0.2	-0.2056	-0.3143	0.0172	0.2465	-0.261	0.3658	0.4521	-0.0637	-0.147	0.09	-0.0552	-0.0451	-0.1954	0.0992
ENSG00000065325	GLP2R	-1.3883	0.0878	FALSE	NA	blue	0.706	0.5877	0.7357	-0.6743	-0.5795	0.6707	-0.476	0.5862	-0.3902	-0.3178	0.3035	-0.4447	-0.1759	-0.3764	0.3638	0.4848	0.4074	0.0659	0.2016	-0.3264	-0.1687	-0.1934	-0.0379	0.1302	-0.2317	0.3375	0.2814	0.0099	-0.123	0.1357	-0.1007	0.0594	-0.1652	0.1127
ENSG00000251226	RP11-469N6.1	-1.5965	0.0298	TRUE	NA	blue	0.7059	0.7022	0.6899	-0.6458	-0.6051	0.575	-0.5655	0.3992	-0.2319	-0.2489	0.4373	-0.3715	-0.3515	-0.1899	0.4448	0.2783	0.4053	0.1803	0.4024	-0.238	-0.2999	-0.1509	-0.1755	0.1509	-0.032	0.097	0.1716	-0.0179	0.0057	0.1974	-0.0742	-0.1428	-0.2447	-0.0496
ENSG00000148090	AUH	-0.4364	0.4181	FALSE	NA	blue	0.7059	0.6584	0.9086	-0.6587	-0.7869	0.6487	-0.5372	0.7614	-0.4898	-0.2371	0.6096	-0.6312	-0.2192	-0.3047	0.4898	0.316	0.5869	0.0865	0.3564	0.0168	-0.4058	-0.3523	-0.2937	0.5663	-0.1402	0.3171	0.2409	-0.2251	-0.1056	0.3546	-0.2044	-0.0339	-0.1901	0.3042
ENSG00000237691	IFNWP2	0	NA	FALSE	NA	blue	0.7059	0.6231	0.6955	-0.6199	-0.5545	0.6137	-0.466	0.5164	-0.3499	-0.2803	0.3264	-0.366	-0.2049	-0.333	0.3615	0.4199	0.3894	0.1914	0.2317	-0.2888	-0.1649	-0.1815	-0.0662	0.116	-0.2022	0.2513	0.2455	0.0642	-0.0256	0.1414	0.0165	0.0146	-0.0871	0.0482
ENSG00000119946	CNNM1	-1.0011	0.0919	FALSE	NA	blue	0.7059	0.7286	0.9246	-0.8573	-0.7163	0.8555	-0.6736	0.6515	-0.3512	-0.3333	0.4558	-0.5044	-0.2445	-0.3472	0.5537	0.5226	0.5312	0.202	0.3931	-0.3585	-0.2888	-0.1227	-0.0715	0.1916	-0.2042	0.4203	0.3684	0.0278	-0.0235	0.3296	-0.0776	-0.0505	-0.2054	0.0612
ENSG00000172070	SRXN1	0	NA	NA	NA	blue	0.7058	0.7722	0.9173	-0.6862	-0.6719	0.7744	-0.6957	0.5412	-0.1405	-0.0662	0.6775	-0.3705	-0.1985	-0.0979	0.7002	0.3496	0.7055	0.2717	0.5756	-0.1201	-0.4049	-0.1106	-0.1545	0.3568	0.0637	0.323	0.4233	-0.1518	-0.011	0.3582	-0.0486	-0.2573	-0.3006	-0.0212
ENSG00000254921	RP11-236J17.6	-1.3458	0.1609	TRUE	NA	blue	0.7058	0.5008	0.62	-0.4712	-0.4969	0.5098	-0.4577	0.3997	-0.3241	-0.1081	0.4192	-0.3186	-0.1252	-0.1588	0.393	0.2903	0.4491	0.1965	0.2171	-0.0952	-0.2171	-0.267	-0.0981	0.1852	-0.1919	0.2333	0.2791	-0.0299	0.0184	0.1065	0.013	-0.1225	-0.1401	-0.0263
ENSG00000258122	RP11-61A14.1	0	NA	TRUE	NA	blue	0.705	0.7554	0.8371	-0.6439	-0.7359	0.6339	-0.7056	0.4463	-0.238	-0.0552	0.7187	-0.4434	-0.3171	-0.0107	0.6698	0.1865	0.6446	0.241	0.5414	-0.0105	-0.4975	-0.2416	-0.2875	0.3789	-0.0044	0.1014	0.2841	-0.2047	0.047	0.2889	-0.1137	-0.3302	-0.361	-0.0682
ENSG00000185621	LMLN	-0.7429	0.1364	FALSE	NA	blue	0.7046	0.5952	0.711	-0.691	-0.4796	0.6815	-0.296	0.6987	-0.4056	-0.5549	0.1058	-0.3482	-0.1733	-0.6717	0.1634	0.6384	0.2098	0.2695	0.1434	-0.4842	0.0797	-0.0476	0.0626	0.0989	-0.2066	0.4724	0.209	0.3139	-0.0151	0.2022	0.1624	0.3187	0.2624	0.251
ENSG00000244202	RP11-18A3.4	0	NA	NA	NA	blue	0.7039	0.6628	0.9326	-0.7435	-0.696	0.8148	-0.5844	0.7299	-0.3992	-0.2469	0.5139	-0.5312	-0.1178	-0.3459	0.5363	0.4979	0.6151	0.1493	0.3526	-0.1944	-0.2866	-0.2113	-0.0954	0.3553	-0.1868	0.5054	0.4073	-0.0918	-0.1103	0.3029	-0.11	-0.0142	-0.1817	0.1872
ENSG00000156219	ART3	-0.6545	0.244	FALSE	NA	blue	0.7033	0.743	0.8686	-0.6688	-0.8028	0.5957	-0.622	0.608	-0.4138	-0.2044	0.6418	-0.5707	-0.3066	-0.2072	0.5203	0.2141	0.5712	0.1969	0.4415	0.0084	-0.4617	-0.3172	-0.3546	0.4714	-0.1091	0.1835	0.2031	-0.1848	0.0295	0.3244	-0.1441	-0.1733	-0.2399	0.1168
ENSG00000184388	PABPC1L2B	-1.164	0.1414	FALSE	NA	blue	0.7032	0.6572	0.9274	-0.7675	-0.7105	0.8209	-0.6089	0.7164	-0.393	-0.2794	0.4858	-0.5617	-0.1508	-0.3429	0.5341	0.492	0.5743	0.088	0.3459	-0.2271	-0.3144	-0.1776	-0.1012	0.3241	-0.1925	0.4867	0.3743	-0.1141	-0.1272	0.3609	-0.1783	-0.0243	-0.2557	0.1825
ENSG00000135750	KCNK1	-1.2596	0.0272	FALSE	NA	blue	0.7031	0.8223	0.9297	-0.8276	-0.8702	0.701	-0.7888	0.5551	-0.2936	-0.241	0.6879	-0.5993	-0.4301	-0.1376	0.6487	0.2184	0.5838	0.1542	0.5812	-0.1139	-0.5705	-0.1658	-0.3696	0.3853	-0.0219	0.1506	0.1984	-0.2081	0.0467	0.3935	-0.2457	-0.277	-0.4309	0.0131
ENSG00000145949	MYLK4	-0.7346	0.2293	FALSE	NA	blue	0.703	0.6556	0.9187	-0.739	-0.7442	0.7394	-0.5686	0.7445	-0.4375	-0.297	0.5227	-0.5889	-0.2019	-0.3562	0.5011	0.4211	0.546	0.1144	0.3551	-0.1468	-0.3467	-0.2095	-0.1906	0.4216	-0.166	0.4158	0.2946	-0.1272	-0.0842	0.2965	-0.1655	-0.0016	-0.1843	0.2391
ENSG00000129473	BCL2L2	-0.3767	0.4407	FALSE	NA	blue	0.7025	0.8889	0.8937	-0.8582	-0.8111	0.7197	-0.8593	0.4049	-0.113	-0.2568	0.6715	-0.4365	-0.5217	-0.0771	0.6982	0.1997	0.5296	0.3486	0.7001	-0.2262	-0.5624	0.0127	-0.331	0.2404	0.1184	0.076	0.1913	-0.0592	0.2122	0.3492	-0.0765	-0.3821	-0.3886	-0.1769
ENSG00000226435	AC073135.1	0	NA	FALSE	NA	blue	0.7024	0.6849	0.8095	-0.7149	-0.703	0.6428	-0.5866	0.568	-0.363	-0.3319	0.4636	-0.475	-0.3087	-0.3179	0.4416	0.337	0.428	0.26	0.3685	-0.1935	-0.3282	-0.1586	-0.219	0.2721	-0.127	0.2576	0.1953	-0.0004	0.0929	0.2797	-0.0326	-0.0861	-0.1311	0.0593
ENSG00000081277	PKP1	-1.9555	0.0023	FALSE	NA	blue	0.7024	0.5201	0.5552	-0.504	-0.3821	0.5528	-0.3554	0.4107	-0.3109	-0.2268	0.1987	-0.2178	-0.106	-0.3079	0.2872	0.4604	0.3257	0.1948	0.1111	-0.3337	-0.0158	-0.1953	0.0785	-0.0067	-0.2426	0.2505	0.2888	0.1431	-0.0594	-0.0715	0.1087	0.0429	-0.026	-0.0082
ENSG00000105989	WNT2	-1.5634	0.0467	FALSE	5	blue	0.7023	0.6129	0.8178	-0.6515	-0.6577	0.6819	-0.5036	0.668	-0.4496	-0.2411	0.4356	-0.5372	-0.1375	-0.3363	0.4256	0.4349	0.5261	0.0372	0.244	-0.1724	-0.2516	-0.2902	-0.1182	0.3039	-0.2466	0.3695	0.3114	-0.1193	-0.1734	0.2507	-0.1708	0.0182	-0.211	0.1975
ENSG00000258919	RP11-1029J19.4	0	NA	TRUE	NA	blue	0.7016	0.6454	0.7015	-0.5307	-0.5369	0.5873	-0.5215	0.4151	-0.2235	-0.0963	0.4788	-0.2753	-0.1772	-0.1474	0.4814	0.3154	0.5202	0.2887	0.3618	-0.1465	-0.2423	-0.1972	-0.0976	0.1918	-0.0705	0.182	0.3256	-0.0102	0.0323	0.2048	0.0696	-0.1665	-0.1511	-0.0673
ENSG00000232903	RP13-137A17.4	-2.0295	0.0006	TRUE	NA	blue	0.7015	0.6123	0.8002	-0.6233	-0.5111	0.7734	-0.5258	0.5611	-0.2355	-0.1685	0.3913	-0.2842	-0.06	-0.2686	0.5115	0.5123	0.5362	0.3181	0.3252	-0.2728	-0.1653	-0.0797	0.0513	0.1788	-0.1402	0.4471	0.4572	0.0615	-0.0274	0.3418	0.1056	-0.0588	-0.0753	0.0355
ENSG00000245602	AC073548.1	0	NA	NA	NA	blue	0.7011	0.5979	0.8429	-0.5754	-0.5475	0.7814	-0.4568	0.6825	-0.3945	-0.0653	0.4806	-0.3988	0.047	-0.2882	0.5179	0.5783	0.7003	0.1205	0.226	-0.1977	-0.1152	-0.3636	0.0677	0.2691	-0.2524	0.4533	0.547	-0.0718	-0.2465	0.258	-0.0172	0.0417	-0.1153	0.1483
ENSG00000183473	SSTR3	0	NA	NA	NA	blue	0.7006	0.7482	0.9351	-0.8172	-0.7842	0.7942	-0.7356	0.6038	-0.3189	-0.2144	0.6064	-0.556	-0.2934	-0.1785	0.6599	0.3683	0.6175	0.1286	0.4733	-0.202	-0.4637	-0.1713	-0.2	0.3143	-0.111	0.2771	0.3345	-0.1661	-0.0403	0.2724	-0.2085	-0.1926	-0.3932	0.0414
ENSG00000162755	KLHDC9	-0.7156	0.1297	FALSE	NA	blue	0.7006	0.8266	0.8495	-0.6106	-0.718	0.6207	-0.7988	0.3263	-0.0176	0.0629	0.8346	-0.3019	-0.3504	0.1484	0.7898	0.0733	0.7103	0.3946	0.7315	0.057	-0.5994	-0.11	-0.3406	0.404	0.2246	0.0494	0.3141	-0.2275	0.1632	0.3551	-0.0248	-0.5235	-0.4113	-0.2097
ENSG00000256943	RP13-895J2.2	-1.4741	0.0999	TRUE	NA	blue	0.7004	0.6928	0.7869	-0.6648	-0.6223	0.6864	-0.5564	0.5327	-0.3573	-0.1979	0.4513	-0.4044	-0.2076	-0.2564	0.4824	0.4234	0.5277	0.1997	0.3044	-0.2582	-0.2347	-0.2735	-0.0882	0.1684	-0.1847	0.2438	0.332	-0.0025	-0.0288	0.2166	-0.0139	-0.0715	-0.1724	0.0081
ENSG00000204603	RP11-638F5.1	0	NA	TRUE	NA	blue	0.7003	0.6053	0.7748	-0.6894	-0.608	0.6933	-0.4801	0.6347	-0.449	-0.3428	0.3134	-0.4651	-0.1623	-0.4215	0.3604	0.5013	0.4143	0.1369	0.1871	-0.314	-0.1636	-0.2247	-0.0533	0.1588	-0.2832	0.3855	0.2864	0.0507	-0.0787	0.1848	-0.0395	0.0758	-0.0852	0.1403
ENSG00000122359	ANXA11	-0.8594	0.1632	FALSE	NA	blue	0.6999	0.8728	0.9093	-0.815	-0.8346	0.6884	-0.8387	0.4428	-0.1074	-0.1998	0.7097	-0.4798	-0.493	-0.0518	0.702	0.1617	0.5719	0.251	0.7062	-0.1467	-0.6064	0.0235	-0.3782	0.3202	0.1569	0.0631	0.1871	-0.1785	0.1154	0.4475	-0.1733	-0.3815	-0.4606	-0.1126
ENSG00000162069	CCDC64B	-2.1217	0.0025	FALSE	NA	blue	0.6998	0.6376	0.786	-0.5451	-0.6085	0.6518	-0.6007	0.475	-0.2681	0.0515	0.6193	-0.3743	-0.1202	-0.0164	0.6371	0.2997	0.6884	0.15	0.3789	-0.039	-0.3644	-0.295	-0.1174	0.315	-0.1324	0.2061	0.4308	-0.2049	-0.1191	0.2114	-0.0951	-0.239	-0.3351	-0.0225
ENSG00000185345	PARK2	-0.2439	0.7994	FALSE	3	blue	0.6996	0.6187	0.9119	-0.7696	-0.6958	0.8073	-0.5194	0.7977	-0.4643	-0.3483	0.4009	-0.5934	-0.1271	-0.45	0.4466	0.5587	0.5256	0.0445	0.2671	-0.2742	-0.2255	-0.1973	-0.0616	0.3252	-0.2656	0.5	0.3634	-0.0626	-0.2115	0.3523	-0.1739	0.1135	-0.1507	0.2827
ENSG00000109339	MAPK10	-1.0043	0.058	FALSE	NA	blue	0.6996	0.6425	0.9364	-0.6775	-0.7507	0.7351	-0.551	0.7773	-0.4519	-0.2051	0.5788	-0.6223	-0.1164	-0.3075	0.5302	0.392	0.6394	0.0426	0.3518	-0.035	-0.3805	-0.3119	-0.2104	0.5165	-0.1616	0.4502	0.3453	-0.249	-0.1836	0.3536	-0.2359	-0.0211	-0.2484	0.2926
ENSG00000131100	ATP6V1E1	-1.2781	0.0106	FALSE	NA	blue	0.6996	0.6554	0.9335	-0.6131	-0.7938	0.6897	-0.61	0.7176	-0.4366	-0.0487	0.7205	-0.6475	-0.1165	-0.1423	0.6226	0.285	0.7579	0.0006	0.4048	0.1151	-0.483	-0.4155	-0.2767	0.5894	-0.167	0.3287	0.3729	-0.3909	-0.2249	0.3828	-0.314	-0.1562	-0.3898	0.2335
ENSG00000155980	KIF5A	-0.2631	0.7644	FALSE	NA	blue	0.6993	0.824	0.8218	-0.8182	-0.6904	0.7325	-0.7758	0.3742	-0.1301	-0.264	0.5537	-0.3423	-0.4159	-0.1318	0.6323	0.2969	0.4782	0.4069	0.605	-0.3015	-0.395	-0.0046	-0.1833	0.1408	-0.0107	0.1885	0.2669	0.0836	0.1911	0.2695	0.0437	-0.298	-0.2381	-0.2043
ENSG00000150401	DCUN1D2	-0.6269	0.1685	FALSE	NA	blue	0.6991	0.5675	0.6051	-0.4341	-0.3561	0.5321	-0.266	0.5089	-0.2326	-0.2146	0.2653	-0.1124	-0.0901	-0.359	0.2843	0.4545	0.3569	0.3911	0.197	-0.2475	0.0212	-0.1228	0.0522	0.1839	-0.0175	0.2774	0.2872	0.1921	0.0084	-0.0095	0.2971	0.0987	0.2075	0.1241
ENSG00000054277	OPN3	-1.4587	0.0036	FALSE	NA	blue	0.6989	0.5704	0.8083	-0.5831	-0.706	0.5708	-0.3792	0.7882	-0.5456	-0.2802	0.4535	-0.6471	-0.1522	-0.4089	0.3236	0.3768	0.5055	-0.0863	0.192	-0.046	-0.2671	-0.3885	-0.2295	0.4836	-0.187	0.2993	0.1935	-0.2309	-0.2825	0.2314	-0.2765	0.1355	-0.1672	0.4053
ENSG00000112877	CEP72	-0.5479	0.5215	FALSE	NA	blue	0.6987	0.6707	0.8076	-0.7582	-0.4784	0.8716	-0.4971	0.6123	-0.2969	-0.3229	0.244	-0.2812	-0.0997	-0.4332	0.4515	0.6989	0.4419	0.2568	0.2323	-0.5456	-0.0251	-0.0659	0.1805	0.0044	-0.1972	0.5084	0.4609	0.2133	-0.0488	0.1942	0.1269	0.1114	-0.0064	0.0473
ENSG00000075035	WSCD2	-1.5578	0.0212	FALSE	NA	blue	0.6987	0.7181	0.9364	-0.7715	-0.7319	0.8054	-0.6429	0.681	-0.3254	-0.2371	0.5338	-0.5204	-0.2182	-0.28	0.5811	0.4541	0.6041	0.138	0.4221	-0.2337	-0.3492	-0.1684	-0.1324	0.3159	-0.1064	0.3527	0.3695	-0.1105	-0.1062	0.4039	-0.1425	-0.0769	-0.2677	0.1268
ENSG00000170786	SDR16C5	-2.0149	0.0058	FALSE	NA	blue	0.6987	0.6639	0.9178	-0.662	-0.7988	0.662	-0.5953	0.7126	-0.4624	-0.1711	0.6455	-0.6332	-0.1985	-0.2387	0.5411	0.2973	0.6461	0.0546	0.3752	0.021	-0.4467	-0.3461	-0.2979	0.5141	-0.1518	0.3071	0.2893	-0.2747	-0.1379	0.3447	-0.244	-0.1067	-0.2932	0.217
ENSG00000124140	SLC12A5	-0.8132	0.2785	FALSE	3	blue	0.6986	0.689	0.9614	-0.8069	-0.6901	0.9002	-0.6441	0.7148	-0.3529	-0.2364	0.4974	-0.5115	-0.1177	-0.3131	0.6043	0.5568	0.6348	0.1544	0.382	-0.2909	-0.285	-0.1567	-0.0266	0.2816	-0.2021	0.5238	0.4732	-0.0591	-0.1157	0.3681	-0.1108	-0.0363	-0.2332	0.1386
ENSG00000099866	MADCAM1	-0.5667	0.4758	FALSE	NA	blue	0.6986	0.6632	0.6504	-0.5175	-0.436	0.5974	-0.5333	0.3128	-0.0425	-0.0466	0.4278	-0.1374	-0.1759	-0.0647	0.5236	0.3177	0.4824	0.284	0.4054	-0.2301	-0.2322	0.0402	-0.0251	0.0937	0.0618	0.169	0.3483	-0.0062	-0.0056	0.185	0.0818	-0.2243	-0.2306	-0.1452
ENSG00000198932	GPRASP1	-1.3587	0.0062	FALSE	NA	blue	0.6985	0.6797	0.8901	-0.7874	-0.5918	0.8614	-0.5326	0.7027	-0.33	-0.3732	0.3633	-0.4019	-0.1288	-0.4604	0.466	0.6123	0.4834	0.3044	0.3394	-0.3839	-0.1329	-0.0562	0.0297	0.2119	-0.1536	0.5761	0.4011	0.1393	0.0207	0.2539	0.0773	0.0824	0.0128	0.1536
ENSG00000136653	RASSF5	0	NA	NA	NA	blue	0.6982	0.7908	0.9421	-0.8335	-0.798	0.7814	-0.6991	0.6464	-0.3251	-0.3049	0.5618	-0.5612	-0.3369	-0.2862	0.5776	0.3911	0.5557	0.1576	0.4858	-0.2427	-0.411	-0.1302	-0.2236	0.3098	-0.0803	0.2869	0.2751	-0.1017	-0.0304	0.4317	-0.1694	-0.117	-0.295	0.0841
ENSG00000144550	CPNE9	-1.878	0.0045	FALSE	NA	blue	0.6982	0.7997	0.9438	-0.7821	-0.8336	0.7318	-0.7681	0.5634	-0.2924	-0.1498	0.7152	-0.5513	-0.3419	-0.1036	0.6893	0.254	0.6656	0.207	0.5639	-0.0881	-0.5369	-0.2017	-0.3133	0.393	-0.0381	0.1891	0.2971	-0.2031	0.0231	0.3828	-0.1778	-0.2827	-0.3921	0.0063
ENSG00000090861	AARS	-0.7319	0.2653	FALSE	NA	blue	0.6978	0.6149	0.8362	-0.7092	-0.5539	0.8179	-0.4448	0.7284	-0.3718	-0.2921	0.3217	-0.4577	-0.0459	-0.4352	0.4342	0.6286	0.5113	0.0419	0.223	-0.3653	-0.1095	-0.1661	0.0675	0.2145	-0.2004	0.5229	0.4141	-0.0179	-0.2385	0.2048	-0.1109	0.1518	-0.1336	0.2372
ENSG00000201134	Y_RNA	0	NA	FALSE	NA	blue	0.6977	0.5885	0.7407	-0.606	-0.5845	0.6119	-0.4232	0.6209	-0.444	-0.3415	0.3461	-0.4357	-0.1705	-0.4196	0.319	0.4197	0.3744	0.2116	0.2142	-0.1929	-0.1759	-0.2364	-0.115	0.265	-0.2045	0.3761	0.2251	0.0427	0.0291	0.155	0.0097	0.07	0.0084	0.1725
ENSG00000108176	DNAJC12	-0.4368	0.4914	FALSE	NA	blue	0.6972	0.7574	0.9258	-0.6676	-0.8133	0.6486	-0.6983	0.5998	-0.2495	-0.1189	0.7462	-0.5563	-0.2977	-0.0921	0.6558	0.1726	0.6579	0.1464	0.5884	0.0727	-0.5764	-0.1715	-0.3752	0.5569	0.0755	0.2049	0.2529	-0.3266	-0.0357	0.4275	-0.2408	-0.2837	-0.3975	0.1042
ENSG00000166963	MAP1A	-0.8713	0.1827	FALSE	NA	blue	0.6966	0.7796	0.9397	-0.8883	-0.7361	0.8689	-0.7449	0.597	-0.2813	-0.3063	0.5216	-0.4916	-0.2989	-0.2663	0.6286	0.4686	0.5583	0.2258	0.4867	-0.349	-0.361	-0.0854	-0.1099	0.2022	-0.1196	0.379	0.3611	0.0026	0.0284	0.3381	-0.0923	-0.1398	-0.2745	-0.0019
ENSG00000151136	BTBD11	-1.6091	0.0023	FALSE	NA	blue	0.6964	0.7539	0.9499	-0.7805	-0.778	0.7752	-0.6811	0.6648	-0.2883	-0.239	0.5966	-0.5509	-0.2748	-0.2399	0.6096	0.368	0.599	0.1404	0.5081	-0.1627	-0.4403	-0.1086	-0.2264	0.3924	-0.0223	0.3282	0.31	-0.1757	-0.0681	0.4408	-0.1956	-0.1415	-0.327	0.1292
ENSG00000223865	HLA-DPB1	0.1994	0.8859	FALSE	NA	blue	0.6963	0.8661	0.82	-0.705	-0.8073	0.5586	-0.8295	0.3194	-0.0348	-0.1081	0.7654	-0.4245	-0.5353	0.0838	0.7075	-0.002	0.5447	0.2598	0.7524	-0.0069	-0.681	0.0249	-0.465	0.3725	0.2474	-0.0797	0.109	-0.2581	0.1498	0.4565	-0.1887	-0.4953	-0.5192	-0.1738
ENSG00000204564	C6orf136	-0.6119	0.1629	FALSE	NA	blue	0.696	0.8279	0.8865	-0.7342	-0.6228	0.8375	-0.7866	0.3986	-0.0492	-0.0402	0.6563	-0.2355	-0.2439	-0.0205	0.7709	0.3811	0.7048	0.4388	0.6188	-0.2539	-0.3662	-0.0792	-0.0571	0.1686	0.052	0.253	0.4868	0.0083	0.1137	0.3289	0.1151	-0.3556	-0.278	-0.225
ENSG00000253540	FAM86HP	-1.3279	0.0733	FALSE	NA	blue	0.6956	0.6471	0.8025	-0.5944	-0.6319	0.6552	-0.5732	0.5255	-0.3361	-0.0692	0.5837	-0.3887	-0.1677	-0.1416	0.5596	0.3397	0.6217	0.2263	0.3513	-0.0957	-0.3063	-0.3044	-0.1385	0.3051	-0.1305	0.2434	0.3722	-0.0883	-0.0273	0.2816	-0.0021	-0.156	-0.182	0.0156
ENSG00000228204	RP4-724E13.2	0.877	0.3489	TRUE	NA	blue	0.6952	0.8708	0.9077	-0.8383	-0.7646	0.7693	-0.8093	0.4615	-0.1336	-0.2567	0.6272	-0.4203	-0.4106	-0.1357	0.6783	0.277	0.5447	0.3526	0.6568	-0.2278	-0.4908	-0.0038	-0.2544	0.2616	0.0615	0.2283	0.2647	-0.047	0.168	0.3739	-0.0544	-0.3173	-0.3275	-0.1194
ENSG00000070159	PTPN3	-1.3009	0.0137	FALSE	NA	blue	0.6951	0.6123	0.9126	-0.7669	-0.7189	0.7867	-0.5451	0.7771	-0.511	-0.3475	0.435	-0.6118	-0.1449	-0.4377	0.4478	0.5146	0.5214	0.067	0.2521	-0.2285	-0.2696	-0.2388	-0.1144	0.3401	-0.2795	0.5211	0.3305	-0.0776	-0.1218	0.2945	-0.1714	0.0738	-0.1623	0.2599
ENSG00000235831	AC018816.4	-0.8221	0.2077	TRUE	NA	blue	0.6948	0.6851	0.7685	-0.5772	-0.608	0.6053	-0.5557	0.485	-0.1957	-0.1671	0.5068	-0.3225	-0.2316	-0.2018	0.4795	0.2868	0.5009	0.3394	0.4561	-0.1132	-0.3028	-0.0832	-0.1856	0.2867	0.015	0.2258	0.268	-0.027	0.0805	0.3607	0.0596	-0.1645	-0.1244	0.0021
ENSG00000248325	RP11-67M24.5	0	NA	NA	NA	blue	0.6947	0.6527	0.7456	-0.6341	-0.5635	0.653	-0.5185	0.5125	-0.2598	-0.2048	0.4075	-0.3348	-0.1942	-0.2436	0.4645	0.3922	0.4591	0.2278	0.328	-0.2519	-0.2348	-0.1053	-0.0787	0.1921	-0.0941	0.2778	0.2984	0.0061	-0.0128	0.2425	0.0114	-0.0626	-0.1406	0.0395
ENSG00000168724	DNAJC21	0.4881	0.4117	FALSE	NA	blue	0.6945	0.6703	0.7212	-0.5986	-0.6912	0.4422	-0.4196	0.614	-0.3868	-0.4222	0.4433	-0.5213	-0.388	-0.3864	0.2852	0.1795	0.2792	0.1441	0.36	-0.0274	-0.3573	-0.1572	-0.3823	0.497	0.0475	0.1739	-0.047	-0.1098	0.0577	0.1544	-0.137	0.0125	-0.0653	0.2787
ENSG00000099308	MAST3	-0.8281	0.282	FALSE	NA	blue	0.6944	0.8375	0.9287	-0.8848	-0.7584	0.8388	-0.8133	0.5017	-0.1891	-0.2431	0.5928	-0.4535	-0.3647	-0.1579	0.6891	0.3831	0.5914	0.2649	0.5848	-0.3256	-0.4328	-0.0618	-0.1664	0.1787	-0.0309	0.2647	0.3434	-0.0269	0.0684	0.3687	-0.0908	-0.2558	-0.3558	-0.1079
ENSG00000156486	KCNS2	-1.972	0.0043	FALSE	NA	blue	0.6943	0.605	0.9108	-0.7373	-0.7132	0.774	-0.5292	0.7902	-0.4842	-0.2926	0.4457	-0.614	-0.1138	-0.4066	0.4585	0.5157	0.5566	0.0155	0.2626	-0.2059	-0.264	-0.2484	-0.1028	0.3574	-0.2733	0.4875	0.3585	-0.1232	-0.2074	0.3395	-0.2101	0.08	-0.1956	0.281
ENSG00000102385	DRP2	-1.2389	0.034	FALSE	NA	blue	0.6943	0.6673	0.914	-0.7764	-0.6514	0.8417	-0.5525	0.724	-0.3969	-0.327	0.413	-0.4658	-0.1427	-0.4266	0.4894	0.5842	0.5355	0.2473	0.3088	-0.342	-0.1879	-0.1569	-0.0183	0.2294	-0.1977	0.4945	0.4009	0.0731	-0.0253	0.3187	0.0195	0.0632	-0.0477	0.1564
ENSG00000017797	RALBP1	-0.1096	0.8531	FALSE	NA	blue	0.6938	0.6126	0.7076	-0.6579	-0.5578	0.6035	-0.3587	0.6475	-0.3858	-0.4433	0.2464	-0.4483	-0.2567	-0.4946	0.2555	0.4768	0.2876	0.0501	0.2012	-0.3563	-0.1154	-0.135	-0.0805	0.1981	-0.0816	0.2759	0.1358	0.0539	-0.1359	0.1262	-0.084	0.1889	-0.0307	0.2442
ENSG00000235481	RP11-133O22.6	0	NA	TRUE	NA	blue	0.6937	0.7123	0.8372	-0.6026	-0.7214	0.6299	-0.6583	0.4975	-0.2719	-0.0296	0.706	-0.4636	-0.2323	-0.0538	0.6247	0.2271	0.692	0.173	0.4876	0.0103	-0.4442	-0.3182	-0.2612	0.3766	-0.0519	0.1584	0.3298	-0.2298	-0.0598	0.2949	-0.1341	-0.2703	-0.3461	-0.0185
ENSG00000257057	RP11-867G2.2	-1.3844	0.0833	FALSE	NA	blue	0.6935	0.5997	0.7827	-0.602	-0.7643	0.5148	-0.5828	0.567	-0.4204	-0.2038	0.6186	-0.6139	-0.3034	-0.1645	0.48	0.1448	0.5006	0.0243	0.3726	0.0837	-0.4972	-0.2993	-0.3748	0.4974	-0.1126	0.1721	0.1261	-0.2852	-0.0571	0.2589	-0.2887	-0.1719	-0.336	0.1515
ENSG00000101977	MCF2	-1.166	0.045	FALSE	NA	blue	0.6934	0.5488	0.8647	-0.621	-0.7107	0.6523	-0.434	0.819	-0.5668	-0.2857	0.4733	-0.6419	-0.0919	-0.4108	0.391	0.4022	0.5199	0.0386	0.2161	-0.0083	-0.2951	-0.3433	-0.1977	0.5387	-0.2875	0.47	0.2711	-0.1849	-0.161	0.2803	-0.2021	0.0951	-0.1108	0.392
ENSG00000112096	SOD2	-0.0141	0.9851	FALSE	NA	blue	0.6931	0.7298	0.924	-0.7112	-0.8127	0.6694	-0.6555	0.6675	-0.3111	-0.2158	0.6632	-0.6113	-0.2869	-0.1966	0.587	0.2246	0.5958	0.0954	0.5336	0.0192	-0.533	-0.1687	-0.352	0.5605	0.0058	0.2915	0.2239	-0.2957	-0.0769	0.3758	-0.2772	-0.1813	-0.3574	0.2036
ENSG00000224509	AC010884.1	-0.2995	0.7824	TRUE	NA	blue	0.693	0.6338	0.7184	-0.4954	-0.6543	0.4772	-0.5441	0.4494	-0.2969	-0.0651	0.6281	-0.4118	-0.2513	-0.0817	0.4941	0.1444	0.5493	0.2019	0.407	0.083	-0.3987	-0.3197	-0.2972	0.4081	-0.0585	0.092	0.206	-0.1925	-0.0006	0.2127	-0.0784	-0.2278	-0.227	0.0126
ENSG00000170745	KCNS3	-1.1432	0.0786	FALSE	NA	blue	0.6928	0.8504	0.8983	-0.7821	-0.8159	0.6825	-0.7606	0.5072	-0.1888	-0.2215	0.6707	-0.5059	-0.4326	-0.1192	0.646	0.2079	0.5648	0.2146	0.6259	-0.1307	-0.5417	-0.0693	-0.3498	0.3553	0.0804	0.1182	0.1948	-0.183	0.0486	0.4512	-0.1797	-0.2923	-0.4037	-0.021
ENSG00000130956	HABP4	-0.8484	0.1176	FALSE	NA	blue	0.6926	0.8205	0.9212	-0.8053	-0.8305	0.7201	-0.8339	0.4805	-0.2034	-0.182	0.7352	-0.5248	-0.4247	-0.0442	0.7272	0.1808	0.6111	0.2236	0.643	-0.0832	-0.6113	-0.1211	-0.35	0.3861	0.0503	0.1613	0.2339	-0.2107	0.1046	0.328	-0.2009	-0.374	-0.4557	-0.0698
ENSG00000143473	KCNH1	-1.3756	0.0108	FALSE	NA	blue	0.6924	0.6516	0.8488	-0.8223	-0.7174	0.7389	-0.5369	0.7166	-0.4799	-0.4629	0.3103	-0.6012	-0.2697	-0.4922	0.3602	0.5083	0.3735	0.0459	0.2427	-0.379	-0.239	-0.1449	-0.1297	0.1858	-0.2546	0.3856	0.2092	0.018	-0.0981	0.3382	-0.1756	0.1222	-0.1566	0.214
ENSG00000174446	SNAPC5	-0.6728	0.2487	FALSE	NA	blue	0.6914	0.6752	0.9538	-0.6484	-0.7706	0.7402	-0.6421	0.6969	-0.375	-0.0851	0.7185	-0.5836	-0.1493	-0.1545	0.6559	0.3176	0.7293	0.0901	0.445	0.0531	-0.478	-0.3192	-0.2447	0.554	-0.0983	0.3727	0.3781	-0.3254	-0.1244	0.3531	-0.2385	-0.1776	-0.353	0.1859
ENSG00000226080	RP11-345J13.1	-1.7036	0.0802	FALSE	NA	blue	0.6912	0.5295	0.456	-0.4801	-0.3747	0.397	-0.2647	0.3626	-0.3168	-0.4462	0.0716	-0.1861	-0.2397	-0.4676	0.0634	0.3519	0.0732	0.4303	0.1172	-0.3375	0.0301	-0.0676	-0.0543	-0.0297	-0.1472	0.1888	0.0367	0.3554	0.2414	0.0777	0.3008	0.1165	0.2732	0.0019
ENSG00000137494	ANKRD42	-0.974	0.0316	FALSE	NA	blue	0.6905	0.514	0.7515	-0.6701	-0.5878	0.6464	-0.2859	0.8214	-0.5773	-0.5162	0.1952	-0.5831	-0.1129	-0.6414	0.1767	0.5566	0.2956	0.0218	0.0831	-0.2727	-0.0547	-0.226	-0.0495	0.3251	-0.3348	0.5006	0.1857	0.0524	-0.1787	0.1462	-0.1181	0.3294	0.0819	0.4431
ENSG00000135525	MAP7	0.8406	0.184	FALSE	NA	blue	0.6904	0.9295	0.8448	-0.8563	-0.8343	0.6382	-0.8686	0.3505	-0.1099	-0.3073	0.644	-0.4548	-0.5973	-0.0651	0.6519	0.0957	0.4333	0.329	0.7164	-0.1896	-0.6235	0.0346	-0.4214	0.2551	0.1344	0.0114	0.0767	-0.0838	0.2548	0.3692	-0.1283	-0.4207	-0.4255	-0.1899
ENSG00000235477	RP11-122G18.5	0	NA	NA	NA	blue	0.6902	0.7541	0.825	-0.8152	-0.8371	0.5797	-0.6596	0.5692	-0.3493	-0.473	0.5121	-0.6281	-0.5144	-0.3158	0.4313	0.1745	0.3277	0.1493	0.4971	-0.1472	-0.5086	-0.0844	-0.4312	0.3839	0.0001	0.1519	-0.0236	-0.1029	0.1091	0.2826	-0.233	-0.1335	-0.2724	0.1301
ENSG00000065357	DGKA	-0.6308	0.3102	FALSE	NA	blue	0.6899	0.7713	0.8789	-0.74	-0.6118	0.8214	-0.7033	0.4726	-0.1002	-0.2011	0.5296	-0.2628	-0.2374	-0.1939	0.6395	0.4196	0.5664	0.4731	0.5544	-0.2936	-0.3133	0.0366	-0.0697	0.1686	0.0417	0.3745	0.4071	0.0837	0.1831	0.3756	0.1499	-0.2268	-0.1435	-0.1259
ENSG00000258859	RP11-594C13.1	-2.8509	0.0018	TRUE	NA	blue	0.6897	0.5418	0.4953	-0.4599	-0.4563	0.3545	-0.3165	0.3761	-0.3137	-0.3728	0.206	-0.2602	-0.2856	-0.366	0.14	0.2289	0.1359	0.3592	0.2046	-0.1852	-0.1139	-0.1215	-0.1765	0.1286	-0.0932	0.1084	0.0013	0.2024	0.2157	0.1285	0.18	0.026	0.1559	0.0386
ENSG00000101846	STS	-1.9025	0.0002	FALSE	NA	blue	0.6896	0.5295	0.855	-0.676	-0.6293	0.7449	-0.3738	0.8645	-0.5778	-0.3576	0.3271	-0.604	-0.0148	-0.5389	0.328	0.5902	0.4877	-0.0251	0.1175	-0.2082	-0.1236	-0.3073	-0.0257	0.3841	-0.3659	0.6	0.3531	-0.0742	-0.2887	0.2164	-0.1779	0.2443	-0.0466	0.4191
ENSG00000088899	RP5-1187M17.10	-1.1992	0.08	FALSE	NA	blue	0.6895	0.753	0.9492	-0.7654	-0.6767	0.879	-0.7512	0.5533	-0.18	-0.065	0.6317	-0.3845	-0.1748	-0.0885	0.7564	0.4388	0.7306	0.2752	0.5358	-0.235	-0.389	-0.1267	-0.0577	0.2591	-0.0535	0.359	0.5183	-0.0871	-0.0274	0.3863	-0.0372	-0.2489	-0.3293	-0.0496
ENSG00000049769	PPP1R3F	-0.6961	0.2937	FALSE	5	blue	0.6895	0.6859	0.9258	-0.7264	-0.655	0.8699	-0.6908	0.5985	-0.2834	-0.0555	0.6163	-0.441	-0.1119	-0.1061	0.7323	0.4663	0.7291	0.1561	0.4228	-0.1891	-0.3682	-0.2382	-0.0293	0.3067	-0.1506	0.4114	0.5211	-0.1583	-0.1002	0.269	-0.1251	-0.1857	-0.3519	0.0311
ENSG00000168032	ENTPD3	-1.5327	0.0261	FALSE	NA	blue	0.6894	0.6575	0.9481	-0.7129	-0.7155	0.795	-0.5967	0.7311	-0.3901	-0.1836	0.5613	-0.5398	-0.0953	-0.286	0.5725	0.4495	0.655	0.1373	0.374	-0.1205	-0.3384	-0.2257	-0.1309	0.4192	-0.1759	0.4903	0.4276	-0.158	-0.1356	0.3853	-0.1395	-0.0638	-0.2246	0.1946
ENSG00000111912	NCOA7	-0.5281	0.3329	FALSE	NA	blue	0.6894	0.517	0.8421	-0.6849	-0.6975	0.6785	-0.3638	0.8976	-0.6615	-0.4222	0.3093	-0.7177	-0.0719	-0.5782	0.2575	0.5284	0.4267	-0.121	0.087	-0.1702	-0.1736	-0.3316	-0.1236	0.4267	-0.4046	0.544	0.2471	-0.1252	-0.3118	0.3025	-0.2845	0.2749	-0.0879	0.4853
ENSG00000125869	C20orf103	-1.7646	0.0023	FALSE	NA	blue	0.6891	0.8367	0.9164	-0.7161	-0.7619	0.709	-0.796	0.4471	-0.0508	-0.0787	0.7601	-0.3777	-0.3737	-0.0007	0.7519	0.1898	0.6695	0.342	0.719	-0.0764	-0.559	-0.0267	-0.3103	0.3733	0.2185	0.1292	0.3026	-0.1811	0.1045	0.4487	-0.0617	-0.398	-0.3816	-0.1133
ENSG00000165355	FBXO33	-0.2353	0.7225	FALSE	4	blue	0.6888	0.4906	0.7036	-0.5625	-0.7005	0.4435	-0.2926	0.7884	-0.6513	-0.4323	0.3061	-0.7104	-0.2125	-0.5193	0.1467	0.3159	0.2929	-0.1561	0.079	-0.027	-0.2434	-0.3735	-0.2889	0.4793	-0.3225	0.2874	0.0174	-0.1913	-0.2482	0.2191	-0.3331	0.2349	-0.0983	0.4903
ENSG00000183597	C22orf25	-0.8222	0.2573	FALSE	NA	blue	0.6888	0.7652	0.8862	-0.6562	-0.6353	0.7912	-0.7332	0.4504	-0.1318	0.0533	0.7059	-0.2885	-0.1711	0.0079	0.7657	0.3604	0.7736	0.3514	0.5547	-0.139	-0.3762	-0.2021	-0.0825	0.257	-0.0136	0.2485	0.5191	-0.0931	0.0155	0.3719	0.0525	-0.3279	-0.2929	-0.148
ENSG00000118804	STBD1	-0.8742	0.351	FALSE	NA	blue	0.6884	0.8197	0.9338	-0.7572	-0.8097	0.7066	-0.7979	0.5026	-0.1324	-0.1529	0.7357	-0.4826	-0.3867	-0.0567	0.7147	0.1806	0.6248	0.2414	0.6796	-0.062	-0.5988	-0.0356	-0.3533	0.4189	0.1569	0.1868	0.2525	-0.2336	0.0761	0.4418	-0.1768	-0.3639	-0.4367	-0.0408
ENSG00000157219	HTR5A	-1.3464	0.1601	FALSE	NA	blue	0.6882	0.6233	0.9546	-0.7231	-0.7024	0.8366	-0.5911	0.7617	-0.4041	-0.1947	0.5229	-0.5633	-0.06	-0.3122	0.5688	0.5042	0.657	0.0812	0.3408	-0.1606	-0.314	-0.2189	-0.0779	0.3882	-0.2195	0.5362	0.4596	-0.1601	-0.1854	0.4116	-0.1769	-0.0215	-0.2471	0.2205
ENSG00000165643	SOHLH1	-1.2504	0.0218	FALSE	NA	blue	0.6881	0.902	0.8102	-0.8223	-0.771	0.6625	-0.8636	0.2806	-0.0707	-0.2034	0.6484	-0.3812	-0.55	0.0146	0.703	0.1403	0.4995	0.3316	0.6861	-0.2335	-0.5722	-0.0029	-0.3258	0.1548	0.1092	-0.0423	0.1651	-0.0732	0.2171	0.2651	-0.0901	-0.4453	-0.461	-0.2775
ENSG00000135968	GCC2	-0.313	0.5739	FALSE	NA	blue	0.6879	0.7037	0.886	-0.7667	-0.7973	0.6439	-0.5262	0.7604	-0.4734	-0.4462	0.4728	-0.6419	-0.3412	-0.4605	0.3755	0.3559	0.4164	0.1041	0.3688	-0.167	-0.3438	-0.2001	-0.3049	0.4405	-0.1026	0.3049	0.1184	-0.0743	-0.057	0.3378	-0.1766	0.0648	-0.1035	0.2985
ENSG00000100362	PVALB	-3.8196	0	FALSE	5	blue	0.6877	0.8065	0.8743	-0.7356	-0.8302	0.6256	-0.7465	0.4999	-0.2833	-0.1603	0.7149	-0.5492	-0.4115	-0.0667	0.6455	0.1494	0.5947	0.1734	0.5689	-0.0255	-0.5714	-0.2008	-0.3873	0.4204	-0.0027	0.0767	0.1867	-0.237	0.0454	0.3271	-0.2146	-0.3156	-0.418	-0.0029
ENSG00000133816	MICAL2	-1.7932	0.0023	FALSE	NA	blue	0.6876	0.7238	0.9599	-0.8042	-0.7161	0.8757	-0.6852	0.6665	-0.308	-0.2204	0.545	-0.4915	-0.1841	-0.2641	0.6329	0.4961	0.6383	0.2056	0.4415	-0.2666	-0.3367	-0.1328	-0.0779	0.2809	-0.1454	0.43	0.4376	-0.063	-0.0551	0.411	-0.0876	-0.1056	-0.2569	0.0809
ENSG00000227053	RP11-395B7.4	-1.356	0.0334	TRUE	NA	blue	0.6875	0.6439	0.7354	-0.4461	-0.581	0.565	-0.6178	0.3557	-0.1915	0.1411	0.7282	-0.2963	-0.1591	0.1113	0.6716	0.1547	0.7048	0.2309	0.4546	0.1081	-0.4366	-0.3648	-0.2021	0.3831	0.0146	0.1281	0.3751	-0.2551	0.0084	0.2017	-0.0442	-0.3734	-0.3435	-0.1078
ENSG00000165061	ZMAT4	-1.6398	0.0003	FALSE	NA	blue	0.6875	0.6752	0.8936	-0.708	-0.7732	0.6905	-0.5747	0.7137	-0.4351	-0.2565	0.5577	-0.6214	-0.235	-0.3028	0.5041	0.3624	0.5718	0.0526	0.3708	-0.0956	-0.3791	-0.2734	-0.2374	0.4321	-0.1642	0.2893	0.2611	-0.1926	-0.1497	0.3196	-0.2323	-0.0367	-0.2566	0.2255
ENSG00000120053	GOT1	-1.7491	0.008	FALSE	NA	blue	0.6874	0.6749	0.9734	-0.7217	-0.7822	0.7864	-0.6246	0.757	-0.4325	-0.1484	0.637	-0.6318	-0.1225	-0.2419	0.6139	0.4072	0.715	0.041	0.3918	-0.057	-0.4139	-0.3113	-0.1952	0.4875	-0.1804	0.4243	0.409	-0.2694	-0.1938	0.377	-0.2576	-0.0852	-0.3269	0.2277
ENSG00000171889	MIR31HG	0	NA	TRUE	NA	blue	0.6869	0.6347	0.826	-0.63	-0.7133	0.6272	-0.5614	0.6186	-0.4103	-0.1542	0.5628	-0.5396	-0.2029	-0.2045	0.5099	0.2989	0.5777	0.0758	0.3394	-0.0496	-0.382	-0.3166	-0.231	0.4013	-0.1667	0.2479	0.2776	-0.1972	-0.1263	0.2942	-0.1851	-0.1015	-0.2708	0.1571
ENSG00000114770	ABCC5	-0.4329	0.3364	FALSE	NA	blue	0.6866	0.5492	0.5888	-0.5241	-0.2716	0.6738	-0.2845	0.4675	-0.2893	-0.3524	0.0955	-0.0258	-0.0645	-0.5038	0.2261	0.654	0.2595	0.5838	0.0932	-0.5098	0.2026	-0.1153	0.2394	-0.1046	-0.1919	0.4389	0.3529	0.5102	0.2227	0.0362	0.5326	0.1909	0.4172	-0.0117
ENSG00000165995	CACNB2	-0.8852	0.1176	FALSE	3	blue	0.686	0.7271	0.9398	-0.8329	-0.7824	0.7931	-0.6563	0.7006	-0.3839	-0.3461	0.5148	-0.5976	-0.2746	-0.3486	0.5302	0.4305	0.5404	0.1455	0.4306	-0.2408	-0.3691	-0.1532	-0.1946	0.3308	-0.151	0.3957	0.2897	-0.0785	-0.0305	0.3885	-0.1725	-0.0463	-0.2401	0.1606
ENSG00000116981	NT5C1A	-1.1375	0.2335	FALSE	NA	blue	0.686	0.6934	0.7694	-0.7663	-0.5743	0.7394	-0.5618	0.5149	-0.2475	-0.3554	0.3224	-0.337	-0.269	-0.3585	0.4367	0.4896	0.3718	0.2972	0.3559	-0.4418	-0.1723	-0.0095	-0.0327	0.0484	-0.1113	0.3446	0.2775	0.1733	0.082	0.2774	0.0763	-0.0025	-0.0637	-0.0091
ENSG00000113231	PDE8B	-0.2451	0.6835	FALSE	NA	blue	0.6859	0.7548	0.8831	-0.8097	-0.7969	0.6884	-0.6291	0.6553	-0.3339	-0.395	0.5036	-0.5963	-0.3784	-0.3474	0.4735	0.338	0.4517	0.1313	0.4836	-0.2216	-0.387	-0.0973	-0.2786	0.3442	-0.0711	0.2412	0.1605	-0.0726	-0.0554	0.4139	-0.1908	-0.051	-0.2275	0.1595
ENSG00000120049	KCNIP2	-1.0944	0.0463	FALSE	NA	blue	0.6859	0.7857	0.8695	-0.6885	-0.6338	0.7838	-0.7684	0.3977	-0.0613	-0.0453	0.6726	-0.2508	-0.2511	-0.006	0.7544	0.3056	0.6673	0.4793	0.6347	-0.1518	-0.4146	-0.064	-0.1216	0.2577	0.0576	0.253	0.4386	-0.0184	0.1792	0.3652	0.1196	-0.3779	-0.2497	-0.1904
ENSG00000184385	C21orf128	-1.6249	0.0213	TRUE	NA	blue	0.6857	0.6926	0.8927	-0.6266	-0.7591	0.661	-0.6305	0.6156	-0.3722	-0.0588	0.6915	-0.5479	-0.1885	-0.1208	0.6077	0.2682	0.7068	0.1049	0.4374	0.0248	-0.4478	-0.3658	-0.2662	0.4647	-0.1111	0.2425	0.3508	-0.2676	-0.1257	0.3605	-0.1962	-0.1996	-0.3352	0.1106
ENSG00000144152	FBLN7	-2.171	0.0015	FALSE	NA	blue	0.6853	0.7294	0.9133	-0.7576	-0.7343	0.7689	-0.656	0.6301	-0.3235	-0.2059	0.5539	-0.512	-0.2487	-0.2288	0.594	0.4011	0.598	0.1271	0.4265	-0.2144	-0.3842	-0.1651	-0.1686	0.3082	-0.0865	0.3033	0.3405	-0.1347	-0.0857	0.3509	-0.16	-0.1208	-0.314	0.0949
ENSG00000174951	FUT1	-0.4469	0.5971	FALSE	NA	blue	0.6852	0.7787	0.8315	-0.6826	-0.6648	0.6853	-0.7019	0.4302	-0.0384	-0.1152	0.6002	-0.3322	-0.3155	-0.066	0.644	0.257	0.5723	0.285	0.6216	-0.1673	-0.4364	0.048	-0.2084	0.2628	0.147	0.1629	0.3027	-0.1196	0.0397	0.405	-0.0643	-0.2939	-0.3456	-0.0851
ENSG00000186081	KRT5	-1.8693	0.0424	FALSE	NA	blue	0.6849	0.6277	0.8491	-0.6638	-0.7354	0.6706	-0.6028	0.6102	-0.4199	-0.1492	0.5896	-0.5757	-0.2015	-0.1841	0.5538	0.3227	0.6173	0.0367	0.3306	-0.0717	-0.4062	-0.3303	-0.2153	0.3677	-0.1776	0.2562	0.3057	-0.2292	-0.1228	0.2464	-0.2306	-0.1298	-0.3449	0.1176
ENSG00000139793	MBNL2	0.1388	0.8734	FALSE	NA	blue	0.6848	0.8217	0.9282	-0.8119	-0.8654	0.6671	-0.735	0.6056	-0.2533	-0.3	0.6399	-0.604	-0.4312	-0.2003	0.5884	0.1934	0.5213	0.1384	0.6063	-0.0964	-0.576	-0.0425	-0.4097	0.4509	0.0752	0.1906	0.1386	-0.2253	0.0111	0.4522	-0.2662	-0.2246	-0.3942	0.1155
ENSG00000146242	TPBG	-2.2153	0.0003	FALSE	NA	blue	0.6847	0.5648	0.8037	-0.6131	-0.6285	0.6519	-0.4059	0.7357	-0.4816	-0.258	0.3908	-0.552	-0.0827	-0.4027	0.3561	0.4629	0.508	-0.0264	0.176	-0.1549	-0.1983	-0.2789	-0.1016	0.3522	-0.235	0.4125	0.3013	-0.1387	-0.2541	0.2703	-0.1897	0.1181	-0.1514	0.304
ENSG00000189280	GJB5	-0.9662	0.256	FALSE	NA	blue	0.6843	0.6755	0.7749	-0.5975	-0.6597	0.6065	-0.5605	0.528	-0.3349	-0.1214	0.5432	-0.4619	-0.2088	-0.1673	0.4983	0.2923	0.5698	0.103	0.3606	-0.0846	-0.3373	-0.319	-0.1982	0.3132	-0.1259	0.1939	0.2854	-0.1614	-0.1182	0.2788	-0.1422	-0.1384	-0.2794	0.0674
ENSG00000251429	RP11-597D13.7	1.529	0.0276	FALSE	NA	blue	0.6843	0.7268	0.4645	-0.5712	-0.4986	0.3297	-0.4415	0.2154	-0.1645	-0.4729	0.1951	-0.1935	-0.495	-0.3204	0.1589	0.1336	0.0284	0.4914	0.3603	-0.3062	-0.1921	0.0527	-0.2691	-0.0115	0.0526	-0.0499	-0.1274	0.2967	0.3822	0.1719	0.2306	-0.1064	0.0982	-0.1518
ENSG00000164270	HTR4	-1.6598	0.0639	FALSE	NA	blue	0.6842	0.607	0.8019	-0.7696	-0.6786	0.6858	-0.4722	0.7115	-0.4953	-0.4848	0.2607	-0.5763	-0.254	-0.5363	0.2832	0.5076	0.3231	0.0527	0.194	-0.3715	-0.1815	-0.1588	-0.1207	0.1721	-0.2644	0.3852	0.1768	0.0534	-0.0967	0.3327	-0.1397	0.1695	-0.0847	0.2358
ENSG00000103174	NAGPA	-1.0163	0.0891	FALSE	NA	blue	0.6841	0.7716	0.9028	-0.7283	-0.5974	0.8727	-0.7213	0.4863	-0.1465	-0.0257	0.6201	-0.2703	-0.1518	-0.0671	0.7596	0.4685	0.7265	0.3662	0.5121	-0.2643	-0.3139	-0.1383	0.0117	0.1977	-0.058	0.3529	0.5515	-0.0144	0.0502	0.2547	0.0776	-0.2537	-0.2514	-0.1251
ENSG00000177699	RP11-16K12.1	0.4047	0.6375	TRUE	NA	blue	0.684	0.674	0.8959	-0.7899	-0.6648	0.8333	-0.5643	0.7141	-0.3976	-0.3428	0.3896	-0.5037	-0.1641	-0.4222	0.4759	0.5784	0.5101	0.1414	0.3005	-0.3536	-0.2017	-0.1536	-0.0188	0.2127	-0.2346	0.4613	0.3813	0.0204	-0.1134	0.3138	-0.0799	0.0597	-0.1392	0.1556
ENSG00000141576	RNF157	-1.1269	0.0181	FALSE	NA	blue	0.684	0.6031	0.8665	-0.6661	-0.5301	0.859	-0.4682	0.7127	-0.3767	-0.173	0.4136	-0.3874	0.0372	-0.3685	0.5075	0.6535	0.6465	0.1948	0.249	-0.3023	-0.067	-0.2721	0.1258	0.2314	-0.2685	0.576	0.5589	0.0482	-0.1969	0.2119	0.0442	0.0982	-0.0227	0.1707
ENSG00000139112	GABARAPL1	-1.2859	0.0487	FALSE	NA	blue	0.6839	0.7007	0.9658	-0.7638	-0.8194	0.7699	-0.6813	0.7096	-0.4129	-0.2131	0.6425	-0.6425	-0.2309	-0.2301	0.6196	0.3498	0.6516	0.0802	0.4388	-0.0698	-0.4748	-0.2625	-0.2511	0.4656	-0.1557	0.3477	0.3261	-0.2422	-0.0972	0.3761	-0.2578	-0.1387	-0.3507	0.1762
ENSG00000249695	RP11-598F7.4	-0.178	0.8635	TRUE	NA	blue	0.6836	0.622	0.8301	-0.7443	-0.543	0.8588	-0.5409	0.6182	-0.3693	-0.246	0.3248	-0.3715	-0.0813	-0.355	0.4975	0.6411	0.528	0.195	0.2203	-0.4417	-0.109	-0.1894	0.1201	0.0616	-0.2898	0.4858	0.4848	0.1118	-0.0817	0.2257	0.0368	0.0508	-0.1052	0.0537
ENSG00000155252	PI4K2A	-1.0159	0.0481	FALSE	NA	blue	0.6831	0.6082	0.8358	-0.6625	-0.5047	0.8215	-0.4299	0.7082	-0.3035	-0.1794	0.3604	-0.3716	0.0244	-0.3756	0.4649	0.6492	0.6038	0.1093	0.2555	-0.3498	-0.0553	-0.1515	0.1211	0.2017	-0.1842	0.5364	0.5159	0.0081	-0.2604	0.2618	-0.0252	0.1318	-0.0901	0.2122
ENSG00000100321	SYNGR1	-1.3578	0.0305	FALSE	NA	blue	0.6831	0.6617	0.915	-0.7782	-0.5679	0.9537	-0.6201	0.6458	-0.3086	-0.1669	0.4377	-0.3706	-0.0347	-0.2858	0.6262	0.6628	0.6606	0.2251	0.3214	-0.4003	-0.1578	-0.1795	0.1443	0.1317	-0.2525	0.5564	0.5976	0.0589	-0.0981	0.2839	0.0267	-0.0237	-0.1633	0.0355
ENSG00000154027	AK5	-0.4855	0.4904	FALSE	NA	blue	0.6831	0.7474	0.9733	-0.7978	-0.8067	0.7959	-0.7364	0.6513	-0.3279	-0.2031	0.6461	-0.5859	-0.2501	-0.1902	0.6609	0.3417	0.6473	0.1414	0.5045	-0.1179	-0.4956	-0.168	-0.2462	0.4141	-0.0874	0.3739	0.3452	-0.2111	-0.0294	0.4011	-0.2218	-0.2018	-0.3775	0.0952
ENSG00000232098	AC012313.1	-0.1788	0.7627	TRUE	NA	blue	0.6829	0.6916	0.753	-0.7199	-0.4603	0.7871	-0.4913	0.518	-0.1873	-0.3323	0.2605	-0.2028	-0.183	-0.4066	0.4126	0.6155	0.4026	0.3802	0.324	-0.5374	-0.0097	0.0247	0.1246	-0.0336	-0.0814	0.3781	0.3839	0.2986	0.0347	0.2684	0.2343	0.0594	0.0671	-0.0256
ENSG00000060558	GNA15	-0.571	0.485	FALSE	NA	blue	0.6828	0.712	0.8579	-0.6342	-0.6717	0.7171	-0.7001	0.4755	-0.167	0.0225	0.6893	-0.3918	-0.1979	0.007	0.7198	0.2853	0.7222	0.1794	0.522	-0.0701	-0.4487	-0.1677	-0.1643	0.3272	-0.0201	0.2013	0.4224	-0.2301	-0.0647	0.3391	-0.129	-0.3031	-0.4144	-0.0625
ENSG00000111790	FGFR1OP2	0.2238	0.756	FALSE	NA	blue	0.6827	0.5906	0.7543	-0.5535	-0.809	0.3743	-0.3859	0.7444	-0.5389	-0.376	0.5008	-0.7381	-0.347	-0.3767	0.2548	0.1028	0.3436	-0.094	0.2967	0.1475	-0.4595	-0.3219	-0.5033	0.6803	-0.0735	0.1327	-0.0807	-0.3327	-0.16	0.3315	-0.384	0.0533	-0.2008	0.4669
ENSG00000102181	CD99L2	-1.1026	0.0493	FALSE	NA	blue	0.6825	0.6341	0.8751	-0.7298	-0.6109	0.83	-0.5268	0.7103	-0.3532	-0.2118	0.4138	-0.4906	-0.0694	-0.3296	0.5271	0.5802	0.5987	0.0137	0.2768	-0.3165	-0.2051	-0.1871	0.0286	0.2384	-0.2111	0.4481	0.4521	-0.1007	-0.2595	0.2504	-0.1741	0.0548	-0.2542	0.194
ENSG00000115419	GLS	-1.5244	0.0042	FALSE	NA	blue	0.6825	0.4761	0.8341	-0.6497	-0.6781	0.6707	-0.3137	0.9234	-0.6902	-0.4162	0.2973	-0.7138	-0.0332	-0.5979	0.2376	0.5438	0.4375	-0.1021	0.0474	-0.1505	-0.1457	-0.3787	-0.1067	0.4482	-0.4063	0.5479	0.2582	-0.1172	-0.3135	0.2474	-0.2523	0.3114	-0.0343	0.5276
ENSG00000163032	VSNL1	-1.6859	0.0186	FALSE	NA	blue	0.6822	0.6542	0.9105	-0.6977	-0.789	0.7099	-0.5968	0.7238	-0.4261	-0.2151	0.5926	-0.6527	-0.2013	-0.2557	0.5442	0.3408	0.6178	0.0249	0.3983	-0.0401	-0.421	-0.2921	-0.2422	0.4837	-0.1806	0.3135	0.2998	-0.2483	-0.1903	0.428	-0.2784	-0.0699	-0.308	0.2422
ENSG00000196878	LAMB3	-1.4808	0.0786	FALSE	NA	blue	0.682	0.6834	0.8746	-0.7413	-0.6463	0.817	-0.6702	0.5508	-0.2856	-0.1423	0.5432	-0.4348	-0.1614	-0.1608	0.65	0.4402	0.626	0.188	0.3949	-0.2295	-0.3489	-0.1818	-0.0604	0.2345	-0.1498	0.3799	0.4301	-0.1029	-0.0029	0.2341	-0.1028	-0.1698	-0.3192	-0.0028
ENSG00000157502	MUM1L1	-0.7287	0.1979	FALSE	NA	blue	0.6818	0.6162	0.882	-0.7061	-0.8126	0.6233	-0.5408	0.7599	-0.5113	-0.325	0.5281	-0.711	-0.2612	-0.3582	0.4193	0.306	0.5027	-0.0365	0.3192	-0.0502	-0.4227	-0.2881	-0.3269	0.4917	-0.1615	0.3087	0.1625	-0.2421	-0.1498	0.3741	-0.322	0.012	-0.2676	0.3212
ENSG00000163904	SENP2	-0.1058	0.8793	FALSE	NA	blue	0.6818	0.6436	0.7768	-0.6282	-0.6138	0.5778	-0.3156	0.7602	-0.3877	-0.4556	0.335	-0.4785	-0.2439	-0.5605	0.2322	0.4424	0.3311	0.1264	0.2811	-0.2197	-0.1305	-0.1173	-0.1767	0.3974	0.0049	0.3484	0.1151	0.0121	-0.1133	0.2285	-0.053	0.2261	0.0837	0.3746
ENSG00000235595	GAPDHP23	0	NA	FALSE	NA	blue	0.6815	0.5669	0.5711	-0.5468	-0.5014	0.4544	-0.378	0.4165	-0.3445	-0.399	0.2133	-0.2953	-0.2696	-0.4033	0.1786	0.3161	0.1978	0.3894	0.2022	-0.2672	-0.1072	-0.1258	-0.1385	0.0721	-0.1429	0.1797	0.0802	0.2372	0.2282	0.1629	0.1953	0.0243	0.1396	0.0068
[truncated: 24,877 more rows]
