# Supplementary material for: Integrative genomic analyses for identification and prioritization of long non-coding RNAs associated with autism
Source: PLoS One. 2017 May 31;12(5):e0178532. doi: 10.1371/journal.pone.0178532 (PMC5451068; doi:10.1371/journal.pone.0178532)
Supplement: S2 Table — The table contains prioritized candidate ASD-associated lncRNAs, ranked by module. Modules enriched for ASD risk genes are prioritized, followed by modules enriched for lncRNAs. LncRNAs within the same module are ranked in descending order of overlaps with ASD-associated CNVs. For each lncRNA, we also show the log2 fold change in the ASD cortex, module assignment within the developmental co-expression network, the most highly correlated (Cor) protein-coding gene in the network, and the SFARI ASD risk score for each correlated gene. (XLSX) [file pone.0178532.s007.xlsx]

## Sheet: S2Table
Differentially Expressed LncRNAs										DEG list overlaps		Top Co-expressed Gene in Network				Nearest Gene to lncRNA
Ensembl Gene ID	HGNC symbol	Gene Name	Log2 Fold-Change	Biotype	Module	Module Biological Process	Module Membership	Brain fractional_expression (%)	CNV Overlaps	Wang_2015 (RNA-seq - leukocyte)	Ziats_2013 (Microarray - Brain cortex)	Gene Name	Correlation	Log2 Fold-Change	ASD Score	lncRNA_nearest_gene	nearest_ASD_score
ENSG00000220575	HTR5A-AS1	AC093726.4	-1.63	antisense	blue	chemical synaptic transmission	0.97	99.942	24	FALSE	FALSE	AGBL4	0.98	-1.18	4	HTR5A	NA
ENSG00000197322	C17orf102	C17orf102	-2.34	lincRNA	blue	chemical synaptic transmission	0.79	99.0667	24	FALSE	FALSE	KCNS1	0.91	-2.46	0	TMEM132E	NA
ENSG00000251226		RP11-469N6.1	-1.6	lincRNA	blue	chemical synaptic transmission	0.69	48.8921	22	FALSE	FALSE	C13orf16	0.86	-1.69	0	B3GAT1	NA
ENSG00000184385	UMODL1-AS1	C21orf128	-1.62	sense_overlapping	blue	chemical synaptic transmission	0.89	95.3775	20	FALSE	FALSE	PRSS16	0.96	-1.67	0	ABCG1	NA
ENSG00000233936		RP11-399H11.2	-2.65	lincRNA	blue	chemical synaptic transmission	0.73	89.8057	20	FALSE	FALSE	KLK7	0.88	0	0	OLFM1	NA
ENSG00000232903	LINC01166	RP13-137A17.4	-2.03	lincRNA	blue	chemical synaptic transmission	0.8	68.6437	19	FALSE	FALSE	HTR5A	0.87	0	0	C10orf93	NA
ENSG00000248738		RP11-87E22.2	-2.52	antisense	blue	chemical synaptic transmission	0.8	61.2765	19	TRUE	FALSE	CALHM1	0.93	0	0	PEBP4	NA
ENSG00000250056	LINC01018	CTD-2195M18.1	-1.46	lincRNA	blue	chemical synaptic transmission	0.74	33.8295	18	FALSE	FALSE	C9orf91	0.87	-1.45	0	NSUN2	NA
ENSG00000224505		AC002117.1	2.56	antisense	blue	chemical synaptic transmission	0.58	22.5032	17	FALSE	FALSE	DNAJB4	0.77	0	0	HEXIM1	NA
ENSG00000224911		AC015936.3	2.23	antisense	blue	chemical synaptic transmission	0.6	67.8352	17	FALSE	FALSE	FAM187A	0.85	0	0	FAM187A	NA
ENSG00000233532	LINC00460	LINC00460	-1.69	lincRNA	blue	chemical synaptic transmission	0.84	96.7733	17	FALSE	FALSE	PRSS16	0.93	-1.67	0	EFNB2	NA
ENSG00000256008		RP11-728G15.1	-2.09	antisense	blue	chemical synaptic transmission	0.88	89.1451	17	TRUE	FALSE	PRSS16	0.92	-1.67	0	CABP1	NA
ENSG00000259583		RP11-66B24.4	-1.59	antisense	blue	chemical synaptic transmission	0.88	11.3475	16	FALSE	FALSE	ARHGAP24	0.93	0	5	ALDH1A3	NA
ENSG00000145063		AC062028.1	-1.73	lincRNA	blue	chemical synaptic transmission	0.93	91.2274	15	FALSE	FALSE	KIAA0748	0.96	-2	0	C2orf50	NA
ENSG00000228203	RNF144A-AS1	AC017076.4	-1.35	processed_transcript	blue	chemical synaptic transmission	0.93	66.2837	15	TRUE	FALSE	PRSS16	0.96	-1.67	0	RNF144A	NA
ENSG00000255916		RP13-895J2.7	-1.67	antisense	blue	chemical synaptic transmission	0.8	95.8507	15	FALSE	FALSE	SH2D5	0.9	-1.79	0	GALNT9	NA
ENSG00000205488	CALML3-AS1	RP11-116G8.4	-1.61	antisense	blue	chemical synaptic transmission	0.81	3.62077	14	TRUE	FALSE	GPR61	0.86	-1.51	0	CALML3	NA
ENSG00000227053		RP11-395B7.4	-1.36	antisense	blue	chemical synaptic transmission	0.74	37.3073	14	FALSE	FALSE	SLC25A45	0.83	0	0	MUC3A	NA
ENSG00000256982		AC135782.1	-1.54	lincRNA	blue	chemical synaptic transmission	0.59	98.017	14	FALSE	FALSE	C6orf154	0.8	-1.61	0	ACSF3	NA
ENSG00000228016	RAPGEF4-AS1	AC018712.3	-1.89	antisense	blue	chemical synaptic transmission	0.88	92.0899	12	FALSE	FALSE	AGBL4	0.94	-1.18	4	RAPGEF4	4
ENSG00000225978	HAR1A	HAR1A	-1.83	lincRNA	blue	chemical synaptic transmission	0.88	79.8068	11	FALSE	FALSE	CCK	0.91	-1.65	0	YTHDF1	NA
ENSG00000231133	HAR1B	HAR1B	-1.63	lincRNA	blue	chemical synaptic transmission	0.87	67.1912	11	FALSE	FALSE	STAR	0.92	-1.67	0	BHLHE23	NA
ENSG00000251660		AC007036.5	1.96	sense_overlapping	blue	chemical synaptic transmission	0.69	89.9342	11	FALSE	FALSE	C7orf41	0.94	1.73	0	C7orf41	NA
ENSG00000224223	VSTM2A-OT1	GS1-18A18.1	-1.59	sense_overlapping	blue	chemical synaptic transmission	0.83	95.899	10	FALSE	FALSE	VSTM2A	0.93	0	0	VSTM2A	NA
ENSG00000226757		AC079341.1	-2.06	antisense	blue	chemical synaptic transmission	0.89	NA	10	FALSE	FALSE	HTR3B	0.96	-1.59	0	TMEM155	NA
ENSG00000254510		RP11-867G23.10	-1.74	processed_transcript	blue	chemical synaptic transmission	0.54	14.0491	10	FALSE	FALSE	PAK6	0.8	0	0	NPAS4	NA
ENSG00000233452	STXBP5-AS1	RP11-497D6.4	-1.88	antisense	blue	chemical synaptic transmission	0.89	42.9519	9	TRUE	FALSE	AGBL4	0.95	-1.18	4	STXBP5	3
ENSG00000233642	GPR158-AS1	RP11-80K21.1	-1.75	antisense	blue	chemical synaptic transmission	0.86	93.3873	9	FALSE	FALSE	KCNA1	0.93	-1.49	0	GPR158	NA
ENSG00000240207		RP11-379F4.4	-1.76	antisense	blue	chemical synaptic transmission	0.87	43.2202	9	FALSE	FALSE	SPTSSB	0.91	-2.35	0	MFSD1	NA
ENSG00000256193	LINC00507	RP11-749H20.6	-2	lincRNA	blue	chemical synaptic transmission	0.9	100	9	FALSE	FALSE	PRSS16	0.97	-1.67	0	TMEM132C	NA
ENSG00000152931	PART1	PART1	-1.84	lincRNA	blue	chemical synaptic transmission	0.86	49.8276	8	FALSE	FALSE	POPDC3	0.91	0	0	PDE4D	NA
ENSG00000231013		AC013275.2	-2.34	antisense	blue	chemical synaptic transmission	0.73	13.9709	8	FALSE	FALSE	KLK7	0.91	0	0	TMEM37	NA
ENSG00000250007		RP11-814P5.1	-1.92	antisense	blue	chemical synaptic transmission	0.82	70.397	7	FALSE	FALSE	WDR16	0.88	-1.48	0	ACTC1	NA
ENSG00000258859		RP11-594C13.1	-2.85	lincRNA	blue	chemical synaptic transmission	0.5	42.905	7	FALSE	FALSE	BCO2	0.66	0	0	GALC	NA
ENSG00000254187		CTB-78F1.1	-1.4	antisense	blue	chemical synaptic transmission	0.81	99.0194	6	FALSE	FALSE	C13orf16	0.92	-1.69	0	ODZ2	NA
ENSG00000259577	CERNA1	RP11-430B1.2	-1.34	lincRNA	blue	chemical synaptic transmission	0.93	56.0564	6	TRUE	FALSE	TUBA8	0.92	0	0	MYO5C	NA
ENSG00000236333	TRHDE-AS1	AC087886.1	-1.28	processed_transcript	blue	chemical synaptic transmission	0.86	49.3443	5	FALSE	FALSE	ST8SIA3	0.9	0	0	TRHDE	NA
ENSG00000233875		RP11-61L14.6	-1.63	antisense	darkorange	chemical synaptic transmission	0.77	94.2628	9	FALSE	FALSE	DNAJC5	0.83	0	0	CHRNB2	NA
ENSG00000205562		RP11-497E19.1	-1.63	lincRNA	darkorange	chemical synaptic transmission	0.82	66.3913	7	FALSE	FALSE	FRMPD4	0.87	-1.52	5	FLRT2	NA
ENSG00000225465	RFPL1S	RFPL1-AS1	-1.47	antisense	darkorange	chemical synaptic transmission	0.86	91.7802	5	FALSE	FALSE	RFPL1	0.93	0	0	RFPL1	NA
ENSG00000224825	RORB-AS1	RP11-171A24.3	-2.18	antisense	tan	single organism signaling	0.63	47.0147	19	FALSE	FALSE	PTPRN2	0.73	0	0	RORB	NA
ENSG00000256925	ADGRA1-AS1	RP13-439H18.4	-1.33	antisense	tan	single organism signaling	0.82	93.7953	19	FALSE	FALSE	GRIN1	0.83	0	3	GPR123	NA
ENSG00000245385		RP11-334E6.10	-1.05	antisense	tan	single organism signaling	0.55	21.5035	10	FALSE	FALSE	RNF26	0.86	0	0	RNF26	NA
ENSG00000235903	CPB2-AS1	CPB2-AS1	1.31	antisense	red	cellular protein modification process	0.27	86.0502	17	FALSE	FALSE	GPR37	0.67	0	4	ZC3H13	NA
ENSG00000236901	MIR600HG	MIR600HG	-1.18	sense_intronic	red	cellular protein modification process	0.69	51.8412	6	FALSE	FALSE	CACNA1B	0.86	0	0	STRBP	NA
ENSG00000225683	PACRG-AS3	AL078585.1	1.45	antisense	black	lipid transport	0.66	85.9602	26	FALSE	FALSE	S1PR5	0.77	0	0	PACRG	NA
ENSG00000224795	NTM-AS1	AP003039.3	1.35	lincRNA	black	lipid transport	0.89	98.9745	22	FALSE	FALSE	ASPA	0.93	0	0	NTM	NA
ENSG00000228021		RP11-383C5.3	2.51	processed_transcript	black	lipid transport	0.56	0	21	FALSE	FALSE	ANKRD13A	0.72	0	0	C10orf137	NA
ENSG00000225140		RP11-809C18.3	1.7	antisense	black	lipid transport	0.87	95.0982	20	FALSE	FALSE	S1PR5	0.95	0	0	DIP2C	NA
ENSG00000240707	LINC01168	RP13-137A17.6	-1.77	lincRNA	black	lipid transport	0.64	59.2584	19	FALSE	FALSE	HIPK4	0.87	-2.07	0	C10orf93	NA
ENSG00000204282	TNRC6C-AS1	AC021593.1	1.28	processed_transcript	black	lipid transport	0.81	27.6253	18	FALSE	FALSE	LCNL1	0.88	0	0	TMC6	NA
ENSG00000234111		RP11-364P22.1	-1.73	lincRNA	black	lipid transport	0.69	100	17	FALSE	FALSE	KLK7	0.92	0	0	GRIA2	NA
ENSG00000224924	LINC00320	LINC00320	1.82	lincRNA	black	lipid transport	0.91	100	16	FALSE	FALSE	ASPA	0.97	0	0	NCAM2	NA
ENSG00000240687		RP11-521D12.1	1.73	lincRNA	black	lipid transport	0.7	86.4877	15	FALSE	FALSE	RHBDL2	0.69	0	0	YWHAQ	NA
ENSG00000228793		RP1-223B1.1	1.49	lincRNA	black	lipid transport	0.62	85.0781	13	FALSE	FALSE	CYP24A1	0.72	0	0	C6orf145	NA
ENSG00000205037		AC134312.1	-1.68	lincRNA	black	lipid transport	0.74	71.3443	12	FALSE	FALSE	KLK7	0.95	0	0	BANP	NA
ENSG00000257585	LINC00609	RP11-259K15.3	1.64	lincRNA	black	lipid transport	0.64	89.846	12	FALSE	FALSE	SRPK3	0.68	0	0	RP11-116N8.3	NA
ENSG00000223403	MEG9	AL132709.7	-1.56	lincRNA	black	lipid transport	0.74	42.5557	11	FALSE	FALSE	LCNL1	0.85	0	0	MIR656	NA
ENSG00000242861		RP11-285F7.2	1.55	antisense	black	lipid transport	0.92	19.4376	11	FALSE	FALSE	TMEM63A	0.94	0	0	TMEM63A	NA
ENSG00000259357		RP11-316M1.12	1.9	antisense	black	lipid transport	0.85	20.9945	9	FALSE	FALSE	VAMP3	0.93	0	0	CERS2	NA
ENSG00000224195		RP11-574K11.5	-1.54	antisense	black	lipid transport	0.76	36.7861	8	FALSE	FALSE	CAMK2G	0.95	0	0	CAMK2G	NA
ENSG00000224536		RP11-134G8.7	1.15	antisense	black	lipid transport	0.71	22.5792	8	FALSE	FALSE	HPN	0.79	1.03	0	RP11-134G8.6	NA
ENSG00000251575	C5orf64-AS1	CTD-2170G1.2	2.04	lincRNA	black	lipid transport	0.6	48.5571	8	FALSE	FALSE	S1PR5	0.75	0	0	ZSWIM6	NA
ENSG00000258844		RP11-259K15.2	1.35	lincRNA	black	lipid transport	0.72	89.381	8	FALSE	FALSE	LCNL1	0.85	0	0	7SK	NA
ENSG00000238018		AC093110.3	1.93	antisense	black	lipid transport	0.91	26.451	7	FALSE	FALSE	PDE8A	0.93	0	0	SPTBN1	NA
ENSG00000235865	GSN-AS1	C9orf31	1.44	antisense	black	lipid transport	0.87	NA	6	FALSE	FALSE	CD22	0.92	1.33	0	GSN	NA
ENSG00000245532	NEAT1	NEAT1	1.61	lincRNA	black	lipid transport	0.87	4.58837	5	FALSE	FALSE	COL5A3	0.93	0	0	FRMD8	NA
ENSG00000225877	PSG8-AS1	AC004603.4	1.81	lincRNA	black	lipid transport	0.76	97.6753	4	FALSE	FALSE	CLCA4	0.89	1.43	0	AC005204.2	NA
ENSG00000230461	PROX1-AS1	RP11-478J18.1	1.38	processed_transcript	black	lipid transport	0.79	70.219	4	FALSE	FALSE	ARHGEF37	0.89	0	0	PROX1	NA
ENSG00000188511	C22orf34	C22orf34	1.31	lincRNA	brown	immune response	0.57	11.6032	64	FALSE	FALSE	NOTCH4	0.66	0	0	BRD1	NA
ENSG00000228459	LINC01546	CXorf28	3.26	lincRNA	brown	immune response	0.6	90.9881	30	FALSE	FALSE	CHAD	0.69	0	0	MXRA5	NA
ENSG00000205634	LINC00898	RP11-191L9.6	-2.77	lincRNA	brown	immune response	0.19	20.8288	28	FALSE	FALSE	FBXO40	0.92	-1.43	4	TBC1D22A	NA
ENSG00000224271		RP11-191L9.4	-2.05	lincRNA	brown	immune response	0.21	13.1951	28	FALSE	FALSE	SMYD1	0.84	0	0	TBC1D22A	NA
ENSG00000250166		RP11-268P4.5	1.79	lincRNA	brown	immune response	0.88	93.0893	25	FALSE	FALSE	TLCD1	0.92	0	0	ETNK1	NA
ENSG00000250584	LINC01511	RP11-325I22.2	-2.14	lincRNA	brown	immune response	0.33	35.0779	23	FALSE	FALSE	KLK7	0.95	0	0	CLPTM1L	NA
ENSG00000250786	SNHG18	CTD-2001E22.2	1.84	lincRNA	brown	immune response	0.53	7.50372	18	FALSE	FALSE	AGTRAP	0.71	0	0	SNORD123	NA
ENSG00000233912		AC026202.3	2.01	antisense	brown	immune response	0.73	20.7714	16	FALSE	FALSE	DDO	0.76	0	0	ARL8B	NA
ENSG00000223749	MIR503HG	AC004383.4	1.65	lincRNA	brown	immune response	0.7	3.36076	15	FALSE	FALSE	PCDH15	0.7	1.98	4	AC004383.3	NA
ENSG00000237949	LINC00844	RP11-456A18.1	1.82	lincRNA	brown	immune response	0.83	85.7828	14	FALSE	FALSE	FGF1	0.95	1.74	0	RP11-561G1.2	NA
ENSG00000246731		CTD-2514K5.2	1.73	antisense	brown	immune response	0.68	61.2655	14	TRUE	FALSE	ALDH1L1	0.75	0	0	RPL38	NA
ENSG00000247081	BAALC-AS1	RP11-318M2.2	1.51	antisense	brown	immune response	0.9	48.1939	12	FALSE	FALSE	MRVI1	0.93	0	0	FZD6	NA
ENSG00000174403	C20orf166-AS1	C20orf166-AS1	-2.68	antisense	brown	immune response	0.27	3.98293	11	TRUE	FALSE	C6orf27	0.88	-2.14	0	SLCO4A1	NA
ENSG00000250602		RP11-517I3.1	1.52	antisense	brown	immune response	0.91	34.8698	9	FALSE	FALSE	MRVI1	0.95	0	0	GRAMD3	NA
ENSG00000233967		RP11-250B2.3	1.54	lincRNA	brown	immune response	0.51	19.5903	7	TRUE	FALSE	ECHDC2	0.67	0.96	0	BCKDHB	NA
ENSG00000258056		RP11-644F5.11	1.22	antisense	brown	immune response	0.77	38.5339	7	FALSE	FALSE	DLEC1	0.83	0	0	CD63	NA
ENSG00000180139	ACTA2-AS1	RP11-399O19.5	-1.91	antisense	brown	immune response	0.83	0.481087	6	FALSE	FALSE	ACTA2	1	0	0	STAMBPL1	NA
ENSG00000225177		RP11-390P2.4	1.5	antisense	brown	immune response	0.75	54.6722	6	TRUE	FALSE	C1orf61	0.87	0	0	NHSL1	NA
ENSG00000255337		RP11-315O6.1	1.82	antisense	brown	immune response	0.68	38.2865	6	FALSE	FALSE	C11orf67	0.76	0	0	TMEM123	NA
ENSG00000204261	PSMB8-AS1	XXbac-BPG246D15.8	1.69	lincRNA	brown	immune response	0.93	NA	5	FALSE	FALSE	TAP1	0.99	0	0	PSMB9	NA
ENSG00000228878	SEPT7-AS1	AC007551.3	1.39	lincRNA	brown	immune response	0.43	46.5149	5	FALSE	FALSE	DDX58	0.54	0	0	SEPT7	NA
ENSG00000248508	SRP14-AS1	RP11-521C20.4	1.91	lincRNA	brown	immune response	0.83	41.2596	4	TRUE	FALSE	C5orf56	0.89	0	0	SRP14	NA
ENSG00000237797		RP11-472N13.3	1.9	lincRNA	brown	immune response	0.73	66.3665	3	FALSE	FALSE	BBOX1	0.77	0	0	GLUDP5	NA
ENSG00000247033		AC099508.1	-2.5	antisense	turquoise	nucleic acid metabolic process	0.86	37.4861	22	FALSE	FALSE	DOK4	0.97	0	0	ZNRF1	NA
ENSG00000175147	TMEM51-AS1	C1orf126	1.2	antisense	turquoise	nucleic acid metabolic process	0.75	52.0189	18	FALSE	FALSE	PHF2	0.9	0	3	KAZN	NA
ENSG00000234690		AC073283.4	1.46	lincRNA	turquoise	nucleic acid metabolic process	0.72	36.3906	16	FALSE	FALSE	FANCE	0.9	0	0	EPCAM	NA
ENSG00000227617	CERS6-AS1	AC009475.2	-1.22	processed_transcript	turquoise	nucleic acid metabolic process	0.75	27.8695	15	FALSE	FALSE	CERS6	0.99	0	0	CERS6	NA
ENSG00000230424		RP1-43E13.2	1.73	antisense	turquoise	nucleic acid metabolic process	0.38	22.0318	14	FALSE	FALSE	TAOK1	0.62	0	0	KIAA0090	NA
ENSG00000246859	STARD4-AS1	CTC-426B10.1	-1.6	antisense	turquoise	nucleic acid metabolic process	0.89	61.8739	13	FALSE	FALSE	C5orf13	0.99	-0.95	0	CTD-2367A17.1	NA
ENSG00000249835	VCAN-AS1	VCAN-AS1	2.83	antisense	turquoise	nucleic acid metabolic process	0.79	11.657	13	TRUE	FALSE	VCAN	0.95	1.98	0	VCAN	NA
ENSG00000231764	DLX6-AS1	DLX6-AS1	-1.37	antisense	turquoise	nucleic acid metabolic process	0.74	93.0695	9	TRUE	FALSE	GLRA2	0.87	0	5	DLX6	4
ENSG00000255629		RP11-196H14.3	1.71	antisense	turquoise	nucleic acid metabolic process	0.77	29.5802	7	FALSE	FALSE	SRGAP1	0.96	1.27	0	SRGAP1	NA
ENSG00000179818	PCBP1-AS1	PCBP1-AS1	1.37	processed_transcript	turquoise	nucleic acid metabolic process	0.86	16.9745	3	TRUE	FALSE	POLDIP3	0.94	0	0	ASPRV1	NA
ENSG00000231711	LINC00899	RP11-398F12.1	1.52	processed_transcript	green	drug catabolic process	0.72	13.2026	28	FALSE	FALSE	ACACB	0.81	0	0	C22orf26	NA
ENSG00000175772	LINC01106	AC112229.7	-1.06	lincRNA	green	drug catabolic process	0.51	58.2189	26	FALSE	TRUE	CACNA1I	0.67	0	4	LINC00116	NA
ENSG00000236953	ZDHHC20-IT1	ZDHHC20-IT1	2.1	sense_intronic	green	drug catabolic process	0.61	25.1646	14	FALSE	FALSE	FAM71F2	0.67	0	0	ZDHHC20	NA
ENSG00000177234	LINC01561	C10orf85	1.21	lincRNA	green	drug catabolic process	0.45	96.9843	10	FALSE	FALSE	PPAPDC1A	0.74	1.75	0	PPAPDC1A	NA
ENSG00000236255		AC009404.2	2.42	lincRNA	green	drug catabolic process	0.66	25.7402	7	FALSE	TRUE	CRYGS	0.7	0	0	DDX18	NA
ENSG00000234432		AC092171.1	-1.22	lincRNA	pink	beta-catenin destruction complex disassembly	0.63	NA	16	FALSE	FALSE	TOR2A	0.73	0	0	TNRC18	NA
ENSG00000245904		RP11-796E2.4	1.72	antisense	pink	beta-catenin destruction complex disassembly	0.67	10.8356	4	FALSE	FALSE	FJX1	0.77	0	0	BTG1	NA
ENSG00000257069		RP11-783K16.10	-1.5	processed_transcript	darkgreen	mitochondrial ATP synthesis coupled electron transport	0.89	24.8222	5	FALSE	FALSE	KCNK4	1	-1.51	0	C11orf20	NA
ENSG00000228802		AC073641.2	2.11	antisense	darkgrey	proton transport	-0.51	31.8114	11	FALSE	FALSE	GTF2A2	0.72	0	0	MRPL44	NA
ENSG00000255856		RP11-87C12.5	3.07	lincRNA	grey	diencephalon development	0.52	79.8712	17	FALSE	FALSE	NSRP1	0.7	0	0	BCL7A	NA
ENSG00000228843		RP11-112J3.15	-1.64	antisense	grey	diencephalon development	0.36	24.0884	15	FALSE	FALSE	C19orf68	0.68	0	0	RGP1	NA
ENSG00000226496	LINC00323	LINC00323	1.53	antisense	grey	diencephalon development	-0.07	85.8289	13	FALSE	FALSE	TMEM178	0.55	0	0	BACE2	NA
ENSG00000254829		RP11-7I15.3	1.76	antisense	grey	diencephalon development	-0.03	14.7044	13	FALSE	FALSE	KCTD14	0.86	0	0	KCTD14	NA
ENSG00000224731		AC016716.2	1.69	antisense	grey	diencephalon development	0.68	89.674	8	FALSE	FALSE	MTRNR2L1	0.72	0	0	CTNNA2	NA
ENSG00000257337		RP11-983P16.4	1.48	antisense	grey	diencephalon development	0.32	17.9306	6	TRUE	FALSE	MAP4K4	0.65	1.87	0	TENC1	NA
ENSG00000255693		RP11-766N7.3	-1.66	lincRNA	lightcyan	protein import into peroxisome matrix	-0.57	86.8088	6	FALSE	FALSE	C9orf91	0.76	-1.45	0	U6atac	NA
ENSG00000236859	NIFK-AS1	AC018737.1	1.75	antisense	magenta	mitochondrion organization	0.35	41.1375	6	FALSE	FALSE	HIBCH	0.75	0	0	AC018737.6	NA
ENSG00000259668		RP11-707P17.2	1.87	antisense	midnightblue	G2/M transition of mitotic cell cycle	0.49	30.25	6	FALSE	FALSE	DMXL2	0.9	0	4	DMXL2	4
ENSG00000236494		RP11-89N17.4	2.54	lincRNA	orange	oxidative phosphorylation	0.42	57.6521	11	FALSE	FALSE	NR0B1	0.75	0	0	BMPER	NA
ENSG00000257151	PWAR6	RP11-701H24.2	-1.11	lincRNA	purple	positive regulation of phosphoprotein phosphatase activity	0.86	NA	84	FALSE	FALSE	ATRNL1	0.88	-1.45	5	SNORD116-1	NA
ENSG00000256637	LINC01965	RP11-76I14.1	2.11	lincRNA	royalblue	regulation of extracellular matrix disassembly	0.43	63.7724	11	FALSE	FALSE	NSUN7	0.65	0	0	AC068535.1	NA
ENSG00000226419	SLC16A1-AS1	RP11-31F15.1	1.14	antisense	royalblue	regulation of extracellular matrix disassembly	0.66	16.1595	10	FALSE	FALSE	ZNF814	0.72	0	0	SLC16A1	NA
ENSG00000254762		RP11-867G23.2	-4.68	antisense	saddlebrown	translational termination	0.38	64.8956	10	FALSE	FALSE	TPRN	0.75	0	0	KLC2	5
ENSG00000226137	BAIAP2-AS1	AC127496.3	-1.2	lincRNA	salmon	histone acetylation	0.84	55.9934	18	TRUE	FALSE	ZNF324	0.88	0	0	BAIAP2	5
ENSG00000258232		RP11-161H23.5	2.22	antisense	yellow	SRP-dependent cotranslational protein targeting to membrane	0.81	3.38273	3	FALSE	FALSE	MDK	0.85	0	0	TUBA1C	NA
